# Supplementary material for: Multiomic interpretation of fungus-infected ant metabolomes during manipulated summit disease
Source: Sci Rep. 2023 Sep 1;13:14363. doi: 10.1038/s41598-023-40065-0 (PMC10474057; doi:10.1038/s41598-023-40065-0)
Supplement: Supplementary file 2 — Supplementary Information 2. [file 41598_2023_40065_MOESM2_ESM.xlsx]

## Sheet: Sheet1
Columns	Definition
unq_id	unique ID per feature
feature	WCMC full feature ID
class	LC-MS/MS chemistry used to collect feature data
Identifier	WCMC rt_m.z feature ID
esi_mode	ESI mode used in LC-MS/MS
m.z_short	m.z of only the first (most often H+/-) adduct in cases where the WCMC combined adduct m.z values in column m.z
m.z	mass charge ratio
r.t	rentention time, minutes
binner_adduct	Binner adduct annotation, listed as WCMC in cases where this feature was already annotated by the WCMC, and Binner was not applied
Annotation_WCMC	compound identification from WCMC
Species_WCMC	adduct identifiaction from WCMC
InChI_Key	alternative compound naming from WCMC
MSI Level	only for biogenic amines data, annotation method: 1 is MSMS + accurate precursor mz + rt match 2 is MSMS + accurate precursor mz but no rt match 3 is accurate precursor mz + rt match 4 is Sugar Class specific, exact Sugar not confirmed with rt 5 is unknown
2_Con_1.5xDAM	if the feature passed at least two selection criteria, when the DAM fold-change threshold was set to 1.5-fold
3_Con_1.5xDAM	if the feature passed all three selection criteria, when the DAM fold-change threshold was set to 1.5-fold
DAM_1.5	if the feature was a DAM, with the 1.5-fold threshold
1.5_UpDn	if a DAM was increased (up) or decreased (dn) in abundance from healthy ants to manipulated ants, or not (no)
PC1_top50	if the feature was in the top 50% of PC1, by absolute loading value
boruta	if the feature was confirmed, tentative, or rejected by Boruta
ABSPC1	absolute value of PC1 loading value
PC1	PC1 loading value
PC2	PC2 loading value
t.stat	t score from t-test between sham and manipualted ants
p.value	t-test p-value
LOG10(p)	log10 of p.value
FDR	false detection rate, corrected p.value
Fold Change	fold change in mean compound abundance from sham to manipulated ants
log2(FC)	log2 of Fold Change
Peak_Mean_OJ2.1	mean feature peak value in manipualted ants
Peak_Mean_sham	mean feature peak value in sham ants
Peak_Median_OJ2.1	median feature peak value in manipualted ants
Peak_Median_sham	median feature peak value in sham ants
CV_OJ2.1	CV% of feature in manipulated ants
CV_sham	CV% of feature in sham ants
OJ_only	if the feature was only reliably detected in manipulated ants and the reason why nosham (never measured in sham ants), lowhits (only detected in less than 50% of sham ants), blankratio (median peak value was less than 2-fold higher than blank-collections), or if the feature was detected (shamok)
MissingTreatment_OJ2.1	number of manipulated samples the feature was missing from
MissingTreatment_sham	number of sham samples the feature was missing from
BlankRatio_OJ2.1	median blank-collection peak value / median manipualted peak value
BlankRatio_sham	median blank-collection peak value / median sham peak value
WGCNA_module	ID of the WGCNA network module the feature is in
kWithin	the connectivty of the feature within its network module
peakvalue_sample#	peakvalue_sample1-10 (sham ants) and peakvalue_sample11-20 (manipualted ants) feature peak values measured by MS

## Sheet: Supplementary data 1
unq_id	feature	class	Identifier	esi_mode	m.z_short	m.z	r.t	binner_adduct	Annotation_WCMC	Species_WCMC	InChI_Key	MSI Level	2_Con_1.5xDAM	3_Con_1.5xDAM	2_Consensus_2xDAM	3_Consensus_2xDAM	DAM_1.5	1.5_UpDn	PC1_top50	boruta	ABSPC1	PC1	PC2	t.stat	p.value	LOG10(p)	FDR	Fold Change	log2(FC)	Peak_Mean_OJ2.1	Peak_Mean_sham	Peak_Median_OJ2.1	Peak_Median_sham	CV_OJ2.1	CV_sham	OJ_only	MissingTreatment_OJ2.1	MissingTreatment_sham	BlankRatio_OJ2.1	BlankRatio_sham	WGCNA_module	kWithin	peakvalue_sample1	peakvalue_sample2	peakvalue_sample3	peakvalue_sample4	peakvalue_sample5	peakvalue_sample6	peakvalue_sample7
A1	0.83_527.30__neg	amine	0.83_527.30	negative	527.303	527.303	0.83	NA	NA	NA	NA	NA	no	no	no	no	no	no	no	Rejected	0.0031904	-0.0031904	-0.0014686	-1.9612	0.065511	1.1837	0.09555	0.70274	-0.50894			1259.5	1600	45.3101	42.7886	shamok	0	0	0.023819	0.01875	A1	0.156733	1952	1263	1818	1067	1029	1288	3533
A10	0.90_853.69__pos	amine	0.90_853.69	positive	853.695	853.695	0.9	NA	NA	NA	NA	NA	yes	no	yes	no	yes	dn	yes	Rejected	0.015448	-0.015448	-0.012959	-3.5131	0.0024833	2.605	0.004925	0.27049	-1.8863			562.5	1366.5	60.1495	58.2389	shamok	2	0	0.806222	0.33187	A2	0.633191	1962	1224	3469	1090	2152	815	2904
A100	0.97_613.46__pos	amine	0.97_613.46	positive	613.459	613.459	0.98	NA	NA	NA	NA	NA	no	no	no	no	no	no	no	Rejected	0.0021711	0.0021711	-0.0073263	1.6743	0.11135	0.9533	0.15255	1.2939	0.37178			2595	2124.5	34.1856	37.4351	blankratio	0	0	0.416956	0.509296	A4	NA	2210	1390	1559	3244	2359	2561	2039
A1000	4.92_59.06__pos	amine	4.92_59.06	positive	59.0613	59.0613	4.92	NA	NA	NA	NA	NA	no	no	no	no	no	no	no	Rejected	0.00076723	-0.00076723	-0.0026619	-1.164	0.2596	0.58569	0.3196	0.93076	-0.10352			36389.5	40122	21.2535	10.7278	shamok	0	0	0.536034	0.486167	A1	0.111267	45282	42005	36788	36676	37152	43249	38239
A1001	4.92_611.39__pos	amine	4.92_611.39	positive	611.391	611.391	4.92	NA	NA	NA	NA	NA	no	no	no	no	no	no	no	Rejected	0.00072864	0.00072864	-0.0080317	0.64579	0.52656	0.27855	0.58474	1.0376	0.053229			1315	1449	24.0433	41.9479	shamok	0	0	0.356654	0.323672	A4	NA	1572	1326	2406	1801	642	1578	1599
A1002	4.93_369.09__neg	amine	4.93_369.09	negative	369.095	369.095	4.93	NA	NA	NA	NA	NA	no	no	no	no	no	no	no	Rejected	0.0034245	-0.0034245	-0.0081674	-1.7159	0.10333	0.98575	0.14282	0.77192	-0.37348			1009.5	1335	53.0036	28.5249	shamok	0	0	0.01684	0.0127341	A5	0.0648157	976	927	1724	1342	1328	747	1790
A1003	4.94_566.40__pos	amine	4.94_566.40	positive	566.395	566.395	4.94	NA	NA	NA	NA	NA	yes	yes	yes	yes	yes	dn	yes	Confirmed	0.025318	-0.025318	0.0072403	-7.6774	4.38e-07	6.3583	1.95e-06	0.069172	-3.8537			220	2972	39.8881	48.9944	shamok	3	0	0.836364	0.0619112	A1	0.773722	2402	3052	4294	756	1015	1389	2892
A1004	4.95_343.30__pos	amine	4.95_343.30	positive	343.296	343.296	4.95	NA	NA	NA	NA	NA	no	no	no	no	yes	dn	no	Rejected	0.0042314	-0.0042314	-0.0082556	-2.379	0.028636	1.5431	0.044914	0.57247	-0.80473			9301.5	16060	45.2295	56.6232	shamok	0	0	0.355534	0.205915	A1	0.301004	16904	13742	28846	15735	14320	37085	9576
A1005	4.95_401.35__pos	amine	4.95_401.35	positive	401.35	401.35	4.95	NA	NA	NA	NA	NA	no	no	no	no	yes	dn	no	Rejected	0.0051735	-0.0051735	-0.011491	-2.4478	0.024857	1.6046	0.039427	0.5491	-0.86486			5140.5	9244.5	65.3492	60.3106	shamok	0	0	0.413773	0.230083	A1	0.33299	9761	8061	17959	8728	6588	21202	6301
A1006	4.95_508.34__pos	amine	4.95_508.34	positive	508.34	508.34	4.95	NA	NA	NA	NA	NA	yes	yes	yes	yes	yes	dn	yes	Confirmed	0.027691	-0.027691	-0.014171	-7.2787	9.16e-07	6.038	3.75e-06	0.068044	-3.8774			270	3437	49.0773	32.8984	shamok	3	0	0.796296	0.0625546	A1	0.913301	3817	3450	4233	1349	2026	1775	3424
A1007	4.98_260.19__pos	amine	4.98_260.19	positive	260.186	260.186	4.98	NA	NA	NA	NA	NA	no	no	no	no	no	no	no	Rejected	0.0026901	0.0026901	-0.013978	1.9547	0.06633	1.1783	0.096463	1.3528	0.43599			4361.5	2868	32.4976	44.1272	blankratio	0	0	0.358363	0.544979	A5	0.187152	3229	1950	2731	4026	1886	6610	3173
A1008	5.02_380.24__pos	amine	5.02_380.24	positive	380.235	380.235	5.02	NA	NA	NA	NA	NA	no	no	no	no	no	no	no	Rejected	0.0031251	-0.0031251	-0.01168	-0.96705	0.34633	0.46051	0.40986	0.72026	-0.47342			2172.5	3285	64.7129	65.5809	shamok	0	0	0.157883	0.104414	A1	0.117846	3675	8679	3121	4054	1649	2730	5025
A1009	5.04_211.12__pos	amine	5.04_211.12	positive	211.121	211.121	5.04	NA	NA	NA	NA	NA	no	no	no	no	no	no	no	Rejected	0.0027392	-0.0027392	-0.011819	-2.5139	0.021673	1.6641	0.034977	0.7734	-0.37071			2480.5	3249.5	40.0406	16.4268	shamok	0	0	0.340254	0.259732	A1	0.575268	3110	2660	4177	3069	2720	3565	3516
A101	0.97_812.64__pos	amine	0.97_812.64	positive	812.636	812.636	0.97	NA	NA	NA	NA	NA	no	no	no	no	no	no	no	Rejected	0.004276	-0.004276	0.00094109	-1.9877	0.06228	1.2057	0.091334	0.66636	-0.58562			1134	1538	57.2282	44.2831	shamok	1	0	0.529982	0.390767	A1	0.249983	1737	1914	3621	1001	1139	1255	1269
A1010	5.06_412.14__pos	amine	5.06_412.14	positive	412.14	412.14	5.06	NA	NA	NA	NA	NA	no	no	no	no	no	no	no	Rejected	0.0012844	-0.0012844	-0.002379	-2.289	0.034388	1.4636	0.052787	0.85373	-0.22815			3286.5	4186.5	11.5989	15.3997	shamok	0	0	0.0214514	0.0168398	A1	0.290209	3841	2524	4423	4239	4134	4339	3657
A1011	5.08_216.26__pos	amine	5.08_216.26	positive	216.264	216.264	5.08	NA	NA	NA	NA	NA	yes	yes	yes	yes	yes	up	yes	Confirmed	0.012372	0.012372	-0.014321	10.084	7.85e-09	8.1049	5.61e-08	3.9765	1.9915			2178.5	611	30.2469	32.7225	shamok	0	0	0.0133119	0.0474632	A5	0.785351	607	292	784	615	509	653	421
A1012	5.08_252.23__pos	amine	5.08_252.23	positive	252.229	252.229	5.08	NA	NA	NA	NA	NA	yes	yes	yes	yes	yes	up	yes	Confirmed	0.01436	0.01436	-0.012732	14.803	1.61e-11	10.794	2.75e-10	5.0153	2.3263			9644.5	1800.5	24.0784	28.4691	shamok	0	0	0.0111981	0.0599833	A5	0.886399	1603	1635	2840	1938	1962	1438	1663
A1013	5.08_254.23__pos	amine	5.08_254.23	positive	254.227	254.227	5.08	NA	NA	NA	NA	NA	yes	yes	yes	yes	yes	up	yes	Confirmed	0.017747	0.017747	-0.012653	12.79	1.8e-10	9.7457	2.07e-09	7.0736	2.8225			4841	647	27.7456	40.9064	shamok	0	0	0.0557736	0.417311	A5	0.884769	622	333	488	391	896	915	652
A1014	5.09_104.11__pos	amine	5.09_104.11	positive	104.108	104.108	5.09	WCMC	Choline	[M]+	OEYIOHPDSNJKLS-UHFFFAOYSA-N	1	yes	yes	yes	yes	yes	up	yes	Confirmed	0.025859	0.025859	-0.022445	18.243	4.68e-13	12.33	1.67e-11	19.918	4.316			72728	4549	51.7827	26.2528	shamok	0	0	0.000357496	0.00571554	A5	0.946684	3910	3071	6384	5110	4253	4845	3875
A1015	5.09_148.12__pos	amine	5.09_148.12	positive	148.115	148.115	5.09	[M71 + H]	NA	NA	NA	NA	yes	no	yes	no	yes	up	no	Confirmed	0.0064561	0.0064561	-0.008297	11.428	1.1e-09	8.9572	1.01e-08	2.0945	1.0666			3166.5	1678	16.9013	12.4328	shamok	0	0	0.0517922	0.0977354	A5	0.808948	1334	1335	1900	1561	1674	1708	1709
A1016	5.09_150.11__pos	amine	5.09_150.11	positive	150.112	150.112	5.09	NA	NA	NA	NA	NA	yes	no	no	no	yes	up	no	Confirmed	0.0052171	0.0052171	-0.006333	9.3554	2.47e-08	7.6082	1.52e-07	1.8029	0.85035			2554	1503.5	15.6429	12.0626	blankratio	0	0	0.30462	0.517459	A5	0.857574	1183	1341	1675	1370	1471	1338	1637
A1017	5.09_207.21__pos	amine	5.09_207.21	positive	207.208	207.208	5.09	[M73 + H]	NA	NA	NA	NA	yes	yes	yes	yes	yes	up	yes	Confirmed	0.02892	0.02892	-0.028251	15.545	7.08e-12	11.15	1.47e-10	29.442	4.8798			49507.5	2495	73.4959	36.574	shamok	0	0	NA	NA	A5	0.859387	1471	1552	3277	2436	2668	2554	1816
A1018	5.09_243.18__pos	amine	5.09_243.18	positive	243.185	243.185	5.09	NA	NA	NA	NA	NA	yes	yes	yes	yes	yes	up	yes	Confirmed	0.029431	0.029431	-0.022081	19.458	1.55e-13	12.81	8.02e-12	27.473	4.7799			215010	9061.5	40.0282	41.0828	shamok	0	0	0.000213943	0.00507642	A5	0.955113	6025	5018	13695	10283	8599	9524	6072
A1019	5.09_245.18__pos	amine	5.09_245.18	positive	245.182	245.182	5.09	NA	NA	NA	NA	NA	yes	yes	yes	yes	yes	up	yes	Confirmed	0.027442	0.027442	-0.020673	20.408	6.79e-14	13.168	5.15e-12	22.837	4.5133			70628	3274.5	41.5161	30.5533	shamok	0	0	0.00615903	0.132845	A5	0.964982	2596	3045	5128	4330	3173	4017	3077
A102	0.97_848.75__pos	amine	0.97_848.75	positive	848.745	848.745	0.97	NA	NA	NA	NA	NA	yes	yes	yes	yes	yes	dn	yes	Confirmed	0.025813	-0.025813	0.0082469	-7.1579	1.15e-06	5.9392	4.59e-06	0.086646	-3.5287			979	1536.5	NA	64.8026	shamok	9	0	0.227273	0.14481	A1	0.546253	2054	1547	2785	283	3097	332	1526
A1020	5.09_255.21__pos	amine	5.09_255.21	positive	255.206	255.206	5.09	NA	NA	NA	NA	NA	yes	yes	yes	yes	yes	up	yes	Confirmed	0.027351	0.027351	-0.014127	8.1327	1.94e-07	6.7128	9.37e-07	14.369	3.8449			9172	610	16.8663	72.4167	shamok	0	1	0.012102	0.181967	A5	0.924092	746	141	1099	462	574	610	233
A1021	5.09_273.22__pos	amine	5.09_273.22	positive	273.217	273.217	5.09	NA	NA	NA	NA	NA	yes	yes	yes	yes	yes	up	yes	Confirmed	0.029665	0.029665	-0.026272	13.027	1.33e-10	9.8757	1.58e-09	30.605	4.9357			4413.5	163.5	73.2981	54.3975	blankratio	0	0	0.0330803	0.892966	A5	0.862338	160	107	300	156	133	296	267
A1022	5.09_457.19__pos	amine	5.09_457.19	positive	457.187	457.187	5.09	NA	NA	NA	NA	NA	yes	yes	yes	yes	yes	up	yes	Confirmed	0.035754	0.035754	-0.028426	8.9387	4.88e-08	7.312	2.79e-07	24.768	4.6304			4548.5	286	12.0755	67.1436	shamok	0	5	NA	NA	A5	0.926272	NA	NA	712	NA	NA	338	110
A1023	5.11_194.10__neg	amine	5.11_194.10	negative	194.103	194.103	5.11	NA	NA	NA	NA	NA	yes	yes	yes	yes	yes	up	yes	Confirmed	0.021127	0.021127	-0.011136	14.046	3.85e-11	10.414	5.58e-10	11.295	3.4976			3108.5	274	43.0633	28.8254	shamok	0	0	NA	NA	A5	0.920818	339	221	260	321	248	288	347
A1024	5.11_753.59__pos	amine	5.11_753.59	positive	753.587	753.587	5.11	NA	NA	NA	NA	NA	yes	yes	yes	yes	yes	dn	yes	Confirmed	0.013304	-0.013304	0.01058	-7.152	1.16e-06	5.9344	4.63e-06	0.23417	-2.0944			1244	6109.5	52.8315	30.7714	shamok	0	0	0.115354	0.023488	A2	0.62967	10287	4329	7119	3921	6706	4866	8018
A1025	5.11_757.62__pos	amine	5.11_757.62	positive	757.62	757.62	5.11	NA	NA	NA	NA	NA	yes	yes	yes	yes	yes	dn	yes	Confirmed	0.015461	-0.015461	0.0068981	-7.2376	9.9e-07	6.0045	4.02e-06	0.18362	-2.4452			981	5294.5	56.801	35.8596	shamok	0	0	0.058104	0.0107659	A1	0.818127	9540	2845	6826	3430	6556	5594	7612
A1026	5.12_412.14__pos	amine	5.12_412.14	positive	412.145	412.145	5.12	NA	NA	NA	NA	NA	no	no	no	no	no	no	no	Rejected	0.0010508	0.0010508	-0.0042811	2.2181	0.039651	1.4017	0.060303	1.1232	0.16766			4683.5	4203	12.1479	10.4467	shamok	0	0	0.00875414	0.00975494	A5	0.238571	3680	3241	4423	4239	4134	4339	3657
A1027	5.12_717.59__pos	amine	5.12_717.59	positive	717.586	717.586	5.12	NA	NA	NA	NA	NA	yes	yes	yes	yes	yes	dn	yes	Confirmed	0.018959	-0.018959	-0.00011986	-5.7598	1.85e-05	4.7328	5.64e-05	0.15212	-2.7167			452	1945	63.2912	42.4185	shamok	1	0	0.090708	0.0210797	A1	0.841783	4130	1021	2350	1158	1916	1974	2427
A1028	5.13_725.56__pos	amine	5.13_725.56	positive	725.556	725.556	5.13	[M75 + H]	NA	NA	NA	NA	yes	yes	yes	yes	yes	dn	yes	Confirmed	0.010804	-0.010804	0.0040568	-5.5294	3e-05	4.5234	8.73e-05	0.31199	-1.6804			5259	16490.5	50.3978	33.384	shamok	0	0	0.0299487	0.00955095	A2	0.681222	30180	12106	19341	9958	17664	13844	22159
A1029	5.13_741.53__pos	amine	5.13_741.53	positive	741.533	741.533	5.14	NA	NA	NA	NA	NA	yes	yes	yes	yes	yes	dn	yes	Confirmed	0.015185	-0.015185	0.017164	-4.9617	0.00010086	3.9963	0.000264	0.20658	-2.2752			337	1657	57.0616	39.0729	shamok	1	0	0.259644	0.0528063	A1	0.70895	2733	1202	2289	507	1894	1466	2500
A103	0.98_236.20__pos	amine	0.98_236.20	positive	236.197	236.197	0.99	NA	NA	NA	NA	NA	no	no	no	no	no	no	no	Rejected	0.0010323	0.0010323	-0.0064566	1.1175	0.27849	0.55519	0.33964	1.1036	0.1422			3490.5	3461.5	18.477	22.3997	shamok	0	0	0.271881	0.274159	A4	NA	2530	3832	3922	3099	1813	3601	2623
A1030	5.13_751.57__pos	amine	5.13_751.57	positive	751.572	751.572	5.13	NA	NA	NA	NA	NA	yes	yes	yes	yes	yes	dn	yes	Confirmed	0.01153	-0.01153	-0.00063953	-5.9182	1.33e-05	4.8751	4.18e-05	0.28305	-1.8209			1897.5	5752	42.0742	32.837	shamok	0	0	0.0592885	0.0195584	A2	0.612587	9438	4006	7295	3030	6470	5660	7483
A1031	5.16_701.56__pos	amine	5.16_701.56	positive	701.561	701.561	5.16	[M74 + H]	NA	NA	NA	NA	yes	yes	yes	yes	yes	dn	yes	Confirmed	0.011152	-0.011152	0.0034365	-6.2521	6.75e-06	5.1705	2.25e-05	0.28656	-1.8031			7695	26253	45.9388	34.0482	shamok	0	0	NA	NA	A2	0.694661	46724	20380	37072	14286	29603	23223	37776
A1032	5.17_508.30__pos	amine	5.17_508.30	positive	508.305	508.305	5.17	NA	NA	NA	NA	NA	yes	yes	yes	yes	yes	dn	yes	Confirmed	0.011041	-0.011041	-0.011841	-6.7285	2.63e-06	5.5808	9.58e-06	0.31653	-1.6596			751.5	2342	49.0999	27.2607	shamok	0	0	0.506986	0.162682	A1	0.87047	2365	2248	3794	2122	2892	2247	3481
A1033	5.17_675.54__pos	amine	5.17_675.54	positive	675.544	675.544	5.17	NA	NA	NA	NA	NA	yes	yes	yes	yes	yes	dn	yes	Confirmed	0.014931	-0.014931	-0.0029314	-5.2947	4.93e-05	4.3074	0.00013802	0.23452	-2.0922			1747	7042.5	72.19	34.2315	shamok	0	0	0.0615341	0.0152645	A2	0.695902	12512	5457	9781	4117	7518	5831	10133
A1034	5.19_137.05__pos	amine	5.19_137.05	positive	137.046	137.046	5.19	NA	NA	NA	NA	NA	yes	yes	yes	yes	yes	up	yes	Confirmed	0.026833	0.026833	0.0036537	5.3992	3.95e-05	4.4039	0.00011232	14.995	3.9065			3296	298	102.585	80.9685	shamok	0	3	NA	NA	A5	0.370189	NA	NA	233	128	298	NA	161
A1035	5.19_241.12__neg	amine	5.19_241.12	negative	241.12	241.12	5.19	WCMC	N-L-.gamma.-Glutamyl-L-leucine	[M-H-H2O]-	MYFMARDICOWMQP-UHFFFAOYSA-N	2	yes	yes	yes	yes	yes	up	yes	Confirmed	0.027375	0.027375	-0.024492	21.247	3.38e-14	13.471	3.7e-12	24.118	4.5921			11964.5	632.5	42.8132	17.3564	shamok	0	0	0.0034268	0.0648221	A5	0.867456	524	553	823	655	655	662	526
A1036	5.19_311.15__pos	amine	5.19_311.15	positive	311.148	311.148	5.19	NA	NA	NA	NA	NA	yes	yes	yes	yes	yes	up	yes	Confirmed	0.034114	0.034114	-0.00022419	8.4378	1.14e-07	6.9438	5.85e-07	39.957	5.3204			4107	382	94.2965	30.0029	lowhits	0	6	NA	NA	A5	0.468655	NA	NA	NA	336	207	430	NA
A1037	5.20_575.36__pos	amine	5.20_575.36	positive	575.363	575.363	5.2	NA	NA	NA	NA	NA	no	no	no	no	no	no	no	Rejected	0.0029296	0.0029296	0.0058779	2.331	0.03158	1.5006	0.048987	1.3545	0.43778			1548.5	1143.5	27.4215	25.8962	blankratio	0	0	0.412012	0.557936	A5	0.190648	1380	1604	1178	1109	1080	635	918
A1038	5.21_212.11__pos	amine	5.21_212.11	positive	212.114	212.114	5.21	NA	NA	NA	NA	NA	yes	yes	yes	yes	yes	up	yes	Confirmed	0.013753	0.013753	0.0057585	7.112	1.25e-06	5.9014	4.94e-06	4.4702	2.1604			9869.5	2075.5	46.5033	45.8063	shamok	0	0	0.0286235	0.136112	A5	0.781681	1639	4522	1618	1012	1397	2483	1993
A1039	5.21_268.11__pos	amine	5.21_268.11	positive	268.109	268.109	5.21	NA	NA	NA	NA	NA	no	no	no	no	no	no	no	Rejected	0.0019864	-0.0019864	-0.041647	-0.33004	0.74518	0.12774	0.78661	1.1619	0.21652			6009.5	6106.5	66.5547	54.8548	shamok	0	0	0.0153091	0.0150659	A3	0.972827	1514	5069	7302	6853	2609	3555	5360
A104	0.98_254.21__pos	amine	0.98_254.21	positive	254.212	254.212	0.98	NA	NA	NA	NA	NA	no	no	no	no	no	no	yes	Rejected	0.0093718	0.0093718	-0.032148	1.6833	0.10958	0.96028	0.15046	1.8015	0.84917			9127.5	8322	44.3725	34.3404	lowhits	2	6	NA	NA	A4	NA	NA	6474	13671	NA	NA	NA	NA
A1040	5.21_306.18__pos	amine	5.21_306.18	positive	306.176	306.176	5.21	NA	NA	NA	NA	NA	yes	yes	yes	yes	yes	up	yes	Confirmed	0.016435	0.016435	-0.0023333	7.5424	5.61e-07	6.2509	2.45e-06	6.2454	2.6428			2757	447.5	50.9732	39.6702	shamok	0	0	0.0214001	0.131844	A5	0.831691	454	401	763	143	236	335	441
A1041	5.21_393.24__pos	amine	5.21_393.24	positive	393.236	393.236	5.21	NA	NA	NA	NA	NA	no	no	no	no	yes	up	no	Rejected	0.0052401	0.0052401	0.00055583	2.7726	0.012552	1.9013	0.021256	1.7581	0.81405			1630	985	41.8739	39.181	blankratio	0	0	0.416564	0.68934	A5	0.320514	720	1490	943	1346	1168	1059	1027
A1042	5.21_422.22__pos	amine	5.21_422.22	positive	422.224	422.224	5.21	NA	NA	NA	NA	NA	yes	no	yes	no	yes	up	yes	Rejected	0.010357	0.010357	0.0049563	3.2737	0.0042195	2.3747	0.0079165	2.5182	1.3324			1554	790	46.4322	43.9328	blankratio	0	1	0.272201	0.535443	A5	0.502031	797	790	542	232	1240	888	NA
A1043	5.21_423.28__pos	amine	5.21_423.28	positive	423.278	423.278	5.21	NA	NA	NA	NA	NA	yes	no	no	no	yes	up	no	Confirmed	0.0042179	0.0042179	0.0062274	5.1016	7.46e-05	4.1275	0.00020102	1.589	0.66808			4168.5	2562.5	24.7315	6.93633	blankratio	0	0	0.464915	0.756293	A5	0.687769	2589	2430	2727	2536	2492	2632	2262
A1044	5.21_451.27__pos	amine	5.21_451.27	positive	451.27	451.27	5.21	NA	NA	NA	NA	NA	no	no	no	no	yes	up	no	Rejected	0.0054415	0.0054415	-0.0042693	4.3888	0.00035416	3.4508	0.00083257	1.8926	0.92038			2360.5	1219	37.4506	18.8233	blankratio	0	0	0.473629	0.917145	A5	0.547288	1158	1185	1171	972	1069	1687	1318
A1045	5.21_493.30__pos	amine	5.21_493.30	positive	493.304	493.304	5.21	NA	NA	NA	NA	NA	no	no	no	no	yes	up	no	Rejected	0.0042219	0.0042219	0.00070392	3.7345	0.0015174	2.8189	0.0031399	1.6098	0.68689			2298	1489.5	32.0968	19.9163	blankratio	0	0	0.48564	0.749245	A5	0.45894	1674	2063	1034	1498	1250	1481	1407
A1046	5.21_501.33__pos	amine	5.21_501.33	positive	501.333	501.333	5.21	NA	NA	NA	NA	NA	no	no	no	no	no	no	no	Rejected	0.0035292	0.0035292	0.0019685	2.1727	0.043398	1.3625	0.065496	1.3737	0.45805			1638.5	1287.5	21.9387	39.7469	blankratio	0	0	0.420507	0.535146	A5	0.118373	1495	1725	1469	413	1263	436	866
A1047	5.21_549.34__pos	amine	5.21_549.34	positive	549.337	549.337	5.22	NA	NA	NA	NA	NA	no	no	no	no	yes	up	no	Tentative	0.0054377	0.0054377	0.0001853	5.3572	4.31e-05	4.3651	0.00012187	1.8112	0.85692			2016	1180	27.9386	23.5829	blankratio	0	0	0.476687	0.814407	A5	0.633445	1306	1852	1237	1540	910	1025	932
A1048	5.21_591.37__pos	amine	5.21_591.37	positive	591.373	591.373	5.21	NA	NA	NA	NA	NA	no	no	no	no	no	no	no	Rejected	0.0022064	0.0022064	-0.0029108	1.9396	0.068258	1.1658	0.098728	1.3196	0.40013			1147.5	964	34.7896	22.1636	blankratio	0	0	0.453159	0.539419	A1	0.100315	1025	1107	780	491	903	858	1030
A1049	5.22_158.15__pos	amine	5.22_158.15	positive	158.155	158.155	5.22	NA	NA	NA	NA	NA	no	no	no	no	no	no	no	Rejected	0.00052839	0.00052839	-0.0069315	0.73444	0.47214	0.32593	0.53271	1.1147	0.15672			2715	2631.5	34.2511	20.5558	blankratio	0	0	0.491344	0.506935	A4	NA	2618	2639	4090	2713	2151	2279	2364
A105	0.98_276.17__pos	amine	0.98_276.17	positive	276.171	276.171	0.98	NA	NA	NA	NA	NA	no	no	no	no	no	no	no	Rejected	0.0062097	0.0062097	-0.0025064	2.2164	0.039787	1.4003	0.060478	1.6686	0.7386			4549.5	2617	31.7889	39.9174	blankratio	0	1	0.389054	0.676347	A1	0.252123	2617	3786	1107	3836	3591	1721	NA
A1050	5.22_375.23__pos	amine	5.22_375.23	positive	375.229	375.229	5.22	NA	NA	NA	NA	NA	no	no	no	no	no	no	no	Rejected	0.0035652	0.0035652	-0.0038339	4.6695	0.0001908	3.7194	0.0004754	1.4832	0.5687			2580.5	1877.5	19.5377	16.7836	blankratio	0	0	0.492153	0.676431	A5	0.636067	1218	2129	1916	1493	1528	1839	2020
A1051	5.22_421.26__pos	amine	5.22_421.26	positive	421.263	421.263	5.22	NA	NA	NA	NA	NA	no	no	no	no	yes	up	no	Rejected	0.0047518	0.0047518	0.001896	4.2494	0.0004823	3.3167	0.0010938	1.636	0.71013			4143.5	2410	23.0876	27.082	blankratio	0	0	0.494268	0.849792	A5	0.514339	1670	3018	2511	2529	1366	2401	2010
A1052	5.22_477.33__pos	amine	5.22_477.33	positive	477.333	477.333	5.22	NA	NA	NA	NA	NA	yes	yes	yes	yes	yes	up	yes	Confirmed	0.012269	0.012269	0.0017258	4.4101	0.00033782	3.4713	0.00079673	2.9529	1.5621			3342.5	1668	26.3098	15.8039	blankratio	0	4	0.275692	0.552458	A5	0.496203	1799	1620	NA	1336	1716	NA	NA
A1053	5.22_519.32__pos	amine	5.22_519.32	positive	519.322	519.322	5.22	NA	NA	NA	NA	NA	no	no	no	no	yes	up	no	Tentative	0.0049133	0.0049133	0.00045549	3.6096	0.0020041	2.6981	0.0040368	1.6449	0.718			3273	2111.5	21.1003	31.7109	blankratio	0	0	0.460434	0.713711	A5	0.427845	957	2279	2578	1703	1587	886	2501
A1054	5.22_537.34__pos	amine	5.22_537.34	positive	537.338	537.338	5.22	NA	NA	NA	NA	NA	no	no	no	no	yes	up	no	Rejected	0.0037668	0.0037668	-0.0022109	2.732	0.013688	1.8636	0.02297	1.5073	0.592			1880.5	1329	35.697	31.3013	blankratio	0	0	0.405743	0.574116	A5	0.229334	1317	974	802	1451	821	1341	1614
A1055	5.22_551.35__pos	amine	5.22_551.35	positive	551.347	551.347	5.22	NA	NA	NA	NA	NA	no	no	no	no	yes	up	no	Rejected	0.0047975	0.0047975	-0.0026602	4.863	0.00012499	3.9031	0.00032007	1.6892	0.75631			1722	978	19.5927	28.3224	blankratio	0	0	0.457027	0.804704	A5	0.44937	923	1333	1033	1207	677	679	690
A1056	5.24_243.14__pos	amine	5.24_243.14	positive	243.137	243.137	5.24	NA	NA	NA	NA	NA	yes	yes	yes	yes	yes	up	yes	Confirmed	0.018322	0.018322	-0.021029	11.843	6.24e-10	9.2048	6.13e-09	8.2738	3.0486			4084.5	619	43.3935	35.7251	blankratio	0	0	0.152773	1.00808	A5	0.83803	657	529	986	581	441	841	914
A1057	5.26_246.17__pos	amine	5.26_246.17	positive	246.171	246.171	5.26	NA	NA	NA	NA	NA	no	no	no	no	yes	up	no	Rejected	0.0051862	0.0051862	-0.011102	4.1206	0.00064207	3.1924	0.0014159	1.8301	0.87195			19947.5	9822.5	33.9251	24.4389	shamok	0	0	0.149994	0.304607	A5	0.603435	8528	10251	16167	9394	7596	11792	11393
A1058	5.27_504.34__pos	amine	5.27_504.34	positive	504.341	504.341	5.27	NA	NA	NA	NA	NA	yes	yes	yes	yes	yes	dn	yes	Confirmed	0.0094555	-0.0094555	-0.0075038	-6.1393	8.48e-06	5.0714	2.77e-05	0.35722	-1.4851			1577	4273	40.4301	33.7691	shamok	0	0	0.24889	0.0918558	A1	0.797154	6089	4855	7005	3170	3353	3240	4544
A1059	5.27_566.35__neg	amine	5.27_566.35	negative	566.346	566.346	5.27	NA	NA	NA	NA	NA	yes	yes	yes	yes	yes	dn	yes	Confirmed	0.016821	-0.016821	-0.0064989	-8.6269	8.23e-08	7.0844	4.38e-07	0.15369	-2.7019			598	3767	45.2772	44.2477	shamok	0	0	0.0217391	0.00345102	A1	0.891454	5572	4849	7267	1639	2585	2529	4911
A106	0.98_285.20__pos	amine	0.98_285.20	positive	285.203	285.203	0.98	NA	NA	NA	NA	NA	no	no	no	no	yes	up	no	Rejected	0.0072684	0.0072684	-0.01887	2.3315	0.031545	1.5011	0.048958	1.8055	0.85238			6502	3210.5	50.3899	73.3067	shamok	0	2	NA	NA	A5	0.214113	NA	4698	11800	NA	2273	2368	3708
A1060	5.28_184.08__pos	amine	5.28_184.08	positive	184.075	184.075	5.28	NA	NA	NA	NA	NA	yes	no	yes	no	yes	dn	yes	Rejected	0.015474	-0.015474	-0.014097	-3.3921	0.0032478	2.4884	0.0062851	0.25292	-1.9833			588	2100	58.4373	53.6737	shamok	1	0	NA	NA	A1	0.676241	3494	2603	3359	820	608	1135	2898
A1061	5.28_316.21__pos	amine	5.28_316.21	positive	316.213	316.213	5.28	NA	NA	NA	NA	NA	no	no	no	no	no	no	no	Rejected	2.96e-05	2.96e-05	-0.014371	0.10898	0.91442	0.038853	0.93176	1.0944	0.13012			1313	1553	54.0273	19.817	shamok	0	0	0.402894	0.340631	A1	0.101606	1668	1442	1957	1687	1232	1397	1509
A1062	5.28_522.36__pos	amine	5.28_522.36	positive	522.356	522.356	5.28	[M94 + H]	NA	NA	NA	NA	yes	yes	yes	yes	yes	dn	yes	Confirmed	0.016789	-0.016789	-0.0091585	-9.1019	3.72e-08	7.4291	2.17e-07	0.15759	-2.6657			39695	257676	46.5571	38.54	shamok	0	0	0.00531553	0.000818856	A1	0.949392	344386	296549	449480	119373	167847	201490	286419
A1063	5.28_560.32__pos	amine	5.28_560.32	positive	560.317	560.317	5.28	NA	NA	NA	NA	NA	yes	yes	yes	yes	yes	dn	yes	Confirmed	0.022964	-0.022964	-0.010573	-5.6097	2.53e-05	4.5968	7.54e-05	0.088592	-3.4967			275	2582.5	42.0147	57.7918	shamok	3	0	0.603636	0.0642788	A1	0.714428	3480	3276	4752	214	901	2380	2785
A1064	5.28_602.30__pos	amine	5.28_602.30	positive	602.296	602.296	5.28	NA	NA	NA	NA	NA	yes	yes	yes	yes	yes	dn	yes	Confirmed	0.024456	-0.024456	-0.0091878	-7.3562	7.92e-07	6.101	3.31e-06	0.10071	-3.3117			289	4380.5	87.8557	26.0594	shamok	1	0	NA	NA	A1	0.943254	5366	4625	6384	2454	3529	3604	4629
A1065	5.29_538.39__pos	amine	5.29_538.39	positive	538.385	538.385	5.29	NA	NA	NA	NA	NA	yes	yes	yes	yes	yes	dn	yes	Confirmed	0.013553	-0.013553	-0.0091651	-7.4837	6.25e-07	6.2039	2.69e-06	0.23743	-2.0744			707.5	3139.5	51.0227	33.5251	shamok	0	0	NA	NA	A1	0.830156	4373	4239	5514	2614	3106	5850	2069
A1066	5.31_359.29__pos	amine	5.31_359.29	positive	359.293	359.293	5.31	NA	NA	NA	NA	NA	no	no	no	no	no	no	yes	Rejected	0.0095979	0.0095979	-0.024099	2.0302	0.057381	1.2412	0.084908	2.2169	1.1485			1572	847	68.9312	56.6982	shamok	1	5	NA	NA	A5	0.10432	NA	NA	789	NA	NA	NA	847
A1067	5.31_520.34__pos	amine	5.31_520.34	positive	520.339	520.339	5.31	NA	NA	NA	NA	NA	no	no	yes	no	yes	dn	no	Rejected	0.0073465	-0.0073465	-0.0077755	-5.0302	8.7e-05	4.0606	0.00023049	0.43051	-1.2159			8524	19795	35.5532	37.441	shamok	0	0	0.12588	0.0542056	A1	0.807685	34695	19011	27247	11817	13327	16059	20579
A1068	5.31_552.40__pos	amine	5.31_552.40	positive	552.402	552.402	5.31	NA	NA	NA	NA	NA	yes	yes	yes	yes	yes	dn	yes	Confirmed	0.014709	-0.014709	-0.0096057	-4.6586	0.00019541	3.7091	0.00048606	0.24701	-2.0173			763	2342.5	50.6089	42.1618	shamok	2	0	0.273919	0.0892209	A1	0.805618	5352	2957	3819	1157	2111	2346	2339
A1069	5.32_550.38__pos	amine	5.32_550.38	positive	550.384	550.384	5.32	NA	NA	NA	NA	NA	yes	no	yes	no	yes	dn	yes	Rejected	0.012811	-0.012811	-0.03026	-3.2215	0.004733	2.3249	0.0087907	0.34119	-1.5513			663	1856	53.4568	45.1398	shamok	1	0	0.206637	0.0738147	A1	0.789446	2038	1619	3686	586	1054	1961	1919
A107	0.98_338.22__pos	amine	0.98_338.22	positive	338.22	338.22	0.98	NA	NA	NA	NA	NA	no	no	no	no	no	no	no	Rejected	0.0051545	0.0051545	0.0021329	1.3456	0.19514	0.70965	0.24941	1.8026	0.85008			8004	3515.5	49.0329	51.6188	blankratio	1	2	0.264868	0.603044	A5	0.0771648	2687	1598	NA	3487	3544	7204	1729
A1070	5.33_493.30__pos	amine	5.33_493.30	positive	493.295	493.295	5.33	NA	NA	NA	NA	NA	no	no	no	no	yes	dn	no	Rejected	0.0059472	-0.0059472	-0.0066778	-4.5333	0.00025739	3.5894	0.00062808	0.50845	-0.97581			1462	2902	32.3476	34.7689	shamok	0	0	0.662107	0.333563	A1	0.635036	3430	2956	3913	2207	1542	2030	2734
A1071	5.33_496.34__pos	amine	5.33_496.34	positive	496.342	496.342	5.33	NA	NA	NA	NA	NA	yes	yes	yes	yes	yes	dn	yes	Confirmed	0.01273	-0.01273	-0.0067666	-7.6967	4.23e-07	6.3736	1.89e-06	0.24966	-2.0019			7318	26741	43.8677	32.9551	shamok	0	0	0.187961	0.0514379	A1	0.925946	43516	33707	43601	18773	19615	22840	24633
A1072	5.33_518.33__pos	amine	5.33_518.33	positive	518.326	518.326	5.33	NA	NA	NA	NA	NA	yes	yes	yes	yes	yes	dn	yes	Confirmed	0.0088578	-0.0088578	0.0011003	-8.5933	8.72e-08	7.0595	4.6e-07	0.37331	-1.4216			1148	3057	29.4627	24.0787	shamok	0	0	0.461672	0.173373	A1	0.805521	4533	3186	4314	2502	2489	2699	3254
A1073	5.34_280.16__pos	amine	5.34_280.16	positive	280.155	280.155	5.35	NA	NA	NA	NA	NA	yes	yes	yes	yes	yes	dn	yes	Confirmed	0.013756	-0.013756	-0.00060325	-5.1618	6.55e-05	4.1838	0.00017936	0.18529	-2.4321			429.5	1743	49.3464	64.999	shamok	0	0	0.505239	0.124498	A1	0.569077	3959	1306	1373	2093	337	2962	3978
A1074	5.34_711.54__pos	amine	5.34_711.54	positive	711.545	711.545	5.34	NA	NA	NA	NA	NA	yes	yes	yes	yes	yes	dn	yes	Confirmed	0.016211	-0.016211	0.022503	-10.384	4.98e-09	8.3024	3.82e-08	0.16026	-2.6415			504	2723.5	44.938	28.1256	shamok	0	0	0.318452	0.0589315	A1	0.867296	4628	2541	3810	2133	2460	2773	3970
A1075	5.35_494.32__pos	amine	5.35_494.32	positive	494.323	494.323	5.35	NA	NA	NA	NA	NA	yes	yes	yes	yes	yes	dn	yes	Confirmed	0.016097	-0.016097	-0.009228	-9.7048	1.41e-08	7.8497	9.32e-08	0.16883	-2.5664			1007.5	5760	42.7201	36.7287	shamok	0	0	0.299752	0.0524306	A1	0.938144	8958	7236	9306	3295	3601	4709	7092
A1076	5.35_524.37__pos	amine	5.35_524.37	positive	524.371	524.371	5.35	NA	NA	NA	NA	NA	yes	yes	yes	yes	yes	dn	yes	Confirmed	0.018229	-0.018229	-0.0039829	-6.4115	4.91e-06	5.3093	1.69e-05	0.1435	-2.8008			26015	133213	49.5797	46.571	shamok	0	0	0.00918701	0.00179412	A1	0.890413	276118	193871	272564	71913	106381	85461	188974
A1077	5.35_715.58__pos	amine	5.35_715.58	positive	715.576	715.576	5.35	NA	NA	NA	NA	NA	yes	yes	yes	yes	yes	dn	yes	Confirmed	0.017525	-0.017525	0.0034378	-11.105	1.74e-09	8.7594	1.51e-08	0.14527	-2.7832			833.5	6625.5	49.2802	24.1899	shamok	0	0	0.110378	0.0138857	A1	0.894487	9834	4892	8064	4966	7091	6461	8133
A1078	5.35_737.56__pos	amine	5.35_737.56	positive	737.559	737.559	5.35	NA	NA	NA	NA	NA	yes	yes	yes	yes	yes	dn	yes	Confirmed	0.018907	-0.018907	-0.0045062	-7.25	9.67e-07	6.0147	3.95e-06	0.15488	-2.6908			271	1956.5	65.7518	19.8786	shamok	1	0	0.660517	0.0914899	A1	0.825905	2453	1494	2663	1724	2234	2079	2647
A1079	5.36_118.12__pos	amine	5.36_118.12	positive	118.121	118.121	5.36	NA	NA	NA	NA	NA	yes	yes	yes	yes	yes	up	yes	Confirmed	0.039111	0.039111	-0.030033	16.955	1.63e-12	11.787	4.39e-11	86.403	6.433			17451.5	1017	84.3615	NA	lowhits	0	9	NA	NA	A5	0.881279	NA	NA	NA	NA	NA	NA	NA
A108	0.98_366.19__pos	amine	0.98_366.19	positive	366.189	366.189	0.98	NA	NA	NA	NA	NA	no	no	no	no	no	no	no	Rejected	0.00089372	0.00089372	-0.011876	0.44347	0.66271	0.17867	0.71211	1.0787	0.10923			9097	8459	36.7477	43.8459	shamok	2	3	NA	NA	A4	NA	8459	5283	14034	8129	NA	NA	18885
A1080	5.36_536.37__pos	amine	5.36_536.37	positive	536.373	536.373	5.36	NA	NA	NA	NA	NA	yes	yes	yes	yes	yes	dn	yes	Confirmed	0.021784	-0.021784	-0.0042527	-7.8515	3.2e-07	6.4953	1.48e-06	0.10657	-3.2302			256	1893	21.917	37.0043	shamok	3	0	0.773438	0.104596	A1	0.929917	3609	1929	2228	1208	1152	1885	1901
A1081	5.36_659.51__neg	amine	5.36_659.51	negative	659.511	659.511	5.36	NA	NA	NA	NA	NA	yes	yes	yes	yes	yes	dn	yes	Confirmed	0.013838	-0.013838	0.011055	-8.2694	1.52e-07	6.817	7.64e-07	0.20157	-2.3106			485.5	1798	39.2071	43.6831	shamok	0	0	0.0329557	0.00889878	A2	0.61066	4225	1553	2958	1427	2131	1536	3412
A1082	5.36_685.53__neg	amine	5.36_685.53	negative	685.528	685.528	5.36	NA	NA	NA	NA	NA	yes	yes	yes	yes	yes	dn	yes	Confirmed	0.014927	-0.014927	0.0048512	-10.575	3.75e-09	8.4255	2.97e-08	0.17485	-2.5158			471.5	2045	27.6076	41.6263	shamok	0	0	NA	NA	A2	0.614319	4530	1692	3327	1548	2943	1782	3445
A1083	5.37_506.32__neg	amine	5.37_506.32	negative	506.325	506.325	5.37	NA	NA	NA	NA	NA	yes	yes	yes	yes	yes	dn	yes	Confirmed	0.018401	-0.018401	-0.0041069	-6.8931	1.91e-06	5.7194	7.26e-06	0.14203	-2.8157			897.5	4570.5	50.931	42.6425	shamok	0	0	NA	NA	A1	0.879114	8093	7620	9534	2422	4325	3190	7895
A1084	5.37_551.38__pos	amine	5.37_551.38	positive	551.379	551.379	5.37	NA	NA	NA	NA	NA	yes	yes	yes	yes	yes	dn	yes	Confirmed	0.014314	-0.014314	-0.017695	-4.0627	0.00073036	3.1365	0.0015982	0.26287	-1.9276			872	2233	44.4975	52.3056	shamok	2	0	NA	NA	A1	0.766324	2823	1434	5234	1334	1633	2279	2187
A1085	5.37_558.31__neg	amine	5.37_558.31	negative	558.314	558.314	5.37	NA	NA	NA	NA	NA	yes	yes	yes	yes	yes	dn	yes	Confirmed	0.015564	-0.015564	-0.0026015	-6.7158	2.69e-06	5.57	9.79e-06	0.19754	-2.3398			388.5	1604.5	47.0545	29.5514	shamok	0	0	NA	NA	A1	0.899245	2298	2280	2544	1055	1577	1151	2312
A1086	5.37_661.53__pos	amine	5.37_661.53	positive	661.528	661.528	5.37	NA	NA	NA	NA	NA	yes	yes	yes	yes	yes	dn	yes	Confirmed	0.013021	-0.013021	0.0059701	-7.5408	5.63e-07	6.2496	2.46e-06	0.23978	-2.0602			7975	27971.5	44.0056	28.6452	shamok	0	0	0.00934169	0.00266343	A1	0.881668	50141	24469	36303	20608	28745	27198	40003
A1087	5.37_669.53__pos	amine	5.37_669.53	positive	669.531	669.531	5.37	NA	NA	NA	NA	NA	yes	yes	yes	yes	yes	dn	yes	Confirmed	0.019221	-0.019221	0.01109	-7.813	3.43e-07	6.4651	1.57e-06	0.13412	-2.8984			519	3030	38.2511	33.4462	shamok	1	0	0.322736	0.0552805	A1	0.822547	5656	2390	4364	2498	3469	3605	4480
A1088	5.37_683.51__pos	amine	5.37_683.51	positive	683.511	683.511	5.37	NA	NA	NA	NA	NA	yes	yes	yes	yes	yes	dn	yes	Confirmed	0.010906	-0.010906	0.0068479	-5.7441	1.91e-05	4.7186	5.81e-05	0.32644	-1.6151			2036	5460.5	47.2968	14.7177	shamok	0	0	0.0491159	0.0183133	A1	0.745926	7481	4382	5414	4946	5507	5313	6093
A1089	5.37_687.54__pos	amine	5.37_687.54	positive	687.543	687.543	5.37	[M76 + H]	NA	NA	NA	NA	yes	yes	yes	yes	yes	dn	yes	Confirmed	0.013794	-0.013794	0.0017446	-11.473	1.04e-09	8.9848	9.59e-09	0.20689	-2.2731			7807.5	31150	28.2442	29.2594	shamok	0	0	0.0138329	0.00346709	A2	0.570076	53563	25992	40510	20787	34381	30373	43486
A109	0.98_497.36__pos	amine	0.98_497.36	positive	497.355	497.355	0.98	NA	NA	NA	NA	NA	no	no	no	no	no	no	no	Rejected	0.0023475	0.0023475	-0.0032194	0.85262	0.40507	0.39247	0.46776	1.1118	0.15289			3017	2779	46.1339	48.1688	blankratio	0	1	0.49652	0.539043	A4	NA	NA	1802	2283	3619	2779	4657	1786
A1090	5.38_1043.70__pos	amine	5.38_1043.70	positive	1043.7	1043.7	5.38	NA	NA	NA	NA	NA	yes	yes	yes	yes	yes	dn	yes	Confirmed	0.047322	-0.047322	-0.0013982	-10.591	3.67e-09	8.4359	2.94e-08	0.0051029	-7.6145			64	7054	82.5957	98.8409	shamok	2	0	0.3125	0.00283527	A1	0.556744	32355	21967	45463	1625	5236	3526	20992
A1091	5.38_1065.68__pos	amine	5.38_1065.68	positive	1065.68	1065.68	5.38	NA	NA	NA	NA	NA	yes	yes	yes	yes	yes	dn	yes	Confirmed	0.042898	-0.042898	-0.027992	-8.1684	1.82e-07	6.7401	8.87e-07	0.014561	-6.1017			105	3698	69.4197	78.9547	shamok	3	0	0.142857	0.00405625	A1	0.651131	11143	9079	14804	720	2750	2019	8219
A1092	5.38_184.08__pos	amine	5.38_184.08	positive	184.076	184.076	5.38	NA	NA	NA	NA	NA	yes	yes	yes	yes	yes	dn	yes	Confirmed	0.017502	-0.017502	-0.012201	-4.8707	0.00012292	3.9104	0.0003164	0.17049	-2.5523			546.5	2261	47.2137	54.5354	shamok	2	0	0.186642	0.0451128	A1	0.782505	3475	3083	4665	570	1813	1459	3715
A1093	5.38_527.39__pos	amine	5.38_527.39	positive	527.392	527.392	5.38	NA	NA	NA	NA	NA	yes	yes	yes	yes	yes	dn	yes	Confirmed	0.010912	-0.010912	-0.0017257	-4.6558	0.00019662	3.7064	0.00048824	0.31276	-1.6769			1463	4645	33.1045	35.4399	shamok	1	0	0.425837	0.134123	A1	0.852488	7096	4359	7584	2498	3755	5923	3378
A1094	5.38_560.31__pos	amine	5.38_560.31	positive	560.313	560.313	5.38	NA	NA	NA	NA	NA	yes	yes	yes	yes	yes	dn	yes	Confirmed	0.024215	-0.024215	-0.0043331	-6.4654	4.41e-06	5.3559	1.54e-05	0.087639	-3.5123			2153	17195.5	49.8425	37.5037	shamok	1	0	0.058523	0.0073275	A1	0.930056	27641	24673	29801	8208	13568	14019	25423
A1095	5.38_580.41__pos	amine	5.38_580.41	positive	580.409	580.409	5.38	[M88 + H]	NA	NA	NA	NA	yes	yes	yes	yes	yes	dn	yes	Confirmed	0.029314	-0.029314	-0.0095336	-7.5711	5.32e-07	6.2738	2.34e-06	0.041265	-4.5989			5048	72556	57.3556	70.6324	shamok	0	0	0.0258518	0.00179861	A1	0.721221	210053	154567	254937	24184	57537	46906	153666
A1096	5.38_602.29__pos	amine	5.38_602.29	positive	602.295	602.295	5.38	[M89 + H]	NA	NA	NA	NA	yes	yes	yes	yes	yes	dn	yes	Confirmed	0.012553	-0.012553	-0.011414	-4.458	0.00030388	3.5173	0.00072592	0.31755	-1.655			2925.5	8686	51.5821	11.5104	shamok	0	0	NA	NA	A1	0.910885	8599	9701	8773	6481	7604	7794	9350
A1097	5.38_604.30__pos	amine	5.38_604.30	positive	604.299	604.299	5.38	NA	NA	NA	NA	NA	yes	yes	yes	yes	yes	dn	yes	Confirmed	0.015091	-0.015091	-0.017019	-3.838	0.001205	2.919	0.0025282	0.30218	-1.7265			1328.5	3336.5	37.1782	16.8505	shamok	2	0	0.0218291	0.00869174	A5	0.634439	3689	3279	2760	2875	3214	3284	3389
A1098	5.38_660.25__pos	amine	5.38_660.25	positive	660.251	660.251	5.39	NA	NA	NA	NA	NA	no	no	no	no	yes	dn	no	Rejected	0.0070822	-0.0070822	-0.0070826	-3.0509	0.0068795	2.1624	0.012306	0.53697	-0.89709			1260	1935	50.5305	20.5049	shamok	0	0	0.0269841	0.0175711	A5	0.320324	1670	2311	2269	1268	1816	2462	1569
A1099	5.38_662.25__pos	amine	5.38_662.25	positive	662.253	662.253	5.38	NA	NA	NA	NA	NA	yes	yes	yes	yes	yes	dn	yes	Confirmed	0.0080363	-0.0080363	-0.0065094	-4.2931	0.00043777	3.3588	0.0010005	0.4565	-1.1313			804.5	1688.5	49.2081	17.7925	shamok	0	0	0.07023	0.0334617	A5	0.500508	1291	2098	1511	1385	2153	1652	1668
A11	0.91_532.46__pos	amine	0.91_532.46	positive	532.455	532.455	0.91	NA	NA	NA	NA	NA	no	no	no	no	no	no	no	Rejected	0.0042143	-0.0042143	0.060031	-0.78552	0.44237	0.35422	0.50354	1.6381	0.71201			2417	620	66.1758	84.1435	blankratio	7	3	0.33223	1.29516	A4	NA	977	1703	NA	NA	155	NA	620
A110	0.98_565.47__pos	amine	0.98_565.47	positive	565.471	565.471	0.99	NA	NA	NA	NA	NA	no	no	no	no	no	no	no	Rejected	0.0027478	-0.0027478	-0.017043	-0.85157	0.40564	0.39186	0.46823	0.72322	-0.46749			3105	3166	47.3202	67.6585	shamok	1	0	0.364573	0.357549	A1	0.182364	8007	6072	5204	1077	1062	2321	3909
A1100	5.38_668.32__pos	amine	5.38_668.32	positive	668.324	668.324	5.38	NA	NA	NA	NA	NA	yes	yes	yes	yes	yes	dn	yes	Confirmed	0.021857	-0.021857	0.02035	-5.007	9.14e-05	4.0388	0.00024193	0.15985	-2.6452			265	1438	77.2044	22.0435	shamok	2	0	NA	NA	A5	0.7239	1938	2015	1404	1389	1221	1472	2194
A1101	5.38_906.61__pos	amine	5.38_906.61	positive	906.611	906.611	5.38	NA	NA	NA	NA	NA	no	no	no	no	no	no	no	Rejected	0.0044548	-0.0044548	-0.0034348	-0.92634	0.36653	0.4359	0.43014	0.35841	-1.4803			762.5	2152	64.5829	93.4726	shamok	0	0	0.0865574	0.0306691	A2	0.671614	3339	516	2209	39	4082	125	6624
A1102	5.39_163.09__pos	amine	5.39_163.09	positive	163.087	163.087	5.39	NA	NA	NA	NA	NA	yes	yes	yes	yes	yes	dn	yes	Confirmed	0.028605	-0.028605	0.00060448	-6.3202	5.89e-06	5.23	1.99e-05	0.084659	-3.5622			860.5	6284	72.0861	56.5712	shamok	4	0	0.0348634	0.00477403	A1	0.813959	4278	3056	16157	7590	4234	9517	6699
A1103	5.39_673.52__pos	amine	5.39_673.52	positive	673.525	673.525	5.39	NA	NA	NA	NA	NA	yes	yes	yes	yes	yes	dn	yes	Confirmed	0.010674	-0.010674	-0.0011716	-6.8355	2.13e-06	5.6711	7.97e-06	0.30238	-1.7256			578	1622	36.3214	37.0282	shamok	0	0	0.482699	0.17201	A1	0.846092	3050	1107	1818	1260	1126	1722	2563
A1104	5.40_542.32__pos	amine	5.40_542.32	positive	542.324	542.324	5.4	NA	NA	NA	NA	NA	yes	yes	yes	yes	yes	dn	yes	Confirmed	0.012894	-0.012894	-0.0028623	-4.2876	0.00044312	3.3535	0.0010096	0.27849	-1.8443			2695.5	8685.5	55.093	34.0115	shamok	0	0	0.0474866	0.0147372	A1	0.887761	14178	8531	11184	5403	6138	5352	10159
A1105	5.40_641.50__pos	amine	5.40_641.50	positive	641.5	641.5	5.4	NA	NA	NA	NA	NA	yes	yes	yes	yes	yes	dn	yes	Confirmed	0.01549	-0.01549	0.0012721	-9.031	4.18e-08	7.3784	2.41e-07	0.18007	-2.4734			294.5	2089	44.2049	33.9434	shamok	0	0	0.825127	0.116324	A1	0.789435	3198	2056	1416	879	2072	2106	2733
A1106	5.40_659.51__pos	amine	5.40_659.51	positive	659.512	659.512	5.4	[M77 + H]	NA	NA	NA	NA	yes	yes	yes	yes	yes	dn	yes	Confirmed	0.01147	-0.01147	0.0046377	-10.311	5.56e-09	8.2546	4.22e-08	0.26448	-1.9188			5673.5	18856.5	24.5734	30.5787	shamok	0	0	0.103992	0.031289	A1	0.904056	35368	17910	25194	12914	20999	17649	28202
A1107	5.41_510.39__pos	amine	5.41_510.39	positive	510.386	510.386	5.41	NA	NA	NA	NA	NA	yes	yes	yes	yes	yes	dn	yes	Confirmed	0.020369	-0.020369	0.017789	-9.9558	9.56e-09	8.0195	6.63e-08	0.10251	-3.2862			1491.5	17079	64.2577	45.1459	shamok	0	0	0.262823	0.0229522	A1	0.909271	32430	23881	35565	13187	12002	18018	16140
A1108	5.41_578.39__pos	amine	5.41_578.39	positive	578.394	578.394	5.41	NA	NA	NA	NA	NA	yes	yes	yes	yes	yes	dn	yes	Confirmed	0.025236	-0.025236	-0.00015438	-5.2322	5.63e-05	4.2494	0.00015611	0.09174	-3.4463			482.5	3697	75.2999	76.8276	shamok	2	0	0.412435	0.0538274	A1	0.704641	13128	6516	10175	1432	2771	1062	6021
A1109	5.42_340.21__pos	amine	5.42_340.21	positive	340.206	340.206	5.42	NA	NA	NA	NA	NA	yes	yes	yes	yes	yes	up	yes	Confirmed	0.024609	0.024609	-0.026278	9.1929	3.21e-08	7.4937	1.9e-07	15.747	3.977			4426.5	525	58.5006	29.6511	shamok	0	1	0.0537671	0.453333	A5	0.858902	340	525	568	353	NA	564	411
A111	0.98_568.52__pos	amine	0.98_568.52	positive	568.519	568.519	0.98	NA	NA	NA	NA	NA	no	no	no	no	no	no	no	Rejected	0.0015403	-0.0015403	-0.01286	-0.71852	0.48166	0.31726	0.54159	0.9261	-0.11076			2838	3034	44.6209	41.5948	shamok	1	0	NA	NA	A4	NA	2346	3717	3063	2059	2297	4096	5838
A1110	5.42_408.31__pos	amine	5.42_408.31	positive	408.314	408.314	5.42	NA	NA	NA	NA	NA	no	no	no	no	no	no	yes	Rejected	0.010333	-0.010333	0.00078999	-1.6341	0.11961	0.92224	0.16228	0.066421	-3.9122			353	450	15.5048	207.931	shamok	7	4	NA	NA	A1	0.0849052	174	NA	16497	482	383	NA	NA
A1111	5.42_540.33__neg	amine	5.42_540.33	negative	540.33	540.33	5.42	NA	NA	NA	NA	NA	yes	yes	yes	yes	yes	dn	yes	Confirmed	0.016726	-0.016726	0.0022519	-6.1863	7.71e-06	5.1128	2.54e-05	0.1669	-2.5829			722.5	3381	54.8726	50.1902	shamok	0	0	0.0179931	0.00384502	A1	0.86665	8765	5934	6526	2361	3026	2123	4615
A1112	5.42_554.39__pos	amine	5.42_554.39	positive	554.391	554.391	5.42	NA	NA	NA	NA	NA	yes	yes	yes	yes	yes	dn	yes	Confirmed	0.021953	-0.021953	-0.010424	-6.8105	2.24e-06	5.6501	8.3e-06	0.093042	-3.426			1042.5	7932	63.7147	69.0579	shamok	0	0	0.159233	0.0209279	A1	0.815598	26440	14781	22828	4294	6275	4923	11012
A1113	5.43_508.36__pos	amine	5.43_508.36	positive	508.364	508.364	5.43	NA	NA	NA	NA	NA	yes	yes	yes	yes	yes	dn	yes	Confirmed	0.017478	-0.017478	0.0052718	-10.196	6.62e-09	8.1792	4.88e-08	0.14003	-2.8362			1598.5	9815.5	44.267	42.8934	shamok	0	0	0.0960275	0.0156385	A1	0.911554	19537	15580	20228	6239	7144	9244	9834
A1114	5.45_464.31__neg	amine	5.45_464.31	negative	464.313	464.313	5.45	NA	NA	NA	NA	NA	yes	yes	yes	yes	yes	dn	yes	Confirmed	0.010995	-0.010995	-0.012914	-5.092	7.61e-05	4.1186	0.00020407	0.32353	-1.628			628.5	1950.5	44.8996	39.1223	shamok	0	0	NA	NA	A1	0.801289	2283	2383	3251	1283	1638	1439	2263
A1115	5.45_494.33__pos	amine	5.45_494.33	positive	494.325	494.325	5.45	NA	NA	NA	NA	NA	yes	yes	yes	yes	yes	dn	yes	Confirmed	0.019854	-0.019854	-0.0037142	-7.8275	3.34e-07	6.4765	1.54e-06	0.11224	-3.1553			3661	21697	48.2997	49.1972	shamok	0	0	0.0678776	0.0114532	A1	0.904771	50118	40289	42971	11749	17415	15161	37190
A1116	5.46_280.12__pos	amine	5.46_280.12	positive	280.119	280.119	5.46	NA	NA	NA	NA	NA	yes	yes	yes	yes	yes	dn	yes	Confirmed	0.014455	-0.014455	-0.025948	-4.635	0.0002058	3.6866	0.00050889	0.28572	-1.8073			8051	35859	73.2258	22.4072	shamok	0	0	0.0170165	0.00382052	A1	0.926344	31006	38055	42754	25332	17325	40091	35638
A1117	5.46_296.17__pos	amine	5.46_296.17	positive	296.174	296.174	5.46	NA	NA	NA	NA	NA	no	no	no	no	no	no	no	Rejected	0.0033274	0.0033274	-0.033639	0.86373	0.3991	0.39892	0.46249	1.4493	0.53533			2286	722	56.2769	90.6763	shamok	1	1	NA	NA	A4	NA	389	2258	1272	332	NA	231	342
A1118	5.46_338.17__pos	amine	5.46_338.17	positive	338.173	338.173	5.46	NA	NA	NA	NA	NA	yes	yes	yes	yes	yes	dn	yes	Confirmed	0.013729	-0.013729	-0.025992	-4.3315	0.00040207	3.3957	0.00092748	0.31155	-1.6825			4590.5	17257	70.4799	21.1054	shamok	0	0	0.0363795	0.00967723	A1	0.895587	15118	18647	21488	13874	8699	19489	17417
A1119	5.46_462.30__neg	amine	5.46_462.30	negative	462.299	462.299	5.46	NA	NA	NA	NA	NA	yes	yes	yes	yes	yes	dn	yes	Confirmed	0.013704	-0.013704	-0.013804	-5.7268	1.98e-05	4.703	6.01e-05	0.23279	-2.1029			496.5	1768	49.8338	49.9183	shamok	0	0	NA	NA	A1	0.796413	2741	2852	4090	1522	1446	1406	2014
A112	0.98_570.56__pos	amine	0.98_570.56	positive	570.561	570.561	0.98	NA	NA	NA	NA	NA	yes	no	yes	no	yes	dn	yes	Rejected	0.013216	-0.013216	0.011055	-3.5726	0.0021759	2.6624	0.0043445	0.15755	-2.6661			913	2098	NA	55.3373	shamok	9	3	NA	NA	A5	0.189849	4244	2194	1196	NA	1160	NA	3592
A1120	5.46_466.33__pos	amine	5.46_466.33	positive	466.328	466.328	5.46	NA	NA	NA	NA	NA	yes	yes	yes	yes	yes	dn	yes	Confirmed	0.011283	-0.011283	-0.017076	-5.1222	7.13e-05	4.1468	0.00019388	0.32246	-1.6328			6128	18915	51.8077	38.1972	shamok	0	0	0.0425914	0.0137986	A1	0.813606	25793	27834	35624	13680	17277	17620	20210
A1121	5.46_488.33__pos	amine	5.46_488.33	positive	488.325	488.325	5.46	NA	NA	NA	NA	NA	no	no	no	no	no	no	no	Rejected	0.00084791	-0.00084791	-0.031622	-0.19401	0.84834	0.071431	0.87438	0.69174	-0.53169			1762.5	1860	52.3974	87.5166	shamok	0	0	0.150922	0.143011	A1	0.123192	404	671	5657	2775	3526	3437	356
A1122	5.46_506.36__pos	amine	5.46_506.36	positive	506.36	506.36	5.46	NA	NA	NA	NA	NA	yes	yes	yes	yes	yes	dn	yes	Confirmed	0.020037	-0.020037	-0.0054441	-7.4507	6.65e-07	6.1774	2.83e-06	0.14194	-2.8166			792.5	5141.5	82.9484	32.965	shamok	0	0	0.0984227	0.0151707	A1	0.848549	8901	6328	8384	4422	3903	5040	4246
A1123	5.46_611.40__pos	amine	5.46_611.40	positive	611.403	611.403	5.46	NA	NA	NA	NA	NA	no	no	no	no	no	no	no	Rejected	0.0030051	0.0030051	-0.0065128	3.4348	0.0029549	2.5295	0.005776	1.3732	0.4575			1682	1285.5	14.2457	25.1561	blankratio	0	0	0.456599	0.597433	A5	0.337654	734	1652	1465	1469	1368	1203	757
A1124	5.47_155.06__pos	amine	5.47_155.06	positive	155.057	155.057	5.47	NA	NA	NA	NA	NA	no	no	no	no	no	no	no	Rejected	0.0024402	0.0024402	-0.0065943	0.77735	0.44705	0.34965	0.50828	1.0598	0.083756			2134.5	2243	45.7413	26.7579	shamok	0	2	0.417428	0.397236	A4	NA	2353	2050	1805	2979	NA	NA	1750
A1125	5.47_437.27__pos	amine	5.47_437.27	positive	437.267	437.267	5.47	NA	NA	NA	NA	NA	yes	no	yes	no	yes	up	yes	Rejected	0.0089035	0.0089035	-0.030749	4.1849	0.00055652	3.2545	0.0012459	3.1277	1.6451			3284.5	1072	71.7206	50.236	shamok	0	0	0.120871	0.370336	A5	0.439393	904	1237	2601	1503	760	1250	907
A1126	5.48_464.31__pos	amine	5.48_464.31	positive	464.313	464.313	5.48	NA	NA	NA	NA	NA	yes	yes	yes	yes	yes	dn	yes	Confirmed	0.012434	-0.012434	-0.015492	-5.623	2.46e-05	4.6088	7.36e-05	0.26346	-1.9244			5958.5	18676	46.6315	47.5622	shamok	0	0	0.0689771	0.0220069	A1	0.831491	27645	28301	42830	16179	14539	17080	20272
A1127	5.48_486.30__pos	amine	5.48_486.30	positive	486.296	486.296	5.48	NA	NA	NA	NA	NA	yes	yes	yes	yes	yes	dn	yes	Confirmed	0.014914	-0.014914	-0.023254	-4.8668	0.00012396	3.9067	0.00031825	0.22969	-2.1222			662	2723	69.015	54.9291	shamok	1	0	0.261329	0.0635329	A1	0.724739	4676	4623	6831	2828	1705	1426	2618
A1128	5.50_435.26__pos	amine	5.50_435.26	positive	435.257	435.257	5.51	NA	NA	NA	NA	NA	yes	yes	yes	yes	yes	up	yes	Confirmed	0.0093719	0.0093719	-0.014768	6.8056	2.26e-06	5.646	8.36e-06	3.1092	1.6365			3998.5	1511.5	48.182	21.8361	shamok	0	0	0.173065	0.457823	A5	0.715701	1496	1144	1827	1715	1776	1527	1143
A1129	5.50_468.32__pos	amine	5.50_468.32	positive	468.317	468.317	5.5	NA	NA	NA	NA	NA	yes	yes	yes	yes	yes	dn	yes	Confirmed	0.035332	-0.035332	0.0055281	-16.19	3.57e-12	11.447	8.37e-11	0.019454	-5.6838			354	3914.5	NA	59.1102	shamok	9	0	NA	NA	A1	0.893772	10994	7752	7803	2502	2711	2851	6378
A113	0.98_571.42__pos	amine	0.98_571.42	positive	571.421	571.421	0.99	NA	NA	NA	NA	NA	no	no	no	no	no	no	no	Rejected	0.000298	0.000298	-0.0034737	0.26974	0.79043	0.10214	0.82621	1.0779	0.10829			3794	3463	39.4216	36.0774	shamok	0	0	0.370322	0.405718	A4	NA	4288	1905	4648	3810	2116	3116	1951
A1130	5.51_462.30__pos	amine	5.51_462.30	positive	462.299	462.299	5.51	NA	NA	NA	NA	NA	no	no	no	no	yes	dn	no	Rejected	0.0063043	-0.0063043	-0.0096104	-3.2297	0.0046489	2.3326	0.0086563	0.49915	-1.0025			6871	12246.5	46.5452	44.0605	shamok	0	0	0.0951826	0.053403	A1	0.437038	17634	14560	22738	8137	10986	5268	10380
A1131	5.51_478.29__neg	amine	5.51_478.29	negative	478.293	478.293	5.52	NA	NA	NA	NA	NA	yes	yes	yes	yes	yes	dn	yes	Confirmed	0.010891	-0.010891	-0.013263	-5.0887	7.67e-05	4.1154	0.00020537	0.3042	-1.7169			1819	6334	47.8594	43.6408	shamok	0	0	NA	NA	A1	0.773308	9217	7428	11396	1956	5409	3857	8311
A1132	5.52_151.03__neg	amine	5.52_151.03	negative	151.027	151.027	5.52	NA	NA	NA	NA	NA	yes	no	yes	no	yes	up	yes	Rejected	0.01329	0.01329	0.023233	3.1541	0.0054885	2.2605	0.010049	5.0324	2.3312			29049	8288.5	122.985	55.3117	shamok	0	0	0.0560432	0.196417	A5	0.475643	6788	1514	11721	9014	12733	7563	2305
A1133	5.52_424.26__pos	amine	5.52_424.26	positive	424.264	424.264	5.52	NA	NA	NA	NA	NA	no	no	no	no	yes	up	no	Rejected	0.0065929	0.0065929	-0.0082549	3.5999	0.0020475	2.6888	0.0041076	1.8868	0.91594			2048.5	1016.5	27.0451	55.3154	shamok	0	0	0.223578	0.450566	A5	0.295952	818	1372	1554	305	712	609	1215
A1134	5.53_290.15__pos	amine	5.53_290.15	positive	290.154	290.154	5.53	NA	NA	NA	NA	NA	no	no	no	no	no	no	no	Rejected	0.00067746	-0.00067746	-0.0068884	-0.43893	0.66594	0.17657	0.71506	1.0542	0.076127			2785	3014.5	52.6935	11.0448	shamok	0	0	0.250987	0.231879	A3	0.217302	3491	2874	2841	3106	2240	2717	2943
A1135	5.53_302.19__pos	amine	5.53_302.19	positive	302.193	302.193	5.53	NA	NA	NA	NA	NA	no	no	no	no	no	no	no	Rejected	0.0013918	0.0013918	-0.010702	1.0657	0.30064	0.52196	0.3632	1.2152	0.28115			1955.5	1940	44.3248	28.3836	shamok	0	0	0.18563	0.187113	A4	NA	1774	1135	2071	1367	2394	3087	2168
A1136	5.53_339.29__pos	amine	5.53_339.29	positive	339.292	339.292	5.53	NA	NA	NA	NA	NA	yes	no	no	no	yes	dn	yes	Rejected	0.0088212	-0.0088212	-0.028696	-2.8075	0.011647	1.9338	0.019898	0.53435	-0.90413			1718	3790.5	86.6356	36.9035	shamok	0	0	0.0768335	0.0348239	A1	0.418674	4610	4395	6438	1665	2911	2180	4460
A1137	5.53_480.31__pos	amine	5.53_480.31	positive	480.308	480.308	5.53	[M95 + H]	NA	NA	NA	NA	yes	no	yes	no	yes	dn	yes	Tentative	0.0096413	-0.0096413	-0.013533	-5.3019	4.85e-05	4.314	0.00013617	0.35467	-1.4954			20465	67780.5	48.2024	36.0747	shamok	0	0	0.031957	0.00964879	A1	0.793502	81649	72603	108528	25126	54278	49913	77947
A1138	5.53_524.28__pos	amine	5.53_524.28	positive	524.28	524.28	5.53	NA	NA	NA	NA	NA	yes	no	yes	no	yes	dn	yes	Rejected	0.010684	-0.010684	-0.015937	-5.1007	7.47e-05	4.1267	0.0002012	0.35198	-1.5064			1289.5	4688.5	59.0144	32.3124	shamok	0	0	0.0767739	0.0211155	A5	0.392699	3001	5504	6750	2065	4681	3227	5721
A1139	5.53_538.36__pos	amine	5.53_538.36	positive	538.364	538.364	5.53	NA	NA	NA	NA	NA	yes	yes	yes	yes	yes	dn	yes	Confirmed	0.010344	-0.010344	-0.0083967	-6.0569	1e-05	4.9986	3.24e-05	0.32688	-1.6132			945.5	2929.5	42.6215	31.6345	shamok	0	0	0.173453	0.0559822	A1	0.864079	3674	3088	4780	1755	2771	2329	3765
A114	0.98_581.50__pos	amine	0.98_581.50	positive	581.505	581.505	0.98	NA	NA	NA	NA	NA	no	no	no	no	no	no	no	Rejected	0.0038912	0.0038912	-0.0059325	0.73203	0.47357	0.32461	0.53413	1.2676	0.34206			1535.5	1711	58.4674	35.1894	shamok	2	4	0.429827	0.385739	A4	NA	626	NA	1408	NA	1659	1798	1763
A1140	5.54_460.28__pos	amine	5.54_460.28	positive	460.284	460.284	5.54	NA	NA	NA	NA	NA	no	no	no	no	no	no	no	Rejected	0.0035313	-0.0035313	-0.0075376	-3.0991	0.0061909	2.2082	0.011203	0.69625	-0.52232			1332.5	2082.5	31.6917	21.6651	shamok	0	0	0.445779	0.285234	A5	0.23819	2544	2695	2478	2141	1513	1857	1995
A1141	5.55_157.04__neg	amine	5.55_157.04	negative	157.036	157.036	5.56	WCMC	Allantoin	[M-H]-	POJWUDADGALRAB-UHFFFAOYSA-N	3	yes	no	yes	no	yes	up	yes	Rejected	0.01192	0.01192	0.0074976	3.0926	0.0062799	2.202	0.011343	3.3203	1.7313			639.5	151.5	68.1265	89.0029	shamok	0	0	0.0211102	0.0891089	A5	0.46189	250	81	90	178	245	662	35
A1142	5.55_435.25__neg	amine	5.55_435.25	negative	435.251	435.251	5.56	NA	NA	NA	NA	NA	yes	no	yes	no	yes	up	yes	Rejected	0.01187	0.01187	-0.030507	4.4727	0.00029421	3.5313	0.00070566	4.1248	2.0443			3326	731	74.3526	68.1398	shamok	0	0	0.00841852	0.0383037	A5	0.460054	842	460	2101	1949	885	609	1010
A1143	5.56_201.16__pos	amine	5.56_201.16	positive	201.16	201.16	5.56	NA	NA	NA	NA	NA	yes	yes	yes	yes	yes	up	yes	Confirmed	0.038675	0.038675	-0.02367	13.143	1.15e-10	9.9389	1.39e-09	60.617	5.9217			3514	94.5	41.108	20.9243	blankratio	0	4	0.028173	1.04762	A5	0.936539	NA	110	100	82	73	NA	89
A1144	5.56_510.36__pos	amine	5.56_510.36	positive	510.359	510.359	5.56	NA	NA	NA	NA	NA	yes	no	yes	no	yes	dn	yes	Rejected	0.010159	-0.010159	-0.006419	-3.3754	0.0033701	2.4724	0.006492	0.39327	-1.3464			1004	2212	59.1316	40.1545	shamok	1	0	0.249004	0.11302	A1	0.58291	4181	2621	2935	1230	2025	1086	2399
A1145	5.57_421.27__pos	amine	5.57_421.27	positive	421.271	421.271	5.57	NA	NA	NA	NA	NA	no	no	no	no	yes	up	no	Rejected	0.003197	0.003197	-0.012595	2.5018	0.022226	1.6531	0.035811	1.5073	0.59197			4739.5	3090.5	36.8678	23.2565	shamok	0	0	0.20825	0.319366	A5	0.321675	2925	2610	4303	4597	2495	3256	3382
A1146	5.57_478.29__pos	amine	5.57_478.29	positive	478.294	478.294	5.57	NA	NA	NA	NA	NA	no	no	no	no	yes	dn	no	Rejected	0.006302	-0.006302	-0.016049	-2.4486	0.024813	1.6053	0.03939	0.56218	-0.83089			2873	5959	60.3321	41.5286	shamok	0	0	NA	NA	A1	0.373568	11219	5165	8642	2848	4811	4873	6753
A1147	5.58_419.26__pos	amine	5.58_419.26	positive	419.264	419.264	5.58	NA	NA	NA	NA	NA	yes	no	yes	no	yes	up	yes	Rejected	0.0087542	0.0087542	-0.037695	2.8903	0.0097475	2.0111	0.016923	4.7391	2.2446			19644	NA	53.309	NA	nosham	5	10	NA	NA	A5	0.204068	NA	NA	NA	NA	NA	NA	NA
A1148	5.58_437.27__pos	amine	5.58_437.27	positive	437.267	437.267	5.58	NA	NA	NA	NA	NA	yes	no	yes	no	yes	up	yes	Rejected	0.0084761	0.0084761	-0.027563	4.0472	0.00075607	3.1214	0.0016444	2.8894	1.5308			8390	3028.5	70.1235	51.7387	shamok	0	0	0.0647199	0.179297	A5	0.394689	2990	1882	6736	6209	3491	3067	3195
A1149	5.58_459.25__pos	amine	5.58_459.25	positive	459.255	459.255	5.58	NA	NA	NA	NA	NA	no	no	no	no	no	no	yes	Rejected	0.012358	0.012358	-0.057421	2.1922	0.041752	1.3793	0.063206	4.8612	2.2813			5135	2663	63.7865	91.0237	lowhits	4	8	NA	NA	A5	0.1645	NA	NA	949	4377	NA	NA	NA
A115	0.98_581.55__pos	amine	0.98_581.55	positive	581.553	581.553	0.98	NA	NA	NA	NA	NA	yes	no	yes	no	yes	dn	yes	Rejected	0.013649	-0.013649	0.0095494	-3.1281	0.0058108	2.2358	0.01058	0.12716	-2.9753			779	2609	NA	22.8221	shamok	9	4	NA	NA	A5	0.199473	2608	3347	2610	NA	2233	NA	2064
A1150	5.58_494.36__neg	amine	5.58_494.36	negative	494.361	494.361	5.58	NA	NA	NA	NA	NA	no	no	no	no	yes	dn	no	Rejected	0.006973	-0.006973	0.0036827	-4.4291	0.00032397	3.4895	0.00076833	0.46293	-1.1111			615.5	1441.5	40.2306	39.3383	shamok	0	0	NA	NA	A1	0.554854	2383	2108	2752	1074	1276	1204	1607
A1151	5.58_832.51__pos	amine	5.58_832.51	positive	832.513	832.513	5.59	NA	NA	NA	NA	NA	no	no	no	no	no	no	no	Rejected	0.0016544	-0.0016544	0.0045006	-0.63755	0.5318	0.27425	0.589	0.82551	-0.27665			3986.5	5030.5	67.2287	61.7931	shamok	0	0	0.0243321	0.0192824	A2	0.647993	8439	3013	5819	776	7686	1301	9395
A1152	5.59_307.13__pos	amine	5.59_307.13	positive	307.127	307.127	5.59	NA	NA	NA	NA	NA	yes	yes	yes	yes	yes	up	yes	Confirmed	0.029465	0.029465	-0.024464	13.39	8.47e-11	10.072	1.09e-09	28.258	4.8206			1747	291	73.4085	NA	lowhits	0	9	0.0211792	0.127148	A5	0.822348	NA	NA	291	NA	NA	NA	NA
A1153	5.59_433.24__neg	amine	5.59_433.24	negative	433.235	433.235	5.59	NA	NA	NA	NA	NA	yes	yes	yes	yes	yes	up	yes	Confirmed	0.021502	0.021502	-0.016803	11.509	9.85e-10	9.0065	9.21e-09	11.854	3.5673			2356	194	48.8218	38.4932	blankratio	0	0	0.0428693	0.520619	A5	0.837943	238	129	296	354	216	177	211
A1154	5.59_457.25__pos	amine	5.59_457.25	positive	457.251	457.251	5.59	NA	NA	NA	NA	NA	yes	no	yes	no	yes	up	yes	Rejected	0.01777	0.01777	-0.014625	3.6201	0.0019577	2.7083	0.0039515	13.2	3.7224			1930	382	74.8712	NA	lowhits	3	9	0.163731	0.827225	A5	0.259665	NA	NA	NA	NA	382	NA	NA
A1155	5.59_518.35__pos	amine	5.59_518.35	positive	518.354	518.354	5.59	NA	NA	NA	NA	NA	no	no	no	no	yes	dn	no	Rejected	0.0070319	-0.0070319	0.0047238	-4.4629	0.00030066	3.5219	0.00071939	0.4878	-1.0356			1712	3527.5	42.1147	26.7106	shamok	0	0	0.0922897	0.0447909	A5	0.411735	4698	4611	5723	2930	2764	3595	3460
A1156	5.60_163.09__pos	amine	5.60_163.09	positive	163.088	163.088	5.6	NA	NA	NA	NA	NA	yes	yes	yes	yes	yes	dn	yes	Confirmed	0.024686	-0.024686	0.026813	-5.9555	1.23e-05	4.9085	3.9e-05	0.08853	-3.4977			335	3206	59.3985	66.559	shamok	3	0	0.292537	0.0305677	A5	0.291101	1361	871	8355	3771	2237	4551	3647
A1157	5.60_302.20__pos	amine	5.60_302.20	positive	302.196	302.196	5.6	NA	NA	NA	NA	NA	no	no	no	no	no	no	no	Rejected	0.001875	-0.001875	-0.0075171	-1.579	0.13175	0.88026	0.17728	0.84834	-0.23728			2247.5	2525.5	44.7609	22.9195	shamok	0	0	0.234928	0.209067	A1	0.205319	3670	2567	2646	2893	2472	4290	2482
A1158	5.60_496.38__pos	amine	5.60_496.38	positive	496.377	496.377	5.6	NA	NA	NA	NA	NA	no	no	no	no	yes	dn	no	Tentative	0.0069999	-0.0069999	-0.0019418	-5.0024	9.24e-05	4.0345	0.0002437	0.46068	-1.1182			10145.5	20421.5	34.626	34.3263	shamok	0	0	NA	NA	A1	0.688805	32003	30905	36288	14284	16638	20020	20823
A1159	5.60_830.50__pos	amine	5.60_830.50	positive	830.498	830.498	5.6	NA	NA	NA	NA	NA	no	no	no	no	no	no	no	Rejected	0.00075087	-0.00075087	0.00046569	-0.33654	0.74036	0.13056	0.78274	0.88058	-0.18347			2703.5	2989	68.764	64.5039	shamok	0	0	0.0183096	0.0165607	A2	0.550804	4789	1503	3299	541	4436	408	5507
A116	0.98_604.41__pos	amine	0.98_604.41	positive	604.412	604.412	0.98	NA	NA	NA	NA	NA	yes	no	yes	no	yes	dn	yes	Rejected	0.012639	-0.012639	-0.015935	-3.7193	0.0015699	2.8041	0.003235	0.4242	-1.2372			2131	3930.5	47.944	30.2321	shamok	5	0	0.657907	0.356698	A5	0.373602	3358	3479	4537	3038	4175	4617	6892
A1160	5.61_435.26__pos	amine	5.61_435.26	positive	435.257	435.257	5.61	[M72 + H]	NA	NA	NA	NA	yes	no	yes	no	yes	up	yes	Rejected	0.010552	0.010552	-0.015335	5.2295	5.66e-05	4.2469	0.00015687	3.2111	1.6831			8116	2285	44.9844	52.2223	blankratio	0	0	0.194307	0.690153	A5	0.559774	5034	2483	4863	2861	2202	2026	850
A1161	5.61_494.36__pos	amine	5.61_494.36	positive	494.356	494.356	5.61	NA	NA	NA	NA	NA	yes	no	yes	no	yes	dn	yes	Rejected	0.0076978	-0.0076978	-0.0080699	-2.9742	0.0081293	2.0899	0.014282	0.49457	-1.0158			1921	3431	36.9198	40.5978	shamok	1	0	0.0890161	0.0498397	A1	0.519288	5703	5169	7082	2558	3131	2975	3731
A1162	5.62_417.24__pos	amine	5.62_417.24	positive	417.243	417.243	5.62	NA	NA	NA	NA	NA	yes	yes	yes	yes	yes	up	yes	Confirmed	0.024994	0.024994	-0.018739	6.0308	1.06e-05	4.9755	3.39e-05	7.2802	2.864			11358.5	1175	41.0417	90.1712	shamok	0	5	NA	NA	A5	0.666274	1024	NA	6453	1175	918	NA	5282
A1163	5.62_433.26__pos	amine	5.62_433.26	positive	433.26	433.26	5.62	NA	NA	NA	NA	NA	no	no	no	no	no	no	no	Rejected	0.00079292	0.00079292	-0.0051666	0.69279	0.49728	0.3034	0.55725	1.0983	0.13532			3582.5	3245	26.2798	20.0959	blankratio	0	0	0.498255	0.550077	A5	0.0556504	3739	2758	4099	3092	2932	2003	3889
A1164	5.62_452.28__pos	amine	5.62_452.28	positive	452.279	452.279	5.62	NA	NA	NA	NA	NA	no	no	no	no	yes	up	no	Rejected	0.0046898	0.0046898	-0.01369	3.1339	0.0057374	2.2413	0.010465	1.7351	0.79499			1925.5	1159.5	39.5412	32.2792	shamok	0	0	0.157881	0.262182	A5	0.341394	1565	1194	1792	1065	655	608	1133
A1165	5.62_478.29__neg	amine	5.62_478.29	negative	478.294	478.294	5.62	[M12 - H]	NA	NA	NA	NA	yes	yes	yes	yes	yes	dn	yes	Confirmed	0.01429	-0.01429	-0.010982	-4.909	0.00011309	3.9466	0.00029289	0.22741	-2.1366			14185.5	53729	56.754	48.5976	shamok	0	0	NA	NA	A1	0.788919	95023	81837	118373	19317	51925	35255	87229
A1166	5.62_493.31__pos	amine	5.62_493.31	positive	493.305	493.305	5.62	NA	NA	NA	NA	NA	no	no	no	no	no	no	no	Rejected	0.0009706	-0.0009706	-0.011523	-0.64314	0.52825	0.27716	0.58578	0.92683	-0.10962			2108.5	2204	41.4421	33.012	shamok	0	0	0.454351	0.434664	A2	0.369419	3234	1715	3928	2042	2245	1368	2780
A1167	5.62_504.31__pos	amine	5.62_504.31	positive	504.306	504.306	5.62	[M92 + H]	NA	NA	NA	NA	yes	no	yes	yes	yes	dn	no	Confirmed	0.0073454	-0.0073454	-0.0047971	-4.0131	0.00081576	3.0884	0.0017647	0.47372	-1.0779			5515	9389.5	43.4806	27.4173	shamok	0	0	0.050952	0.0299271	A1	0.74742	13995	11230	12587	6358	7966	6608	10731
A1168	5.63_130.10__pos	amine	5.63_130.10	positive	130.098	130.098	5.63	NA	NA	NA	NA	NA	no	no	no	no	no	no	no	Rejected	0.0027577	-0.0027577	-0.0076953	-2.7958	0.011944	1.9229	0.02033	0.75396	-0.40744			5502	7107.5	32.6718	13.3008	shamok	0	0	0.139767	0.108196	A1	0.464667	7036	7007	8288	7179	5520	6961	7264
A1169	5.63_339.29__pos	amine	5.63_339.29	positive	339.292	339.292	5.63	NA	NA	NA	NA	NA	yes	no	yes	no	yes	dn	yes	Rejected	0.012986	-0.012986	-0.028816	-3.7689	0.0014056	2.8521	0.0029208	0.32715	-1.612			958	3136.5	75.4157	44.7705	shamok	1	0	0.22025	0.0672724	A2	0.518706	4796	4059	6062	1221	2382	2476	4826
A117	0.98_604.47__pos	amine	0.98_604.47	positive	604.471	604.471	0.98	NA	NA	NA	NA	NA	no	no	no	no	no	no	no	Rejected	0.0058165	0.0058165	-0.034596	1.2697	0.22037	0.65684	0.27805	2.9117	1.5418			3151.5	1123	49.9815	48.4116	blankratio	4	5	0.264001	0.740873	A5	0.0883912	826	2404	1254	NA	NA	NA	1123
A1170	5.63_393.24__pos	amine	5.63_393.24	positive	393.241	393.241	5.63	NA	NA	NA	NA	NA	yes	yes	yes	yes	yes	up	yes	Confirmed	0.012508	0.012508	-0.013007	5.3021	4.85e-05	4.3142	0.00013617	4.6387	2.2137			13157.5	2634	52.1835	28.1029	shamok	0	0	0.0785104	0.392179	A5	0.689565	2959	3166	4178	3589	2311	2499	1405
A1171	5.63_425.31__pos	amine	5.63_425.31	positive	425.306	425.306	5.64	NA	NA	NA	NA	NA	no	no	no	no	no	no	no	Rejected	0.00075365	-0.00075365	-0.01438	-0.33718	0.73988	0.13084	0.78252	0.94349	-0.083926			1452	1543.5	49.9306	48.159	shamok	0	0	0.276859	0.260447	A1	0.0668927	2021	509	3044	1037	1260	1827	2005
A1172	5.63_466.33__neg	amine	5.63_466.33	negative	466.33	466.33	5.63	NA	NA	NA	NA	NA	yes	no	yes	no	yes	dn	yes	Rejected	0.0080831	-0.0080831	0.0026966	-4.6466	0.0002006	3.6977	0.0004973	0.40701	-1.2969			8603	19432.5	42.0449	43.1603	shamok	0	0	NA	NA	A1	0.617273	32838	29709	39173	12939	15528	18652	20213
A1173	5.63_502.29__pos	amine	5.63_502.29	positive	502.291	502.291	5.63	[M91 + Na]	NA	NA	NA	NA	yes	yes	yes	yes	yes	dn	yes	Confirmed	0.0087838	-0.0087838	-0.011309	-4.6478	0.00020011	3.6987	0.00049649	0.4161	-1.265			15690	35810.5	46.9072	22.2879	shamok	0	0	NA	NA	A1	0.860209	38932	37996	45484	18791	32988	28371	42007
A1174	5.63_518.27__pos	amine	5.63_518.27	positive	518.269	518.269	5.63	NA	NA	NA	NA	NA	yes	yes	yes	yes	yes	dn	yes	Confirmed	0.021421	-0.021421	-0.028989	-4.297	0.00043397	3.3625	0.00099255	0.19588	-2.352			2516	6288	48.9437	41.0076	shamok	3	0	NA	NA	A1	0.861719	9733	8842	12946	3101	5374	4813	9017
A1175	5.63_524.28__pos	amine	5.63_524.28	positive	524.278	524.278	5.63	NA	NA	NA	NA	NA	yes	no	no	no	yes	dn	no	Confirmed	0.0058375	-0.0058375	-0.010534	-3.315	0.003852	2.4143	0.0072872	0.58459	-0.7745			5725.5	8442.5	43.1734	11.7705	shamok	0	0	0.0258493	0.0175304	A5	0.433441	8296	9165	8055	6408	8297	8487	9801
A1176	5.63_535.33__pos	amine	5.63_535.33	positive	535.332	535.332	5.63	NA	NA	NA	NA	NA	no	no	no	no	no	no	no	Rejected	0.0028756	-0.0028756	-0.0059679	-3.3445	0.0036084	2.4427	0.0068838	0.73936	-0.43564			2026.5	3109	24.2764	17.5425	shamok	0	0	0.672095	0.438083	A5	0.238916	3289	3075	4027	2109	2648	2662	3646
A1177	5.63_538.36__pos	amine	5.63_538.36	positive	538.362	538.362	5.63	NA	NA	NA	NA	NA	yes	yes	yes	yes	yes	dn	yes	Confirmed	0.013087	-0.013087	-0.011619	-4.8383	0.00013189	3.8798	0.00033598	0.24148	-2.05			5585.5	17905	54.7766	54.978	shamok	0	0	0.0341957	0.0106674	A1	0.749562	32884	27827	46184	6412	15839	11939	29488
A1178	5.63_540.25__pos	amine	5.63_540.25	positive	540.249	540.249	5.63	NA	NA	NA	NA	NA	yes	no	no	no	yes	dn	yes	Rejected	0.0095729	-0.0095729	-0.014868	-2.4858	0.022977	1.6387	0.03686	0.50747	-0.9786			1233	1987	52.4436	27.7902	shamok	1	0	0.0446066	0.0276799	A5	0.248084	1967	2363	1439	1408	2083	2007	1493
A1179	5.63_582.23__pos	amine	5.63_582.23	positive	582.235	582.235	5.63	NA	NA	NA	NA	NA	no	no	no	no	yes	dn	no	Rejected	0.0047166	-0.0047166	-0.01054	-2.4972	0.022437	1.649	0.03609	0.65358	-0.61356			1262	1804.5	38.2245	20.5965	shamok	0	0	0.0206022	0.0144084	A5	0.237739	1384	1262	1633	1757	1852	2015	1695
A118	0.98_609.43__pos	amine	0.98_609.43	positive	609.429	609.429	0.98	NA	NA	NA	NA	NA	no	no	no	no	no	no	no	Rejected	0.0029632	-0.0029632	0.031759	-0.71922	0.48124	0.31764	0.54132	0.91681	-0.12531			2202.5	1636.5	39.5823	30.9673	shamok	4	2	NA	NA	A6	0.499458	NA	2726	1460	1821	1640	NA	1315
A1180	5.64_428.28__pos	amine	5.64_428.28	positive	428.282	428.282	5.64	NA	NA	NA	NA	NA	yes	yes	yes	yes	yes	up	yes	Confirmed	0.0097544	0.0097544	-0.0099885	5.1176	7.2e-05	4.1425	0.00019544	3.2727	1.7105			2100	657	48.9219	28.1772	shamok	0	0	0.107619	0.343988	A5	0.656157	687	455	840	780	801	648	666
A1181	5.64_547.34__pos	amine	5.64_547.34	positive	547.339	547.339	5.64	NA	NA	NA	NA	NA	no	no	no	no	no	no	no	Rejected	0.0032495	-0.0032495	-0.00083855	-3.2632	0.0043181	2.3647	0.0080862	0.68307	-0.54989			1237.5	2177	25.344	25.4558	shamok	0	0	0.74101	0.421222	A2	0.626475	2617	1377	2483	1259	2188	1787	2766
A1182	5.64_551.34__pos	amine	5.64_551.34	positive	551.341	551.341	5.64	NA	NA	NA	NA	NA	no	no	no	no	no	no	no	Rejected	0.0018735	-0.0018735	-0.0049243	-1.5668	0.13458	0.87103	0.18003	0.807	-0.30936			1552	2024.5	32.7266	27.9659	shamok	0	0	0.441366	0.338355	A2	0.382223	2274	2316	2852	1081	2075	1268	1799
A1183	5.64_553.34__pos	amine	5.64_553.34	positive	553.336	553.336	5.64	NA	NA	NA	NA	NA	no	no	no	no	no	no	no	Rejected	0.0036276	-0.0036276	-0.0014224	-1.9547	0.066333	1.1783	0.096463	0.62566	-0.67656			940.5	1624	40.3351	45.0986	shamok	0	0	0.607124	0.351601	A1	0.231295	2835	1901	2520	1047	1235	427	1347
A1184	5.64_575.35__pos	amine	5.64_575.35	positive	575.352	575.352	5.64	NA	NA	NA	NA	NA	no	no	no	no	no	no	no	Rejected	0.0016436	-0.0016436	-0.0081396	-1.4594	0.16169	0.79131	0.21179	0.85647	-0.22353			1559	1804.5	30.0948	21.4393	shamok	0	0	0.543938	0.469936	A1	0.145642	1210	1816	1793	1522	2043	2096	2504
A1185	5.64_609.38__pos	amine	5.64_609.38	positive	609.381	609.381	5.64	NA	NA	NA	NA	NA	no	no	no	no	yes	dn	no	Rejected	0.0055191	-0.0055191	-0.00046914	-4.527	0.00026101	3.5833	0.00063585	0.53443	-0.90392			757.5	1427.5	27.6316	30.8075	shamok	0	0	0.892409	0.473555	A1	0.606441	1830	1981	2064	1089	945	955	2181
A1186	5.64_834.53__pos	amine	5.64_834.53	positive	834.528	834.528	5.65	NA	NA	NA	NA	NA	no	no	no	no	no	no	no	Rejected	0.0018624	-0.0018624	-0.0011685	-0.51899	0.61009	0.21461	0.66524	0.93879	-0.091124			1435	1480	53.8813	68.5088	shamok	1	0	NA	NA	A2	0.4585	2166	624	1331	262	2859	398	2205
A1187	5.64_947.65__pos	amine	5.64_947.65	positive	947.646	947.646	5.64	[M93 + H]	NA	NA	NA	NA	yes	yes	yes	yes	yes	dn	yes	Confirmed	0.018645	-0.018645	-0.0084877	-4.7646	0.00015491	3.8099	0.00039159	0.15416	-2.6975			1450	6888.5	62.7589	60.077	shamok	0	0	0.0558621	0.0117587	A1	0.78588	13481	11940	18997	2646	5348	5672	8105
A1188	5.64_991.61__pos	amine	5.64_991.61	positive	991.606	991.606	5.64	NA	NA	NA	NA	NA	yes	yes	yes	yes	yes	dn	yes	Confirmed	0.013403	-0.013403	-0.0037284	-6.686	2.85e-06	5.5447	1.03e-05	0.25243	-1.9861			549.5	1916	51.6566	27.4597	shamok	0	0	0.0564149	0.0161795	A1	0.882995	2254	2874	2618	1144	1543	1912	1920
A1189	5.65_232.16__pos	amine	5.65_232.16	positive	232.155	232.155	5.65	WCMC	(R)-Butyrylcarnitine	[M+H]+	QWYFHHGCZUCMBN-SECBINFHSA-N	2	no	no	no	no	no	no	no	Rejected	0.00018472	-0.00018472	-0.0095695	-0.0998	0.92161	0.035455	0.93779	1.085	0.11764			73248	64484	52.6577	29.5828	shamok	0	0	0.00446429	0.00507102	A2	0.175473	106611	79623	92616	55373	50250	39788	81285
A119	0.98_620.59__pos	amine	0.98_620.59	positive	620.59	620.59	0.98	NA	NA	NA	NA	NA	yes	no	yes	no	yes	up	yes	Rejected	0.013145	0.013145	-0.0098382	3.0091	0.0075355	2.1229	0.013342	3.2183	1.6863			3425	1765	38.1787	50.2612	shamok	1	5	NA	NA	A5	0.248461	NA	1032	NA	1765	2202	3070	NA
A1190	5.65_439.27__pos	amine	5.65_439.27	positive	439.269	439.269	5.65	NA	NA	NA	NA	NA	no	no	no	no	no	no	no	Rejected	0.0030727	-0.0030727	-0.0029663	-2.7919	0.012043	1.9193	0.020471	0.69321	-0.52864			2064.5	2784	23.248	31.8599	shamok	0	0	0.556551	0.412716	A1	0.399864	4523	3084	4707	1856	2110	2789	3809
A1191	5.65_464.31__neg	amine	5.65_464.31	negative	464.313	464.313	5.65	NA	NA	NA	NA	NA	no	no	no	no	yes	dn	no	Rejected	0.0053076	-0.0053076	0.0017486	-3.3025	0.0039595	2.4024	0.0074715	0.55389	-0.85233			1289.5	2088.5	38.1182	41.8362	shamok	0	0	NA	NA	A1	0.385648	3845	3832	4856	1659	1883	1862	2291
A1192	5.65_468.35__pos	amine	5.65_468.35	positive	468.346	468.346	5.65	[M96 + H]	NA	NA	NA	NA	yes	no	yes	no	yes	dn	no	Confirmed	0.00698	-0.00698	-0.0016927	-5.0798	7.81e-05	4.1071	0.00020895	0.45402	-1.1392			79320.5	161100	30.9846	36.6485	shamok	0	0	NA	NA	A1	0.709176	243479	232794	298156	106875	123707	164548	157652
A1193	5.65_476.28__neg	amine	5.65_476.28	negative	476.277	476.277	5.65	NA	NA	NA	NA	NA	yes	no	yes	no	yes	dn	yes	Rejected	0.0082314	-0.0082314	-0.004786	-3.8975	0.0010553	2.9766	0.0022468	0.38866	-1.3634			1000	2227.5	40.5991	49.7817	shamok	0	0	NA	NA	A1	0.736456	4721	2710	3870	948	1709	1429	2852
A1194	5.65_501.32__pos	amine	5.65_501.32	positive	501.315	501.315	5.65	NA	NA	NA	NA	NA	no	no	no	no	no	no	no	Rejected	0.002474	-0.002474	0.0014617	-1.5254	0.14454	0.84001	0.19205	0.72626	-0.46145			1570.5	2289.5	29.6477	36.0487	shamok	0	0	0.388411	0.266434	A1	0.191443	2331	2564	2805	1472	1098	679	2365
A1195	5.65_506.30__pos	amine	5.65_506.30	positive	506.301	506.301	5.65	NA	NA	NA	NA	NA	no	no	no	no	yes	dn	no	Tentative	0.0056281	-0.0056281	-0.00053979	-4.4966	0.00027911	3.5542	0.00067384	0.51982	-0.94391			2184	4143.5	24.4033	32.2323	shamok	0	0	0.187271	0.0987088	A1	0.657065	4968	4898	6060	2551	3277	3433	4854
A1196	5.65_509.31__pos	amine	5.65_509.31	positive	509.315	509.315	5.65	NA	NA	NA	NA	NA	no	no	no	no	no	no	no	Rejected	0.00294	-0.00294	-0.0031801	-1.9158	0.071413	1.1462	0.10264	0.68704	-0.54153			1096	1576	29.2861	41.8564	shamok	0	0	0.542883	0.377538	A2	0.487238	2182	1605	2853	1060	1591	1214	2056
A1197	5.65_512.31__pos	amine	5.65_512.31	positive	512.313	512.313	5.65	NA	NA	NA	NA	NA	no	no	no	no	no	no	no	Rejected	0.00041508	-0.00041508	-0.0022301	-0.15643	0.87744	0.056784	0.89904	0.97298	-0.039521			4153.5	3668.5	26.2485	30.8449	shamok	0	0	0.0823402	0.0932261	A2	0.170444	2326	6007	3816	5213	3521	6143	3107
A1198	5.65_526.40__pos	amine	5.65_526.40	positive	526.401	526.401	5.65	NA	NA	NA	NA	NA	yes	yes	yes	yes	yes	dn	yes	Confirmed	0.010492	-0.010492	-0.0087126	-3.6734	0.0017388	2.7598	0.0035338	0.37211	-1.4262			5228.5	11132.5	17.4438	46.9708	shamok	2	0	NA	NA	A1	0.668765	18270	14803	22700	6317	7732	9689	12660
A1199	5.65_537.34__pos	amine	5.65_537.34	positive	537.344	537.344	5.65	NA	NA	NA	NA	NA	no	no	no	no	no	no	no	Rejected	0.0028471	-0.0028471	-0.00057847	-2.576	0.019034	1.7205	0.030989	0.69539	-0.52411			2120.5	2696.5	23.443	30.9453	shamok	0	0	0.425371	0.334508	A1	0.409571	3645	3578	4027	1425	1693	2414	3368
A12	0.91_552.51__pos	amine	0.91_552.51	positive	552.505	552.505	0.91	NA	NA	NA	NA	NA	no	no	no	no	yes	up	no	Rejected	0.005842	0.005842	-0.010869	3.2747	0.0042097	2.3758	0.0079032	1.8941	0.92153			4695.5	2769	44.8148	40.547	blankratio	0	0	0.3514	0.595883	A5	0.305537	3818	3631	4236	2698	1368	3403	1631
A120	0.98_630.61__pos	amine	0.98_630.61	positive	630.607	630.607	0.98	NA	NA	NA	NA	NA	no	no	no	no	no	no	no	Rejected	0.0022789	0.0022789	-0.010069	0.73871	0.4696	0.32827	0.53026	2.2008	1.138			3225	854.5	31.9763	51.7536	shamok	2	0	NA	NA	A5	0.130185	686	2168	834	1864	440	722	1281
A1200	5.65_577.36__pos	amine	5.65_577.36	positive	577.363	577.363	5.65	NA	NA	NA	NA	NA	no	no	no	no	no	no	no	Rejected	0.0027929	-0.0027929	-0.0089008	-1.876	0.07697	1.1137	0.10982	0.75925	-0.39735			1506	1880.5	35.7218	27.2177	shamok	0	0	0.471448	0.377559	A5	0.0931882	2799	2514	1910	1387	1677	1787	1896
A1201	5.65_786.53__neg	amine	5.65_786.53	negative	786.528	786.528	5.65	NA	NA	NA	NA	NA	no	no	no	no	no	no	no	Rejected	0.003802	-0.003802	0.0026488	-1.0952	0.28788	0.54079	0.34993	0.51978	-0.94402			3192.5	5599.5	54.4622	79.9358	shamok	0	0	NA	NA	A2	0.913677	13923	2800	7273	762	10381	931	13804
A1202	5.66_452.28__neg	amine	5.66_452.28	negative	452.278	452.278	5.66	NA	NA	NA	NA	NA	yes	no	yes	no	yes	dn	yes	Rejected	0.010513	-0.010513	-0.0005546	-3.3579	0.0035029	2.4556	0.0067041	0.35121	-1.5096			1738	3985	55.6097	51.5373	shamok	0	0	0.0115075	0.00501882	A1	0.612619	9575	6824	7587	2122	3506	2490	5277
A1203	5.66_466.33__pos	amine	5.66_466.33	positive	466.329	466.329	5.66	[M97 + H]	NA	NA	NA	NA	no	no	no	no	yes	dn	no	Rejected	0.0056879	-0.0056879	-0.0024834	-4.1522	0.00059855	3.2229	0.0013359	0.51813	-0.94862			15811.5	27729.5	28.465	38.7772	shamok	0	0	0.0100243	0.00571593	A1	0.582753	46149	46021	55284	19648	22536	26073	29386
A1204	5.66_478.29__pos	amine	5.66_478.29	positive	478.293	478.293	5.66	NA	NA	NA	NA	NA	yes	no	yes	no	yes	dn	yes	Rejected	0.0085863	-0.0085863	-0.008299	-3.7215	0.0015621	2.8063	0.0032258	0.39926	-1.3246			11743.5	27844.5	48.2308	43.6254	shamok	0	0	0.0284413	0.0119952	A1	0.779181	51441	31517	42075	11844	19708	19626	33503
A1205	5.66_500.28__pos	amine	5.66_500.28	positive	500.284	500.284	5.66	NA	NA	NA	NA	NA	no	no	no	no	yes	dn	no	Rejected	0.0065612	-0.0065612	-0.0079673	-3.5689	0.002194	2.6588	0.0043776	0.48846	-1.0337			1716.5	3796	44.7486	35.9692	shamok	0	0	0.0879697	0.0397787	A1	0.679585	5550	3865	4361	1523	2319	3014	4396
A1206	5.66_510.30__pos	amine	5.66_510.30	positive	510.3	510.3	5.66	NA	NA	NA	NA	NA	no	no	no	no	no	no	no	Rejected	0.0016255	-0.0016255	-0.0036239	-1.8094	0.087118	1.0599	0.12288	0.83197	-0.2654			1189.5	1283	14.6074	25.4813	shamok	0	0	0.124422	0.115355	A1	0.157163	1841	1248	2073	1187	1569	1318	986
A1207	5.66_536.34__pos	amine	5.66_536.34	positive	536.343	536.343	5.66	NA	NA	NA	NA	NA	no	no	no	no	yes	dn	no	Rejected	0.0070356	-0.0070356	-0.0087769	-3.5101	0.0024998	2.6021	0.004951	0.44252	-1.1762			901	1955.5	42.9143	50.8159	shamok	0	0	0.299667	0.138072	A2	0.652588	4418	1963	3688	811	1948	1626	3214
A1208	5.66_603.53__pos	amine	5.66_603.53	positive	603.528	603.528	5.66	NA	NA	NA	NA	NA	no	no	no	no	no	no	no	Rejected	0.0017137	-0.0017137	-0.00057213	-0.54409	0.59306	0.2269	0.64883	0.71802	-0.47791			2546	3454.5	54.3274	68.5731	shamok	0	0	0.0251375	0.0185266	A2	0.742936	6837	2596	4324	717	4637	303	6353
A1209	5.66_786.53__pos	amine	5.66_786.53	positive	786.527	786.527	5.66	[M83 + H]	NA	NA	NA	NA	no	no	no	no	no	no	no	Rejected	0.00086261	-0.00086261	0.00085725	-0.37176	0.71441	0.14605	0.76021	0.82379	-0.27965			13606	15496.5	58.3286	69.4836	shamok	0	0	0.00617375	0.00542058	A2	0.676311	34378	10274	17370	2823	23075	2511	32410
A121	0.98_655.67__pos	amine	0.98_655.67	positive	655.67	655.67	0.98	NA	NA	NA	NA	NA	yes	no	yes	no	yes	dn	yes	Rejected	0.012318	-0.012318	0.0026151	-3.0423	0.0070096	2.1543	0.012508	0.32708	-1.6123			3836	8752.5	55.8333	60.0284	shamok	1	0	1.00574	0.440788	A1	0.4635	20927	7526	11499	4872	9979	6155	14332
A1210	5.66_788.54__pos	amine	5.66_788.54	positive	788.544	788.544	5.66	[M78 + H]	NA	NA	NA	NA	no	no	no	no	no	no	no	Rejected	0.0029253	-0.0029253	-0.00041815	-1.0486	0.30825	0.5111	0.37118	0.67535	-0.56629			43106.5	69918.5	52.3066	58.5788	shamok	0	0	0.00157749	0.000972561	A2	0.897756	114910	44570	79353	12553	92842	15985	118476
A1211	5.66_846.60__pos	amine	5.66_846.60	positive	846.598	846.598	5.66	NA	NA	NA	NA	NA	no	no	no	no	no	no	no	Rejected	0.0029494	-0.0029494	-0.0015989	-0.91367	0.37297	0.42833	0.43648	0.62886	-0.66919			1734.5	2682	59.7519	70.1739	shamok	0	0	0.029115	0.0188292	A2	0.890568	5537	1558	3309	249	3701	492	5432
A1212	5.67_512.34__pos	amine	5.67_512.34	positive	512.336	512.336	5.67	NA	NA	NA	NA	NA	yes	no	yes	no	yes	dn	yes	Rejected	0.015701	-0.015701	0.0033236	-2.6413	0.016592	1.7801	0.0273	0.059014	-4.0828			280	2306	NA	38.2291	shamok	9	5	NA	NA	A1	0.342175	2050	1595	4174	NA	NA	NA	2306
A1213	5.68_454.29__pos	amine	5.68_454.29	positive	454.294	454.294	5.68	[M90 + H]	NA	NA	NA	NA	yes	yes	yes	yes	yes	dn	yes	Confirmed	0.0099722	-0.0099722	-0.0048781	-3.1722	0.0052754	2.2777	0.0096825	0.38596	-1.3735			20984.5	41814.5	53.1398	44.1055	shamok	0	0	0.0137244	0.00688756	A1	0.711117	87398	67187	76403	25397	34640	29980	52281
A1214	5.68_476.28__pos	amine	5.68_476.28	positive	476.278	476.278	5.68	NA	NA	NA	NA	NA	yes	yes	yes	yes	yes	dn	yes	Confirmed	0.010089	-0.010089	-0.011197	-2.7531	0.013085	1.8832	0.022032	0.44107	-1.1809			4030	6971.5	39.9148	31.2627	shamok	1	0	0.0513648	0.0296923	A2	0.472886	11405	9681	11283	4975	5798	5793	9230
A1215	5.68_498.26__pos	amine	5.68_498.26	positive	498.26	498.26	5.68	NA	NA	NA	NA	NA	yes	no	yes	no	yes	dn	yes	Tentative	0.014032	-0.014032	-0.011465	-3.9994	0.00084087	3.0753	0.0018137	0.29028	-1.7845			823	2117	65.2111	39.7071	shamok	1	0	0.219927	0.0854984	A1	0.683041	1422	3190	3902	1860	1074	2180	2054
A1216	5.68_622.37__pos	amine	5.68_622.37	positive	622.368	622.368	5.68	NA	NA	NA	NA	NA	no	no	no	no	no	no	no	Rejected	0.00017188	0.00017188	-0.016451	0.26633	0.79301	0.10072	0.82774	1.1012	0.13908			1397	1300	47.0077	31.7018	shamok	0	0	0.423049	0.454615	A6	0.630736	1256	1316	2578	1525	1110	1569	1284
A1217	5.68_790.55__pos	amine	5.68_790.55	positive	790.554	790.554	5.68	[M80 + H]	NA	NA	NA	NA	no	no	no	no	no	no	no	Rejected	0.0037807	-0.0037807	-9.53e-05	-1.2748	0.21861	0.66034	0.27641	0.6499	-0.6217			17510.5	27666.5	49.767	54.0175	shamok	0	0	0.00733845	0.00464461	A2	0.908367	45358	18049	30349	6190	34260	6048	40243
A1218	5.69_464.31__pos	amine	5.69_464.31	positive	464.315	464.315	5.69	NA	NA	NA	NA	NA	no	no	no	no	yes	dn	no	Rejected	0.0040844	-0.0040844	-0.0051329	-3.0303	0.0071952	2.143	0.012778	0.63068	-0.66503			3137	4587	30.6478	36.0445	shamok	0	0	0.166401	0.1138	A1	0.411108	8129	7025	9141	3428	4259	4381	4372
A1219	5.69_627.53__pos	amine	5.69_627.53	positive	627.53	627.53	5.69	NA	NA	NA	NA	NA	no	no	no	no	no	no	no	Rejected	0.0016192	-0.0016192	0.012787	-0.72996	0.47481	0.32348	0.53532	0.78156	-0.35558			1856	2609.5	57.5269	50.992	shamok	0	0	0.0689655	0.0490515	A2	0.555407	3507	1924	2438	619	3107	337	3585
A122	0.98_676.47__pos	amine	0.98_676.47	positive	676.469	676.469	0.98	NA	NA	NA	NA	NA	no	no	no	no	no	no	no	Rejected	0.0008236	-0.0008236	-0.0033098	-0.49051	0.6297	0.20086	0.68307	0.94773	-0.077459			4339	3713	44.1908	36.0891	shamok	0	0	0.286472	0.33477	A4	NA	2503	2839	4937	4288	3319	1950	5003
A1220	5.69_760.51__pos	amine	5.69_760.51	positive	760.514	760.514	5.69	NA	NA	NA	NA	NA	no	no	no	no	no	no	no	Rejected	0.0065021	0.0065021	-0.0039145	1.4134	0.1746	0.75796	0.22599	1.8911	0.91925			3498.5	1840	60.4456	69.6898	shamok	0	0	0.0311562	0.0592391	A5	0.214043	4027	1171	2493	234	2049	295	3933
A1221	5.69_762.53__pos	amine	5.69_762.53	positive	762.53	762.53	5.69	[M87 + H]	NA	NA	NA	NA	no	no	no	no	no	no	no	Rejected	0.002022	-0.002022	-0.0035153	-0.81855	0.42375	0.37289	0.48628	0.78458	-0.35			4319.5	5941	53.7855	54.0912	shamok	0	0	0.0245399	0.0178421	A2	0.747199	9034	3436	6209	1374	7722	1645	9319
A1222	5.70_290.15__pos	amine	5.70_290.15	positive	290.151	290.151	5.7	NA	NA	NA	NA	NA	no	no	no	no	no	no	no	Rejected	0.0053658	-0.0053658	-0.0091876	-2.1949	0.041526	1.3817	0.062896	0.58776	-0.7667			6289	9503	53.7668	59.9787	shamok	0	0	0.123549	0.0817636	A5	0.120153	6251	12478	6591	11107	4517	10633	8373
A1223	5.70_452.28__pos	amine	5.70_452.28	positive	452.281	452.281	5.7	NA	NA	NA	NA	NA	no	no	no	no	yes	dn	no	Rejected	0.0064893	-0.0064893	-0.0091584	-4.4101	0.00033783	3.4713	0.00079673	0.48823	-1.0344			1785.5	3883	39.8356	34.9346	shamok	0	0	0.323159	0.148596	A1	0.718267	4458	5436	6029	2142	2726	2463	4729
A1224	5.71_440.31__pos	amine	5.71_440.31	positive	440.314	440.314	5.71	NA	NA	NA	NA	NA	yes	no	yes	no	yes	dn	no	Confirmed	0.0063877	-0.0063877	-0.0057647	-5.0003	9.28e-05	4.0326	0.00024455	0.49265	-1.0214			3361	5736	28.269	33.1093	shamok	0	0	0.0554894	0.0325139	A1	0.769743	8724	8463	10891	4935	4329	5572	5900
A1225	5.71_587.54__pos	amine	5.71_587.54	positive	587.538	587.538	5.71	NA	NA	NA	NA	NA	no	no	no	no	no	no	no	Rejected	0.0037008	-0.0037008	-0.0023472	-3.0486	0.0069128	2.1603	0.01235	0.68489	-0.54605			1797.5	2337.5	31.4408	18.7129	shamok	0	0	NA	NA	A5	0.28493	3204	1775	2176	2381	2294	2418	2471
A1226	5.71_589.56__pos	amine	5.71_589.56	positive	589.556	589.556	5.71	NA	NA	NA	NA	NA	yes	no	no	no	yes	dn	no	Confirmed	0.0043169	-0.0043169	-0.002492	-6.0527	1.01e-05	4.9949	3.26e-05	0.61596	-0.6991			3236	5093.5	20.9789	14.3938	shamok	0	0	0.012979	0.0082458	A5	0.50433	6843	4568	5689	4658	4915	5533	5228
A1227	5.72_339.29__pos	amine	5.72_339.29	positive	339.29	339.29	5.72	NA	NA	NA	NA	NA	no	no	no	no	no	no	no	Rejected	0.0045184	0.0045184	-0.014695	1.7186	0.10285	0.98781	0.14235	1.7239	0.78572			1228.5	682.5	61.0985	62.3974	shamok	0	0	0.170126	0.306227	A5	0.0996502	637	274	1532	412	349	1680	421
A1228	5.72_591.57__pos	amine	5.72_591.57	positive	591.566	591.566	5.72	NA	NA	NA	NA	NA	yes	no	no	no	yes	dn	no	Confirmed	0.0050736	-0.0050736	-0.00058776	-4.8727	0.00012237	3.9123	0.00031527	0.58419	-0.77549			1132.5	2143	36.4614	10.332	shamok	0	0	0.0869757	0.0459636	A5	0.454631	1795	1916	2181	1922	2303	1850	2249
A1229	5.73_859.53__neg	amine	5.73_859.53	negative	859.531	859.531	5.73	NA	NA	NA	NA	NA	no	no	no	no	no	no	no	Rejected	0.0023585	-0.0023585	0.0054835	-0.83451	0.41493	0.38202	0.47802	0.73361	-0.44692			1597.5	1727.5	48.6485	61.813	shamok	0	0	NA	NA	A2	0.659902	3413	1619	1836	675	2945	315	4099
A123	0.98_730.55__pos	amine	0.98_730.55	positive	730.552	730.552	0.98	NA	NA	NA	NA	NA	no	no	no	no	no	no	no	Rejected	0.0017162	0.0017162	-0.013871	1.1369	0.27051	0.56782	0.331	1.2106	0.2757			3290	2543.5	34.1241	47.4461	blankratio	0	0	0.40304	0.521329	A4	NA	2750	1706	5392	728	2337	2863	2888
A1230	5.74_446.26__pos	amine	5.74_446.26	positive	446.261	446.261	5.74	NA	NA	NA	NA	NA	no	no	no	no	no	no	no	Rejected	0.001445	0.001445	-0.011511	1.0743	0.29686	0.52745	0.35893	1.1848	0.24461			3297	3040	34.7627	32.1918	shamok	0	0	0.152866	0.16579	A6	0.334779	2735	2904	4393	3973	2297	3876	3176
A1231	5.74_601.52__pos	amine	5.74_601.52	positive	601.519	601.519	5.74	[M81 + H]	NA	NA	NA	NA	no	no	no	no	no	no	no	Rejected	0.0035534	-0.0035534	0.0017693	-1.1566	0.26255	0.58079	0.32232	0.71832	-0.4773			16735.5	23208.5	52.0508	50.7272	shamok	0	0	NA	NA	A2	0.757765	38109	20901	26607	8420	30090	5376	40753
A1232	5.74_603.53__pos	amine	5.74_603.53	positive	603.534	603.534	5.74	[M79 + H]	NA	NA	NA	NA	no	no	no	no	no	no	no	Rejected	0.0038701	-0.0038701	0.0010717	-1.4297	0.16993	0.76974	0.2214	0.65624	-0.60772			26887	45132	46.3656	47.5592	shamok	0	0	0.00208279	0.0012408	A2	0.866956	65459	36156	50018	16482	55652	10858	70797
A1233	5.74_605.55__pos	amine	5.74_605.55	positive	605.547	605.547	5.74	NA	NA	NA	NA	NA	no	no	no	no	no	no	no	Rejected	0.0047344	-0.0047344	-0.0013692	-1.6206	0.12248	0.91193	0.1658	0.63422	-0.65695			11682.5	19403.5	51.5022	43.7456	shamok	0	0	0.00766103	0.00461257	A2	0.759845	26660	16730	18845	8329	22898	4755	30737
A1234	5.74_863.57__pos	amine	5.74_863.57	positive	863.57	863.57	5.74	NA	NA	NA	NA	NA	no	no	no	no	no	no	no	Rejected	0.0037053	-0.0037053	0.0024168	-1.3871	0.18236	0.73908	0.23497	0.69094	-0.53337			1329.5	1981	50.5286	49.534	shamok	0	0	0.0315908	0.0212014	A2	0.582726	2249	1286	2935	1046	2567	539	4063
A1235	5.74_883.53__pos	amine	5.74_883.53	positive	883.529	883.529	5.74	[M86 + H]	NA	NA	NA	NA	no	no	no	no	no	no	no	Rejected	0.0024708	-0.0024708	0.00069473	-1.0009	0.33014	0.4813	0.39369	0.79256	-0.33541			4628.5	5402.5	47.9945	45.3475	shamok	0	0	0.0168521	0.0144378	A2	0.688217	8558	4679	5912	2384	6649	1500	8832
A1236	5.74_885.55__pos	amine	5.74_885.55	positive	885.546	885.546	5.74	[M85 + H]	NA	NA	NA	NA	no	no	no	no	no	no	no	Rejected	0.0038222	-0.0038222	0.0020771	-1.3718	0.18697	0.72823	0.24011	0.68793	-0.53966			6262.5	9833	46.1624	42.8558	shamok	0	0	0.011018	0.00701719	A2	0.833811	13322	8225	10883	3909	12090	2566	14761
A1237	5.74_901.53__pos	amine	5.74_901.53	positive	901.527	901.527	5.74	NA	NA	NA	NA	NA	no	no	no	no	no	no	no	Rejected	0.0025109	-0.0025109	-0.00026533	-0.86039	0.40089	0.39697	0.46438	0.75467	-0.40607			1098	1501.5	31.7364	49.1224	shamok	1	0	0.101093	0.0739261	A2	0.561473	2044	1641	1809	346	1383	241	2263
A1238	5.74_909.54__pos	amine	5.74_909.54	positive	909.543	909.543	5.74	NA	NA	NA	NA	NA	no	no	no	no	no	no	no	Rejected	0.00029945	-0.00029945	-0.007153	-0.26134	0.7968	0.098653	0.83111	0.97005	-0.043874			1797.5	1615.5	40.699	44.1975	shamok	0	0	0.0445063	0.0495203	A2	0.172032	2554	1270	2343	997	939	1180	3139
A1239	5.74_951.54__pos	amine	5.74_951.54	positive	951.536	951.536	5.74	[M98 + Na]	NA	NA	NA	NA	no	no	no	no	no	no	no	Rejected	0.0019561	0.0019561	-0.013128	0.85848	0.40192	0.39586	0.46539	1.2128	0.27832			1256.5	1064	51.4273	60.293	shamok	0	0	0.0389972	0.0460526	A4	NA	1138	433	2219	1003	441	2196	1125
A124	0.98_749.53__pos	amine	0.98_749.53	positive	749.534	749.534	0.99	NA	NA	NA	NA	NA	no	no	no	no	no	no	no	Rejected	0.005631	-0.005631	-0.018656	-1.785	0.091117	1.0404	0.12803	0.71862	-0.4767			1648.5	2040	40.2835	35.6544	shamok	2	0	0.545344	0.440686	A4	NA	2163	1570	3707	1373	2085	1362	1995
A1240	5.75_835.53__neg	amine	5.75_835.53	negative	835.53	835.53	5.75	NA	NA	NA	NA	NA	no	no	no	no	no	no	no	Rejected	0.0041571	-0.0041571	-0.0048352	-1.404	0.17733	0.75122	0.22922	0.63968	-0.64459			1129.5	1780.5	53.9774	51.858	shamok	0	0	NA	NA	A2	0.725852	2133	1625	1936	680	2824	312	3122
A1241	5.75_911.54__pos	amine	5.75_911.54	positive	911.543	911.543	5.76	NA	NA	NA	NA	NA	no	no	no	no	no	no	no	Rejected	0.00030273	0.00030273	-0.016337	0.20937	0.83651	0.077527	0.8649	1.0551	0.077353			2357	1620	50.1367	54.2854	shamok	0	0	0.0313958	0.045679	A4	NA	1632	1608	4822	1510	1515	4118	1270
A1242	5.76_591.54__pos	amine	5.76_591.54	positive	591.536	591.536	5.76	NA	NA	NA	NA	NA	no	no	no	no	yes	dn	no	Rejected	0.0066002	-0.0066002	-0.0064997	-2.3447	0.03071	1.5127	0.047813	0.52743	-0.92294			841.5	2058.5	61.815	44.0223	shamok	0	0	0.040404	0.0165169	A2	0.78066	2793	1796	3337	960	2909	590	2940
A1243	5.76_833.52__neg	amine	5.76_833.52	negative	833.517	833.517	5.76	NA	NA	NA	NA	NA	no	no	no	no	no	no	no	Rejected	0.0063577	0.0063577	-0.0010931	1.6584	0.11456	0.94098	0.15571	2.1241	1.0869			2394	1081.5	53.699	53.3933	shamok	0	0	NA	NA	A5	0.331484	1883	1100	1110	516	1702	230	2200
A1244	5.76_881.51__pos	amine	5.76_881.51	positive	881.512	881.512	5.76	NA	NA	NA	NA	NA	no	no	no	no	no	no	no	Rejected	0.0020116	-0.0020116	-0.0046872	-0.77518	0.4483	0.34843	0.50951	0.77178	-0.37374			2102	3213	49.845	49.1286	shamok	0	0	NA	NA	A2	0.568281	3555	2871	3568	771	3568	519	4887
A1245	5.77_248.13__pos	amine	5.77_248.13	positive	248.135	248.135	5.77	NA	NA	NA	NA	NA	yes	yes	yes	yes	yes	up	yes	Confirmed	0.017383	0.017383	-0.019801	6.0437	1.03e-05	4.9869	3.31e-05	7.2942	2.8667			1929.5	246	64.6601	51.6554	blankratio	0	1	0.147707	1.15854	A5	0.646972	594	252	206	NA	316	226	246
A1246	5.77_402.24__pos	amine	5.77_402.24	positive	402.24	402.24	5.77	NA	NA	NA	NA	NA	no	no	no	no	no	no	no	Rejected	0.00030511	0.00030511	-0.0098081	0.30656	0.76269	0.11765	0.80377	1.0918	0.12669			3611	3410.5	36.5836	22.7173	shamok	0	0	0.417059	0.441578	A6	0.401772	3451	3170	5042	3952	3370	3580	3117
A1247	5.77_575.50__pos	amine	5.77_575.50	positive	575.505	575.505	5.77	NA	NA	NA	NA	NA	no	no	no	no	no	no	no	Rejected	0.0045785	0.0045785	-0.0042008	1.1569	0.26246	0.58094	0.32232	1.8545	0.89106			26257.5	14843	54.3861	41.6672	shamok	0	0	NA	NA	A5	0.302853	21249	15331	16440	6244	19069	3901	22437
A1248	5.77_577.52__pos	amine	5.77_577.52	positive	577.52	577.52	5.77	[M82 + H]	NA	NA	NA	NA	no	no	no	no	no	no	no	Rejected	0.0046545	-0.0046545	-0.0062348	-1.5895	0.12935	0.88822	0.17454	0.63795	-0.64848			13663	23422.5	57.223	43.0654	shamok	0	0	0.00548928	0.00320205	A2	0.634982	25466	22121	24724	8608	31004	4423	31882
A1249	5.77_835.53__pos	amine	5.77_835.53	positive	835.534	835.534	5.77	NA	NA	NA	NA	NA	no	no	no	no	no	no	no	Rejected	0.006566	0.006566	-0.004587	1.5668	0.13457	0.87105	0.18003	1.8372	0.8775			1706	1153	56.9861	44.2942	shamok	0	1	0.049238	0.0728534	A5	0.215863	2158	940	1301	441	1153	NA	1726
A125	0.98_830.61__pos	amine	0.98_830.61	positive	830.607	830.607	0.98	NA	NA	NA	NA	NA	no	no	no	no	no	no	no	Rejected	0.0015813	0.0015813	-0.0050592	1.2241	0.23669	0.62582	0.29556	1.1515	0.20347			1591.5	1531	25.4068	36.6063	shamok	0	0	0.363179	0.377531	A4	NA	620	2355	1502	1582	2198	956	1560
A1250	5.77_857.51__pos	amine	5.77_857.51	positive	857.515	857.515	5.77	[M84 + Na]	NA	NA	NA	NA	no	no	no	no	no	no	no	Rejected	0.0044469	0.0044469	-0.0021132	0.98198	0.33912	0.46964	0.40229	1.7922	0.84175			6421.5	3567.5	53.1128	45.1421	shamok	0	0	0.00545044	0.00981079	A5	0.283949	5023	3876	3749	1300	4935	689	5370
A1251	5.77_879.50__pos	amine	5.77_879.50	positive	879.501	879.501	5.77	NA	NA	NA	NA	NA	no	no	no	no	no	no	no	Rejected	0.0066436	0.0066436	-0.0025542	1.7246	0.10173	0.99253	0.14101	2.1035	1.0728			2484.5	1134.5	51.4485	52.943	shamok	0	0	NA	NA	A5	0.358736	1988	1600	865	857	1274	205	1826
A1252	5.78_102.09__pos	amine	5.78_102.09	positive	102.092	102.092	5.78	NA	NA	NA	NA	NA	yes	yes	yes	yes	yes	up	yes	Confirmed	0.037203	0.037203	-0.028112	14.57	2.09e-11	10.679	3.42e-10	61.54	5.9434			3269	54	45.1819	48.009	blankratio	0	1	0.0183542	1.11111	A5	0.870943	69	140	54	48	NA	45	64
A1253	5.78_120.10__pos	amine	5.78_120.10	positive	120.102	120.102	5.78	WCMC	Betaine aldehyde	[M+H2O]+	SXKNCCSPZDCRFD-UHFFFAOYSA-N	2	yes	yes	yes	yes	yes	up	yes	Confirmed	0.041473	0.041473	-0.031602	27.335	4.13e-16	15.384	1.11e-13	120.12	6.9084			61447	579	47.0487	26.7593	blankratio	0	0	0.0155418	1.6494	A5	0.853703	541	469	908	650	445	617	358
A1254	5.79_549.48__pos	amine	5.79_549.48	positive	549.481	549.481	5.79	NA	NA	NA	NA	NA	yes	no	yes	no	yes	dn	yes	Rejected	0.010555	-0.010555	-0.0061488	-2.9303	0.008941	2.0486	0.015615	0.3524	-1.5047			515	1686.5	72.4321	57.3223	shamok	1	0	0.186408	0.0569226	A2	0.620457	1774	1599	2019	562	2518	282	3702
A1255	5.81_358.21__pos	amine	5.81_358.21	positive	358.212	358.212	5.81	NA	NA	NA	NA	NA	no	no	no	no	no	no	no	Rejected	0.00079774	0.00079774	-0.0082425	0.66351	0.51541	0.28785	0.57388	1.1336	0.18097			3181.5	3067.5	34.1828	22.5436	shamok	0	0	0.357064	0.370334	A6	0.405327	3126	3009	3857	3822	2929	3335	2936
A1256	5.81_399.24__pos	amine	5.81_399.24	positive	399.245	399.245	5.81	NA	NA	NA	NA	NA	no	no	no	no	no	no	no	Rejected	0.00038464	-0.00038464	-0.0082107	-0.12809	0.8995	0.045998	0.91878	1.0037	0.0053757			2779.5	2949	31.67	23.3481	shamok	0	0	0.398273	0.375381	A6	0.227057	3288	3164	3398	3475	2734	3369	2355
A1257	5.83_344.25__pos	amine	5.83_344.25	positive	344.249	344.249	5.83	NA	NA	NA	NA	NA	yes	yes	yes	yes	yes	up	yes	Confirmed	0.02532	0.02532	-0.017473	8.8333	5.81e-08	7.2357	3.25e-07	13.004	3.7009			2061.5	291	42.9181	15.8282	blankratio	0	5	0.344894	2.4433	A5	0.866069	273	NA	365	NA	NA	290	NA
A1258	5.84_186.11__pos	amine	5.84_186.11	positive	186.113	186.113	5.84	NA	NA	NA	NA	NA	no	no	no	no	no	no	no	Rejected	0.0014559	-0.0014559	-0.017425	-0.68703	0.50082	0.30032	0.56058	0.96451	-0.052136			5971.5	5053	47.9324	29.3698	shamok	0	0	0.037344	0.0441322	A6	0.264889	4444	6375	8245	4612	4146	5364	3692
A1259	5.84_244.17__pos	amine	5.84_244.17	positive	244.169	244.169	5.84	NA	NA	NA	NA	NA	no	no	no	no	no	no	no	Rejected	0.001752	-0.001752	-0.021848	-0.66276	0.51588	0.28745	0.57417	0.99676	-0.0046873			4557.5	4434	51.7445	26.7795	shamok	0	0	0.0462973	0.0475868	A6	0.348855	3745	5545	6895	4152	3675	4630	3340
A126	0.98_905.78__pos	amine	0.98_905.78	positive	905.783	905.783	0.98	NA	NA	NA	NA	NA	no	no	no	no	no	no	yes	Rejected	0.0078003	-0.0078003	0.00339	-1.9698	0.064446	1.1908	0.09423	0.36642	-1.4484			1278	1291	NA	41.7593	shamok	9	5	0.2277	0.225407	A5	0.0940506	NA	NA	1414	NA	2035	NA	716
A1260	5.86_332.28__pos	amine	5.86_332.28	positive	332.276	332.276	5.86	NA	NA	NA	NA	NA	yes	no	yes	no	yes	up	yes	Tentative	0.0098779	0.0098779	-0.012122	3.3296	0.0037291	2.4284	0.0070819	2.3303	1.2205			4479.5	1982	28.8971	60.4864	shamok	0	0	0.030807	0.0696266	A5	0.473775	1406	803	1421	2765	2543	2764	453
A1261	5.88_314.18__pos	amine	5.88_314.18	positive	314.181	314.181	5.88	NA	NA	NA	NA	NA	no	no	no	no	no	no	no	Rejected	0.0016778	0.0016778	-0.010058	1.318	0.20403	0.6903	0.25954	1.2596	0.33298			2408.5	1899.5	37.1611	25.9197	shamok	0	0	0.293544	0.372203	A5	0.103161	1841	1140	2651	2692	2051	1712	1313
A1262	5.88_355.22__pos	amine	5.88_355.22	positive	355.219	355.219	5.88	NA	NA	NA	NA	NA	no	no	no	no	no	no	no	Rejected	0.0017185	0.0017185	-0.012314	1.1836	0.25196	0.59866	0.31101	1.3051	0.38413			2961	2263	43.2749	27.3439	shamok	0	0	0.247552	0.323906	A5	0.0935205	2713	2195	3498	2438	2336	2331	1683
A1263	5.89_154.10__pos	amine	5.89_154.10	positive	154.097	154.097	5.89	WCMC	N-omega-Acetylhistamine	[M+H]+	XJWPISBUKWZALE-UHFFFAOYSA-N	3	no	no	no	no	no	no	no	Rejected	0.0017677	0.0017677	-0.016832	1.2421	0.23013	0.63802	0.28875	1.4768	0.56244			12703.5	11810.5	81.9151	27.0676	shamok	0	0	0.0610855	0.0657043	A4	NA	9269	9571	14411	11070	11949	10815	12849
A1264	5.91_290.07__pos	amine	5.91_290.07	positive	290.071	290.071	5.91	NA	NA	NA	NA	NA	no	no	no	no	no	no	no	Rejected	0.0044868	-0.0044868	-0.013072	-2.1047	0.049629	1.3043	0.07403	0.73087	-0.45231			2828	4052.5	63.6476	21.0278	shamok	0	0	0.0289958	0.0202344	A1	0.209334	3302	3822	5673	3728	2986	4670	5531
A1265	5.92_472.28__pos	amine	5.92_472.28	positive	472.276	472.276	5.92	NA	NA	NA	NA	NA	yes	no	yes	no	yes	up	yes	Rejected	0.013731	0.013731	0.016732	3.4807	0.0026686	2.5737	0.0052571	3.2749	1.7115			6873	1384.5	57.6608	94.2606	shamok	0	0	0.0232068	0.115204	A5	0.362952	2393	694	1667	344	4939	386	5237
A1266	5.92_477.24__pos	amine	5.92_477.24	positive	477.245	477.245	5.92	NA	NA	NA	NA	NA	no	no	no	no	no	no	yes	Rejected	0.0093513	0.0093513	0.032116	1.7376	0.099363	1.0028	0.13837	2.9348	1.5533			2449	1172	43.2377	28.0797	lowhits	4	7	NA	NA	A5	0.187693	NA	NA	NA	NA	1172	NA	900
A1267	6.00_245.19__pos	amine	6.00_245.19	positive	245.186	245.186	6	NA	NA	NA	NA	NA	yes	yes	yes	yes	yes	up	yes	Confirmed	0.011107	0.011107	-0.0090585	7.8298	3.32e-07	6.4783	1.53e-06	3.2245	1.6891			2406.5	712	20.1464	40.7281	shamok	0	0	0.139622	0.47191	A5	0.820755	316	388	1036	587	1144	674	608
A1268	6.00_377.15__pos	amine	6.00_377.15	positive	377.149	377.149	6	[M99 + H]	NA	NA	NA	NA	yes	yes	yes	yes	yes	up	yes	Confirmed	0.020077	0.020077	-0.019343	5.395	3.98e-05	4.4	0.000113	6.3803	2.6736			9895	1950	29.9647	51.4469	shamok	0	1	0.0054573	0.0276923	A5	0.88013	NA	251	2042	1950	1217	908	1231
A1269	6.01_150.08__pos	amine	6.01_150.08	positive	150.077	150.077	6.02	NA	NA	NA	NA	NA	yes	yes	yes	yes	yes	up	yes	Confirmed	0.024568	0.024568	-0.025549	7.1944	1.07e-06	5.9692	4.33e-06	11.549	3.5296			4406	382	43.3494	58.0264	blankratio	0	1	0.077054	0.888744	A5	0.88961	290	333	382	755	NA	619	111
A127	0.98_943.84__pos	amine	0.98_943.84	positive	943.84	943.84	0.98	NA	NA	NA	NA	NA	yes	no	yes	no	yes	up	yes	Rejected	0.023841	0.023841	-0.011176	3.3551	0.003525	2.4528	0.0067376	3.915	1.969			9128	2931.5	48.3081	67.1218	shamok	0	4	NA	NA	A5	0.501799	3597	6306	185	NA	NA	NA	2266
A1270	6.04_288.18__pos	amine	6.04_288.18	positive	288.182	288.182	6.04	NA	NA	NA	NA	NA	no	no	no	no	yes	dn	no	Rejected	0.0058758	-0.0058758	-0.0068139	-4.2038	0.00053374	3.2727	0.0011994	0.50832	-0.9762			2011	4558.5	37.4054	37.0977	shamok	0	0	0.181005	0.0798508	A5	0.272939	5165	2310	4440	4547	4865	8683	4570
A1271	6.05_638.36__pos	amine	6.05_638.36	positive	638.359	638.359	6.06	NA	NA	NA	NA	NA	no	no	no	no	no	no	no	Rejected	0.0037618	-0.0037618	-0.0022991	-2.2472	0.037403	1.4271	0.057209	0.63706	-0.6505			1206.5	1918	36.3589	40.1823	shamok	0	0	0.0791546	0.0497915	A1	0.280233	2152	2907	2939	2270	954	1684	943
A1272	6.11_550.31__pos	amine	6.11_550.31	positive	550.31	550.31	6.11	NA	NA	NA	NA	NA	no	no	no	no	yes	dn	no	Rejected	0.0045567	-0.0045567	-0.0043484	-2.419	0.026375	1.5788	0.041633	0.6173	-0.69595			1180	1905.5	44.2024	37.008	shamok	0	0	0.125424	0.0776699	A1	0.300911	2058	2948	3206	2339	1562	1753	1058
A1273	6.12_279.18__pos	amine	6.12_279.18	positive	279.178	279.178	6.12	NA	NA	NA	NA	NA	yes	yes	yes	yes	yes	up	yes	Confirmed	0.0078432	0.0078432	-0.0035603	11.601	8.68e-10	9.0615	8.33e-09	2.3904	1.2572			1699.5	710	11.7979	20.75	shamok	0	0	0.127096	0.304225	A5	0.74861	602	663	792	826	803	553	574
A1274	6.15_506.29__pos	amine	6.15_506.29	positive	506.287	506.287	6.15	NA	NA	NA	NA	NA	no	no	no	no	yes	dn	no	Rejected	0.0047765	-0.0047765	-0.0031295	-3.257	0.0043772	2.3588	0.0081865	0.59604	-0.74651			852	1644	37.1509	32.026	shamok	0	0	0.301643	0.156326	A5	0.223976	1526	1953	2499	1943	1018	1762	1367
A1275	6.16_135.03__neg	amine	6.16_135.03	negative	135.031	135.031	6.16	NA	NA	NA	NA	NA	yes	no	no	no	yes	up	no	Confirmed	0.006053	0.006053	-0.0048226	4.2429	0.00048931	3.3104	0.0011072	1.8236	0.86676			4618.5	2692.5	15.3343	37.0419	shamok	0	0	0.0155895	0.0267409	A5	0.507405	736	1607	3016	2818	2956	2111	2859
A1276	6.16_267.07__neg	amine	6.16_267.07	negative	267.075	267.075	6.16	WCMC	Inosine	[M-H]-	UGQMRVRMYYASKQ-KQYNXXCUSA-N	1	yes	no	no	no	yes	up	no	Confirmed	0.0065263	0.0065263	-0.0054413	3.9648	0.00090838	3.0417	0.0019494	1.8761	0.90775			212882	119971	15.6812	40.3065	shamok	0	0	0.000610667	0.00108359	A5	0.49634	25757	64457	131987	126616	132695	94126	124167
A1277	6.16_303.05__neg	amine	6.16_303.05	negative	303.05	303.05	6.16	[M13 + Cl-]	NA	NA	NA	NA	yes	no	no	no	yes	up	no	Confirmed	0.0052193	0.0052193	-0.0034787	4.1357	0.0006209	3.207	0.0013733	1.6881	0.75543			10527	6643	14.2175	30.8236	shamok	0	0	0.00194737	0.00308596	A5	0.595591	2108	3889	6667	6619	7055	5675	7944
A1278	6.16_305.05__neg	amine	6.16_305.05	negative	305.047	305.047	6.16	NA	NA	NA	NA	NA	yes	no	no	no	yes	up	no	Confirmed	0.0048621	0.0048621	-0.0037947	4.369	0.00036998	3.4318	0.00086426	1.6522	0.72443			3003	1905.5	14.6525	27.1291	shamok	0	0	NA	NA	A5	0.617919	690	1292	1956	1936	2022	1687	2196
A1279	6.16_325.03__neg	amine	6.16_325.03	negative	325.031	325.031	6.16	NA	NA	NA	NA	NA	no	no	no	no	no	no	no	Confirmed	0.004104	0.004104	-0.0010707	3.6078	0.0020119	2.6964	0.0040471	1.4945	0.57962			2842	2107	8.86321	27.6975	shamok	0	0	NA	NA	A5	0.613821	666	1389	2129	2124	2327	1737	2214
A128	0.99_208.10__neg	amine	0.99_208.10	negative	208.098	208.098	0.99	NA	NA	NA	NA	NA	no	no	no	no	no	no	no	Rejected	0.0033725	0.0033725	-0.0024701	3.4934	0.0025944	2.586	0.0051314	1.4222	0.50816			1686.5	1358	16.3951	25.9114	shamok	0	0	0.253187	0.314433	A5	0.265052	1181	1391	1363	1229	607	882	1353
A1280	6.16_391.94__neg	amine	6.16_391.94	negative	391.937	391.937	6.16	[M14 - H]	NA	NA	NA	NA	yes	no	yes	no	yes	up	no	Confirmed	0.0071041	0.0071041	-0.0070291	4.2482	0.00048356	3.3156	0.0010958	2.0276	1.0198			1842	1002	21.6545	41.2831	shamok	0	0	NA	NA	A5	0.513688	226	512	1095	1120	1096	713	1020
A1281	6.16_395.20__pos	amine	6.16_395.20	positive	395.198	395.198	6.16	NA	NA	NA	NA	NA	no	no	no	no	no	no	no	Rejected	0.0031786	0.0031786	-0.0082239	2.9501	0.0085647	2.0673	0.015011	1.3908	0.47593			2410.5	1926	19.356	29.963	blankratio	0	0	0.421075	0.526999	A5	0.241108	1261	1780	2663	2072	1480	1348	919
A1282	6.16_630.40__pos	amine	6.16_630.40	positive	630.398	630.398	6.16	NA	NA	NA	NA	NA	yes	yes	yes	yes	yes	dn	yes	Confirmed	0.0081725	-0.0081725	-0.0075745	-4.4709	0.00029535	3.5297	0.00070783	0.4487	-1.1562			2026	4113.5	40.335	24.4268	shamok	0	0	NA	NA	A5	0.454248	3619	5633	5645	2921	4008	3495	4411
A1283	6.16_642.36__pos	amine	6.16_642.36	positive	642.362	642.362	6.16	NA	NA	NA	NA	NA	yes	yes	yes	yes	yes	dn	yes	Confirmed	0.012939	-0.012939	-0.015908	-4.342	0.00039277	3.4059	0.00090889	0.28648	-1.8035			2867.5	8683	52.7831	35.5585	shamok	0	0	0.0322581	0.010653	A1	0.806582	8190	11467	12660	3280	8432	5430	13770
A1284	6.17_271.20__pos	amine	6.17_271.20	positive	271.203	271.203	6.17	NA	NA	NA	NA	NA	yes	yes	yes	yes	yes	up	yes	Confirmed	0.038675	0.038675	-0.041852	9.9117	1.02e-08	7.9899	7.05e-08	72.006	6.17			5766	180.5	86.324	43.751	lowhits	0	6	0.0570586	1.82272	A5	0.595894	137	NA	NA	NA	179	346	NA
A1285	6.17_429.91__neg	amine	6.17_429.91	negative	429.911	429.911	6.17	NA	NA	NA	NA	NA	yes	no	no	no	yes	up	no	Confirmed	0.0068777	0.0068777	-0.0052596	4.2999	0.00043116	3.3654	0.00098756	1.9811	0.98628			1458.5	794.5	20.3166	39.7126	shamok	0	0	NA	NA	A5	0.513739	194	414	838	862	935	600	876
A1286	6.17_547.32__pos	amine	6.17_547.32	positive	547.316	547.316	6.17	NA	NA	NA	NA	NA	no	no	no	no	no	no	no	Rejected	0.0032909	-0.0032909	-0.0085952	-1.5291	0.14361	0.84281	0.1909	0.70151	-0.51146			971.5	1555.5	50.3499	42.8432	shamok	0	0	0.199691	0.124719	A1	0.253347	1394	1678	2375	1635	843	1823	1476
A1287	6.17_567.14__pos	amine	6.17_567.14	positive	567.135	567.135	6.17	NA	NA	NA	NA	NA	yes	no	yes	no	yes	up	yes	Tentative	0.011107	0.011107	-0.016255	2.7574	0.012966	1.8872	0.021857	2.4134	1.2711			3471	1656	44.9466	65.8057	shamok	0	0	0.00691443	0.0144928	A5	0.463291	34	373	1917	1734	2229	1236	1578
A1288	6.17_857.20__pos	amine	6.17_857.20	positive	857.196	857.196	6.18	NA	NA	NA	NA	NA	yes	no	yes	no	yes	up	no	Confirmed	0.0072042	0.0072042	-0.0076912	3.2073	0.0048836	2.3113	0.0090419	1.9039	0.92893			2348.5	1328	18.6239	42.2372	shamok	0	0	NA	NA	A5	0.52154	148	523	1809	1697	1465	1156	1253
A1289	6.18_137.05__pos	amine	6.18_137.05	positive	137.046	137.046	6.18	WCMC	Hypoxanthine	[M+H]+	FDGQSTZJBFJUBT-UHFFFAOYSA-N	2	no	no	no	no	yes	up	no	Tentative	0.0043486	0.0043486	-0.0083339	3.3557	0.0035206	2.4534	0.0067335	1.5614	0.64284			275816	191942	22.975	31.2748	shamok	0	0	0.000659861	0.000948206	A5	0.501639	61973	113967	214365	192524	194594	169244	194766
A129	0.99_211.16__pos	amine	0.99_211.16	positive	211.162	211.162	0.99	NA	NA	NA	NA	NA	no	no	no	no	no	no	no	Rejected	0.0061988	0.0061988	-0.03748	1.5606	0.13603	0.86636	0.18189	1.7023	0.76748			5243.5	10970	68.3647	82.9706	lowhits	4	8	NA	NA	A4	NA	NA	NA	17406	NA	NA	NA	NA
A1290	6.18_159.03__pos	amine	6.18_159.03	positive	159.026	159.026	6.18	NA	NA	NA	NA	NA	no	no	no	no	no	no	no	Rejected	0.0032261	0.0032261	-0.0059737	2.9474	0.0086159	2.0647	0.015083	1.3764	0.46088			3449	2746.5	14.0902	26.4717	shamok	0	0	0.00710351	0.00892044	A5	0.455518	972	1773	2753	2435	2741	2752	2647
A1291	6.18_259.20__pos	amine	6.18_259.20	positive	259.202	259.202	6.18	NA	NA	NA	NA	NA	no	no	no	no	no	no	no	Rejected	0.0012605	-0.0012605	-0.026742	-0.27873	0.78363	0.10589	0.82056	1.0329	0.046688			1320.5	1420	61.6484	43.0385	shamok	0	0	0.0939038	0.0873239	A4	NA	473	909	1203	2021	2511	1419	881
A1292	6.18_269.09__pos	amine	6.18_269.09	positive	269.089	269.089	6.18	[M101 + H]	NA	NA	NA	NA	yes	no	no	no	yes	up	no	Confirmed	0.0042519	0.0042519	-0.0085712	3.3029	0.0039562	2.4027	0.0074701	1.5487	0.63106			195099	139899	23.3566	30.7632	shamok	0	0	0.00127115	0.00177271	A5	0.513545	44840	81751	150286	140886	141630	121358	138912
A1293	6.18_313.13__pos	amine	6.18_313.13	positive	313.128	313.128	6.18	NA	NA	NA	NA	NA	no	no	no	no	no	no	no	Confirmed	0.0037985	0.0037985	-0.0069888	3.1564	0.0054609	2.2627	0.010004	1.4642	0.55015			51269	37808	17.4572	29.1101	shamok	0	0	NA	NA	A5	0.492116	12287	24242	41027	37472	38895	34858	38144
A1294	6.18_327.14__pos	amine	6.18_327.14	positive	327.142	327.142	6.18	NA	NA	NA	NA	NA	no	no	no	no	yes	up	no	Tentative	0.0058345	0.0058345	-0.011445	3.3087	0.0039053	2.4083	0.0073786	1.8034	0.85073			319876	203039	33.6212	38.9505	shamok	0	0	NA	NA	A5	0.487398	42988	101950	239371	206274	208218	167971	202207
A1295	6.18_349.03__pos	amine	6.18_349.03	positive	349.03	349.03	6.18	NA	NA	NA	NA	NA	no	no	no	no	no	no	no	Rejected	0.00026785	-0.00026785	-0.0044061	-0.42124	0.67857	0.16841	0.72572	0.97066	-0.042956			2232.5	2345	12.4957	14.8591	shamok	0	0	0.012542	0.0119403	A4	NA	1738	2366	2324	2569	1860	2407	2126
A1296	6.18_356.16__pos	amine	6.18_356.16	positive	356.163	356.163	6.18	NA	NA	NA	NA	NA	no	no	no	no	no	no	no	Rejected	0.0040944	0.0040944	-0.0074448	3.0329	0.007155	2.1454	0.012714	1.4904	0.57569			4907.5	3660	17.7437	31.7856	shamok	0	0	0.0110036	0.0147541	A5	0.422595	1065	2067	4385	3340	3718	3602	4069
A1297	6.18_359.13__pos	amine	6.18_359.13	positive	359.128	359.128	6.18	NA	NA	NA	NA	NA	no	no	no	no	no	no	no	Rejected	0.0028552	0.0028552	0.0063024	2.3129	0.032759	1.4847	0.050471	1.3333	0.41504			1267.5	901.5	25.7133	27.5719	shamok	0	0	0.23787	0.334443	A5	0.131165	533	1142	1054	886	676	848	1266
A1298	6.18_559.15__pos	amine	6.18_559.15	positive	559.152	559.152	6.18	[M100 + Na]	NA	NA	NA	NA	no	no	no	no	yes	up	no	Tentative	0.0069728	0.0069728	-0.011186	2.8895	0.009764	2.0104	0.016938	1.8278	0.87009			252219	153017	23.6347	46.1806	shamok	0	0	0.000134804	0.000222198	A5	0.475647	14182	57957	179799	160559	158256	119076	155583
A1299	6.18_603.12__pos	amine	6.18_603.12	positive	603.118	603.118	6.18	NA	NA	NA	NA	NA	no	no	no	no	no	no	no	Rejected	0.003054	0.003054	-0.0050917	1.8039	0.088008	1.0555	0.12396	1.2626	0.33637			6821	6190	8.67372	34.0861	shamok	0	0	0.0047647	0.0052504	A5	0.187136	1069	3081	6101	6327	6611	5667	6553
A13	0.91_575.51__pos	amine	0.91_575.51	positive	575.507	575.507	0.91	NA	NA	NA	NA	NA	yes	yes	yes	yes	yes	up	yes	Confirmed	0.015843	0.015843	-0.004508	5.4701	3.4e-05	4.4691	9.78e-05	5.4203	2.4384			8917.5	1962	54.2047	32.8159	blankratio	0	1	0.204766	0.930683	A5	0.779512	946	2515	1962	1269	2792	1662	1411
A130	0.99_234.22__pos	amine	0.99_234.22	positive	234.216	234.216	1	NA	NA	NA	NA	NA	yes	no	yes	no	yes	up	yes	Rejected	0.011355	0.011355	-0.015991	3.1757	0.005235	2.2811	0.0096323	2.5099	1.3276			4034	1895	32.1104	58.2015	shamok	0	1	0.0761031	0.162005	A5	0.349441	1895	2755	2644	1900	NA	1164	3104
A1300	6.18_893.17__pos	amine	6.18_893.17	positive	893.173	893.173	6.18	NA	NA	NA	NA	NA	no	no	no	no	no	no	no	Rejected	0.0058003	0.0058003	-0.0072369	2.1474	0.045629	1.3408	0.068653	1.5213	0.60532			1267.5	971	17.4838	30.4389	shamok	0	1	0.0284024	0.0370752	A5	0.277053	NA	321	856	900	1168	971	1302
A1301	6.24_174.12__pos	amine	6.24_174.12	positive	174.124	174.124	6.24	NA	NA	NA	NA	NA	no	no	no	no	no	no	no	Rejected	0.0020988	-0.0020988	-0.010692	-1.325	0.20175	0.69518	0.25686	0.86996	-0.20097			1362.5	1816.5	67.281	30.3882	shamok	0	0	0.184954	0.138728	A5	0.127707	1364	1618	1792	1841	3283	1665	1648
A1302	6.25_332.21__pos	amine	6.25_332.21	positive	332.207	332.207	6.25	NA	NA	NA	NA	NA	no	no	no	no	yes	dn	no	Rejected	0.0050034	-0.0050034	0.00040367	-2.9879	0.0078903	2.1029	0.013887	0.47921	-1.0613			2136.5	3429	14.037	67.4907	shamok	0	0	0.521882	0.325168	A2	0.350719	2297	2158	5569	11734	6826	3424	5469
A1303	6.26_144.10__pos	amine	6.26_144.10	positive	144.104	144.104	6.26	NA	NA	NA	NA	NA	yes	yes	yes	yes	yes	dn	yes	Confirmed	0.01053	-0.01053	-0.0052583	-8.878	5.39e-08	7.2681	3.05e-07	0.30508	-1.7127			596	2068	24.8945	31.5571	shamok	0	0	0.768456	0.22147	A1	0.791391	2415	1064	3082	2194	1860	2144	2603
A1304	6.26_159.07__pos	amine	6.26_159.07	positive	159.066	159.066	6.26	NA	NA	NA	NA	NA	yes	yes	yes	yes	yes	dn	yes	Confirmed	0.034534	-0.034534	0.034054	-10.252	6.08e-09	8.2159	4.54e-08	0.028129	-5.1518			69	1998.5	43.2117	43.5316	shamok	3	0	1.1087	0.0382787	A1	0.814278	2926	1366	3951	2193	1804	2813	3551
A1305	6.26_218.14__pos	amine	6.26_218.14	positive	218.139	218.139	6.26	WCMC	Propionylcarnitine	[M+H]+	UFAHZIUFPNSHSL-UHFFFAOYSA-N	1	yes	yes	yes	yes	yes	dn	yes	Confirmed	0.045592	-0.045592	-0.0039169	-21.145	3.68e-14	13.434	3.75e-12	0.0061185	-7.3526			4705.5	889414	57.8447	47.0058	shamok	0	0	0.258846	0.00136944	A1	0.781589	1132808	513980	1702911	937876	840951	1077899	1548642
A1306	6.28_526.42__pos	amine	6.28_526.42	positive	526.42	526.42	6.28	NA	NA	NA	NA	NA	no	no	no	no	no	no	no	Rejected	0.0033053	-0.0033053	-0.020636	-1.0945	0.28819	0.54033	0.35016	0.87801	-0.18769			2684	2964	38.4438	15.0524	shamok	0	0	0.524963	0.475371	A1	0.117777	2524	3807	3376	2912	3016	3393	2839
A1307	6.29_524.30__pos	amine	6.29_524.30	positive	524.298	524.298	6.3	[M102 + H]	NA	NA	NA	NA	no	no	no	no	no	no	no	Rejected	0.0019846	-0.0019846	-0.019316	-0.91992	0.36978	0.43206	0.43344	0.91188	-0.13309			15787.5	21113.5	53.0584	29.9521	shamok	0	0	0.0124782	0.00933052	A1	0.147708	20604	22240	25469	16804	12517	28251	15225
A1308	6.29_554.34__pos	amine	6.29_554.34	positive	554.344	554.344	6.29	NA	NA	NA	NA	NA	no	no	no	no	yes	dn	no	Rejected	0.0050812	-0.0050812	-0.015381	-2.4398	0.025268	1.5974	0.040036	0.65073	-0.61988			1362.5	2214	52.6859	28.1648	shamok	0	0	0.153394	0.0943993	A5	0.205298	2623	2963	2239	2189	1284	1914	1082
A1309	6.32_275.11__pos	amine	6.32_275.11	positive	275.111	275.111	6.32	[M108 + Na]	NA	NA	NA	NA	no	no	no	no	no	no	no	Rejected	0.0012198	-0.0012198	-0.0071061	-0.88178	0.38952	0.40947	0.45316	0.89561	-0.15905			4021.5	4535	32.2275	30.5895	shamok	0	0	0.28845	0.255788	A4	NA	4432	4089	8155	7172	4638	3552	4104
A131	0.99_337.30__pos	amine	0.99_337.30	positive	337.304	337.304	0.99	NA	NA	NA	NA	NA	no	no	no	no	no	no	no	Rejected	0.0010132	-0.0010132	-0.018775	-0.10292	0.91916	0.036609	0.93595	0.59626	-0.74598			6318	13371	56.7059	59.7413	shamok	4	5	0.396645	0.187421	A4	NA	NA	NA	13371	NA	9087	28593	5777
A1310	6.32_311.18__pos	amine	6.32_311.18	positive	311.183	311.183	6.32	NA	NA	NA	NA	NA	no	no	no	no	no	no	no	Rejected	0.00051162	-0.00051162	-0.0078986	-0.37257	0.71382	0.14641	0.75985	0.95564	-0.06546			5054	4714.5	27.7305	28.3224	shamok	0	0	0.377127	0.404285	A4	NA	4203	4377	8204	7437	4782	3967	4647
A1311	6.32_522.28__pos	amine	6.32_522.28	positive	522.283	522.283	6.32	NA	NA	NA	NA	NA	no	no	no	no	yes	up	no	Rejected	0.0048563	0.0048563	-0.017341	2.3556	0.030035	1.5224	0.04686	1.6838	0.75173			3719.5	2205.5	54.4537	65.8687	shamok	0	0	0.0303804	0.0512355	A5	0.0765867	3226	2406	2005	1948	1665	4739	803
A1312	6.33_309.14__pos	amine	6.33_309.14	positive	309.139	309.139	6.33	NA	NA	NA	NA	NA	yes	yes	yes	yes	yes	up	yes	Confirmed	0.021069	0.021069	-0.038051	5.8135	1.65e-05	4.7812	5.12e-05	10.018	3.3245			4566.5	739	113.601	60.8733	shamok	0	1	NA	NA	A5	0.806021	NA	175	1543	645	973	998	739
A1313	6.33_524.30__neg	amine	6.33_524.30	negative	524.298	524.298	6.33	NA	NA	NA	NA	NA	no	no	no	no	no	no	no	Rejected	0.0059859	-0.0059859	-0.0056787	-2.265	0.036087	1.4426	0.055282	0.6251	-0.67785			2724	4146.5	55.8379	28.0692	shamok	0	0	0.0128488	0.00844085	A5	0.172921	3881	6076	4863	4518	2327	2697	3061
A1314	6.33_526.31__pos	amine	6.33_526.31	positive	526.314	526.314	6.34	[M109 + H]	NA	NA	NA	NA	no	no	no	no	yes	dn	no	Rejected	0.0056595	-0.0056595	-0.007824	-2.6196	0.017369	1.7602	0.028545	0.60707	-0.72007			33995.5	49854.5	48.5157	24.0294	shamok	0	0	0.0117369	0.00800329	A5	0.217132	47363	66267	59963	53461	28803	37322	37552
A1315	6.33_570.28__pos	amine	6.33_570.28	positive	570.278	570.278	6.34	NA	NA	NA	NA	NA	no	no	no	no	no	no	yes	Rejected	0.0088632	-0.0088632	-0.026404	-1.9428	0.067852	1.1684	0.098334	0.62315	-0.68236			2442	3410	57.6362	17.207	shamok	0	0	0.025389	0.0181818	A5	0.21931	3592	4199	3404	3829	2306	2955	2883
A1316	6.33_592.27__pos	amine	6.33_592.27	positive	592.266	592.266	6.33	NA	NA	NA	NA	NA	no	no	no	no	yes	dn	no	Rejected	0.0066069	-0.0066069	0.0049279	-2.7022	0.014583	1.8361	0.024292	0.56518	-0.82321			798	1351.5	43.5879	22.705	shamok	1	0	NA	NA	A5	0.291472	1358	1937	1026	1977	1148	1178	1691
A1317	6.34_237.07__pos	amine	6.34_237.07	positive	237.07	237.07	6.34	NA	NA	NA	NA	NA	yes	yes	yes	yes	yes	dn	yes	Confirmed	0.028314	-0.028314	-0.015366	-7.7183	4.07e-07	6.3907	1.84e-06	0.06586	-3.9245			355	6384	113.292	43.2253	shamok	1	0	0.36338	0.0202068	A1	0.764444	3641	6435	5277	7995	6076	7304	5304
A1318	6.34_368.19__pos	amine	6.34_368.19	positive	368.194	368.194	6.35	NA	NA	NA	NA	NA	no	no	no	no	no	no	no	Rejected	0.003776	0.003776	-0.039393	0.94309	0.35812	0.44597	0.42229	1.5917	0.67057			1905.5	985	47.4865	60.4968	shamok	2	3	NA	NA	A4	NA	397	1936	985	948	NA	NA	NA
A1319	6.34_522.28__neg	amine	6.34_522.28	negative	522.284	522.284	6.34	[M15 - H]	NA	NA	NA	NA	no	no	no	no	yes	dn	no	Rejected	0.0064498	-0.0064498	-0.01706	-2.9452	0.0086554	2.0627	0.015134	0.54675	-0.87104			9116.5	14357	47.185	33.032	shamok	0	0	0.00186475	0.00118409	A1	0.557329	13856	23312	23206	13797	8020	18304	11977
A132	0.99_368.29__pos	amine	0.99_368.29	positive	368.29	368.29	0.99	NA	NA	NA	NA	NA	no	no	no	no	no	no	no	Rejected	0.0050685	0.0050685	-0.011605	1.6657	0.11307	0.94665	0.15426	1.3832	0.46799			4940	4585	38.137	53.313	blankratio	0	1	0.496053	0.53446	A4	NA	1595	4585	6328	1076	3114	4681	2689
A1320	6.35_1047.59__pos	amine	6.35_1047.59	positive	1047.59	1047.59	6.35	NA	NA	NA	NA	NA	yes	no	yes	no	yes	dn	yes	Rejected	0.01443	-0.01443	-0.046591	-2.8818	0.0099275	2.0032	0.017206	0.36405	-1.4578			781	2109.5	87.2931	49.0625	shamok	1	0	0.0710627	0.0263096	A1	0.620926	1785	3561	3953	1566	548	2973	1503
A1321	6.35_262.16__pos	amine	6.35_262.16	positive	262.156	262.156	6.35	NA	NA	NA	NA	NA	no	no	no	no	no	no	no	Rejected	0.002326	0.002326	-0.01451	1.4585	0.16194	0.79064	0.21193	1.4695	0.55531			1639.5	1520.5	58.7285	17.4622	shamok	0	0	0.302531	0.326209	A5	0.103466	959	1401	1580	1817	1658	1667	1448
A1322	6.35_529.33__pos	amine	6.35_529.33	positive	529.333	529.333	6.35	NA	NA	NA	NA	NA	no	no	no	no	no	no	no	Rejected	0.0019474	-0.0019474	-0.01111	-1.2872	0.21432	0.66894	0.27146	0.79083	-0.33856			1587.5	1969.5	36.0226	38.4291	shamok	0	0	0.173858	0.140137	A1	0.185812	1649	1714	2699	2148	1242	3463	949
A1323	6.35_553.33__pos	amine	6.35_553.33	positive	553.333	553.333	6.35	NA	NA	NA	NA	NA	no	no	no	no	no	no	no	Rejected	0.0020005	-0.0020005	-0.012945	-1.3689	0.18788	0.72611	0.24095	0.80603	-0.3111			1257.5	1574.5	33.8141	34.6651	shamok	0	0	0.475547	0.379803	A1	0.191835	1359	1038	1462	2076	948	2720	1350
A1324	6.35_648.20__pos	amine	6.35_648.20	positive	648.205	648.205	6.35	NA	NA	NA	NA	NA	no	no	no	no	no	no	no	Rejected	0.003009	-0.003009	-0.012876	-2.0546	0.054727	1.2618	0.081224	0.79048	-0.3392			967	1260	42.9935	9.30013	shamok	0	0	NA	NA	A5	0.132231	1309	1149	1257	1245	1263	1552	1209
A1325	6.36_276.18__pos	amine	6.36_276.18	positive	276.181	276.181	6.36	NA	NA	NA	NA	NA	no	no	no	no	no	no	no	Rejected	0.00096829	0.00096829	-0.022835	0.64306	0.52829	0.27713	0.58578	1.348	0.43079			2176	1766	70.8972	22.9095	shamok	0	0	0.246324	0.303511	A3	0.31391	1653	1927	1533	1879	1323	2148	2477
A1326	6.36_506.29__pos	amine	6.36_506.29	positive	506.294	506.294	6.36	NA	NA	NA	NA	NA	no	no	no	no	yes	dn	no	Rejected	0.0042309	-0.0042309	-0.014502	-2.5942	0.01832	1.7371	0.029959	0.66283	-0.59328			2115	3237.5	42.6031	27.7588	shamok	0	0	0.254137	0.166023	A5	0.220004	3180	4359	4323	3235	2183	4039	1808
A1327	6.36_524.30__pos	amine	6.36_524.30	positive	524.299	524.299	6.36	[M104 + H]	NA	NA	NA	NA	no	no	no	no	yes	dn	no	Rejected	0.0055085	-0.0055085	-0.01695	-3.0175	0.0073987	2.1308	0.013116	0.59939	-0.73844			78313.5	130976	47.7113	25.712	shamok	0	0	0.00468629	0.00280205	A1	0.563582	122743	174204	182824	120314	77598	168030	109778
A1328	6.37_520.27__neg	amine	6.37_520.27	negative	520.266	520.266	6.37	NA	NA	NA	NA	NA	no	no	no	no	no	no	no	Rejected	0.0015963	-0.0015963	-0.012649	-0.87341	0.39394	0.40457	0.45795	0.88652	-0.17378			1120.5	1169.5	43.0879	34.8382	shamok	0	0	0.011602	0.0111159	A1	0.102244	1239	1339	1245	988	605	1488	844
A1329	6.38_180.10__pos	amine	6.38_180.10	positive	180.101	180.101	6.38	NA	NA	NA	NA	NA	yes	no	no	no	yes	dn	no	Confirmed	0.006006	-0.006006	-0.0051849	-9.3005	2.69e-08	7.5697	1.64e-07	0.51284	-0.96342			3014.5	6070.5	19.297	15.442	shamok	0	0	0.864157	0.429125	A1	0.803044	5123	5923	8432	6171	5587	7089	7497
A133	0.99_382.35__pos	amine	0.99_382.35	positive	382.354	382.354	0.99	NA	NA	NA	NA	NA	yes	no	yes	no	yes	up	yes	Rejected	0.0095009	0.0095009	-0.011017	3.0377	0.0070796	2.15	0.012618	2.2582	1.1752			1723.5	1230	53.6314	40.1866	shamok	0	4	NA	NA	A5	0.193636	NA	968	1466	NA	1143	NA	2516
A1330	6.38_339.29__pos	amine	6.38_339.29	positive	339.29	339.29	6.38	NA	NA	NA	NA	NA	no	no	no	no	no	no	no	Rejected	0.0037407	-0.0037407	-0.018759	-1.8336	0.083308	1.0793	0.11807	0.7239	-0.46613			6476.5	8435.5	46.7169	34.3275	shamok	0	0	0.021771	0.0167151	A1	0.273318	5861	7537	10109	9334	4097	10384	5736
A1331	6.38_522.28__pos	amine	6.38_522.28	positive	522.284	522.284	6.38	[M105 + H]	NA	NA	NA	NA	no	no	no	no	no	no	no	Rejected	0.0022949	-0.0022949	-0.016304	-1.1932	0.24828	0.60506	0.30748	0.83812	-0.25477			13127	17002.5	51.0006	34.3962	shamok	0	0	0.0124933	0.00964564	A1	0.217319	17120	19103	17680	13832	8440	23385	10608
A1332	6.39_498.29__pos	amine	6.39_498.29	positive	498.285	498.285	6.39	NA	NA	NA	NA	NA	no	no	no	no	no	no	no	Rejected	0.0009826	-0.0009826	-0.010847	-0.51338	0.61393	0.21188	0.66845	1.027	0.038483			6428	6230.5	48.1208	24.243	shamok	0	0	0.0580274	0.0598668	A4	NA	5496	7752	7610	7575	3762	5589	4428
A1333	6.40_281.11__pos	amine	6.40_281.11	positive	281.108	281.108	6.4	NA	NA	NA	NA	NA	yes	yes	yes	yes	yes	up	yes	Confirmed	0.050638	0.050638	-0.012146	15.254	9.73e-12	11.012	1.86e-10	210.24	7.7159			20776	115	34.9327	51.096	blankratio	0	3	0.00815845	1.47391	A5	0.963622	92	129	NA	NA	264	66	86
A1334	6.40_337.27__pos	amine	6.40_337.27	positive	337.274	337.274	6.4	NA	NA	NA	NA	NA	no	no	no	no	no	no	no	Rejected	0.0020325	0.0020325	-0.016789	1.2189	0.2386	0.62233	0.29762	1.2538	0.32631			4768	4216	43.5021	47.6451	shamok	0	0	NA	NA	A4	NA	4029	2924	4403	5496	2669	6618	2946
A1335	6.40_339.17__pos	amine	6.40_339.17	positive	339.166	339.166	6.4	NA	NA	NA	NA	NA	yes	yes	yes	yes	yes	up	yes	Confirmed	0.016408	0.016408	-0.010576	10.202	6.56e-09	8.183	4.85e-08	6.104	2.6098			2574.5	420	33.7821	40.9396	blankratio	0	0	0.197708	1.21191	A5	0.913478	498	294	741	190	315	233	370
A1336	6.41_145.13__pos	amine	6.41_145.13	positive	145.133	145.133	6.41	NA	NA	NA	NA	NA	yes	no	yes	no	yes	up	yes	Rejected	0.01552	0.01552	-0.007733	3.4057	0.0031514	2.5015	0.0061226	4.869	2.2836			1584.5	302	79.2943	116.082	shamok	0	1	NA	NA	A5	0.423071	1693	126	426	302	413	166	327
A1337	6.41_597.31__pos	amine	6.41_597.31	positive	597.312	597.312	6.41	[M103 + H]	NA	NA	NA	NA	no	no	no	no	no	no	no	Rejected	0.0049252	0.0049252	-0.028385	1.3109	0.20637	0.68535	0.26195	1.3738	0.4582			2163	1540	54.1361	58.7082	shamok	0	1	0.038835	0.0545455	A4	NA	1540	1422	1771	2584	229	2214	545
A1338	6.41_599.32__neg	amine	6.41_599.32	negative	599.318	599.318	6.41	NA	NA	NA	NA	NA	no	no	no	no	no	no	no	Rejected	0.0056268	-0.0056268	-0.0093163	-2.13	0.047227	1.3258	0.070626	0.64094	-0.64174			1640	2260.5	50.1865	28.5239	shamok	0	0	0.0103658	0.00752046	A5	0.142924	2936	2807	2615	2875	1164	1800	1953
A1339	6.42_565.32__pos	amine	6.42_565.32	positive	565.323	565.323	6.42	NA	NA	NA	NA	NA	no	no	no	no	no	no	yes	Rejected	0.0076622	-0.0076622	-0.017757	-2.0109	0.05956	1.225	0.087649	0.57625	-0.79523			886	1498	51.779	40.6071	shamok	1	0	0.19526	0.115487	A1	0.384311	2209	1983	2256	1245	578	1214	1751
A134	0.99_495.35__pos	amine	0.99_495.35	positive	495.347	495.347	0.99	NA	NA	NA	NA	NA	no	no	no	no	no	no	no	Rejected	0.0033434	0.0033434	0.0064371	2.6843	0.015149	1.8196	0.025121	1.4486	0.53467			4393.5	2908	30.6319	23.1906	blankratio	0	0	0.412427	0.623109	A5	0.236774	3964	2440	2094	3349	3440	3510	2467
A1340	6.42_579.31__pos	amine	6.42_579.31	positive	579.306	579.306	6.43	NA	NA	NA	NA	NA	no	no	no	no	no	no	no	Rejected	0.00050212	-0.00050212	-0.019587	-0.029903	0.97647	0.01034	0.98112	0.95647	-0.064205			2372.5	2906	52.4363	49.219	shamok	0	0	NA	NA	A4	NA	1982	3086	4571	2147	3666	3198	738
A1341	6.42_583.32__pos	amine	6.42_583.32	positive	583.324	583.324	6.42	NA	NA	NA	NA	NA	no	no	no	no	yes	dn	no	Rejected	0.0053187	-0.0053187	-0.010355	-2.3711	0.029097	1.5362	0.045541	0.62981	-0.66702			12422	18574	44.781	24.7904	shamok	0	0	0.016664	0.0111446	A1	0.474196	21981	22148	21868	20780	9797	14904	14582
A1342	6.42_623.32__pos	amine	6.42_623.32	positive	623.317	623.317	6.42	NA	NA	NA	NA	NA	no	no	no	no	no	no	yes	Rejected	0.0077954	-0.0077954	-0.026479	-1.7944	0.089566	1.0479	0.12603	0.61757	-0.69533			2430	3586	43.1158	37.4328	shamok	1	0	0.0465021	0.0315114	A1	0.320825	4510	4116	4503	4474	973	2227	2654
A1343	6.42_769.25__pos	amine	6.42_769.25	positive	769.253	769.253	6.42	NA	NA	NA	NA	NA	yes	yes	yes	yes	yes	up	yes	Confirmed	0.038294	0.038294	-0.014124	8.7086	7.17e-08	7.1445	3.89e-07	40.961	5.3562			3330	110	31.9629	57.5983	shamok	0	2	0.0105105	0.318182	A5	0.971144	46	184	17	90	63	NA	151
A1344	6.42_771.25__pos	amine	6.42_771.25	positive	771.247	771.247	6.42	[M110 + H]	NA	NA	NA	NA	yes	yes	yes	yes	yes	up	yes	Confirmed	0.055832	0.055832	-0.02554	16.378	2.94e-12	11.532	7.12e-11	367.92	8.5232			50733	150	31.4559	76.0373	shamok	0	1	0.00110382	0.373333	A5	0.986071	220	36	190	425	88	150	40
A1345	6.42_793.23__pos	amine	6.42_793.23	positive	793.227	793.227	6.42	NA	NA	NA	NA	NA	yes	yes	yes	yes	yes	up	yes	Confirmed	0.053101	0.053101	-0.022245	18.184	4.95e-13	12.306	1.72e-11	309.77	8.2751			12192	34	36.3058	67.0513	blankratio	0	1	0.00262467	0.941176	A5	0.974938	19	70	107	NA	37	22	65
A1346	6.43_206.05__pos	amine	6.43_206.05	positive	206.047	206.047	6.43	NA	NA	NA	NA	NA	no	no	no	no	no	no	no	Rejected	0.00096566	0.00096566	-0.0067108	0.9513	0.35405	0.45093	0.41816	1.157	0.21045			1835	1533	33.959	27.6207	shamok	0	0	0.0185286	0.0221787	A4	NA	1846	2045	1194	1322	1737	1329	1252
A1347	6.43_587.36__pos	amine	6.43_587.36	positive	587.359	587.359	6.43	NA	NA	NA	NA	NA	no	no	no	no	yes	dn	no	Rejected	0.0039061	-0.0039061	-0.0009874	-3.2011	0.0049503	2.3054	0.009154	0.65161	-0.61792			1642.5	2863	35.9354	28.6241	shamok	0	0	0.202131	0.115962	A5	0.150597	2789	3078	4726	4105	2049	3458	2372
A1348	6.43_597.30__neg	amine	6.43_597.30	negative	597.304	597.304	6.43	NA	NA	NA	NA	NA	yes	no	yes	no	yes	dn	yes	Rejected	0.0084677	-0.0084677	-0.01778	-3.4869	0.0026324	2.5796	0.0051928	0.43978	-1.1852			4487	9702	51.0613	36.6125	shamok	0	0	0.00980611	0.00453515	A1	0.671924	7550	11049	14832	9141	4262	11080	6715
A1349	6.43_603.30__pos	amine	6.43_603.30	positive	603.297	603.297	6.43	NA	NA	NA	NA	NA	no	no	no	no	no	no	no	Rejected	0.0056776	-0.0056776	-0.047673	-0.97679	0.34162	0.46646	0.40493	0.68826	-0.53898			1804.5	3222	81.1404	65.9586	shamok	2	1	NA	NA	A1	0.20351	929	837	3968	3222	NA	4791	1112
A135	0.99_502.49__pos	amine	0.99_502.49	positive	502.491	502.491	0.99	NA	NA	NA	NA	NA	yes	no	yes	no	yes	up	yes	Rejected	0.0077266	0.0077266	-0.012962	2.7068	0.014442	1.8404	0.024111	2.1441	1.1003			5290	2257	37.1769	44.2607	shamok	0	1	NA	NA	A5	0.274957	1985	4522	2257	2974	1597	3248	937
A1350	6.44_563.31__pos	amine	6.44_563.31	positive	563.31	563.31	6.44	NA	NA	NA	NA	NA	yes	no	yes	no	yes	dn	yes	Rejected	0.0092307	-0.0092307	-0.021579	-3.4162	0.0030793	2.5115	0.0059983	0.47574	-1.0717			1702	3752.5	72.2689	25.0574	shamok	0	0	0.100764	0.0457029	A1	0.624923	2608	3775	4003	4051	2108	3877	2506
A1351	6.44_581.31__pos	amine	6.44_581.31	positive	581.309	581.309	6.44	NA	NA	NA	NA	NA	yes	no	yes	no	yes	dn	yes	Rejected	0.0075037	-0.0075037	-0.018685	-3.4912	0.0026071	2.5838	0.0051533	0.48611	-1.0406			26876	57482.5	50.63	30.7279	shamok	0	0	0.00621372	0.00290523	A1	0.70053	45246	60273	77880	54692	27481	67767	41905
A1352	6.44_586.34__pos	amine	6.44_586.34	positive	586.343	586.343	6.44	NA	NA	NA	NA	NA	no	no	no	no	no	no	no	Rejected	0.0017663	-0.0017663	-0.015845	-0.78582	0.44219	0.35439	0.50354	0.75472	-0.40598			853	1324	42.5028	53.1933	shamok	0	0	0.213365	0.137462	A1	0.198048	1211	971	1815	1437	417	2380	379
A1353	6.44_599.32__pos	amine	6.44_599.32	positive	599.323	599.323	6.44	NA	NA	NA	NA	NA	yes	no	yes	no	yes	dn	yes	Rejected	0.0077546	-0.0077546	-0.022177	-3.2611	0.0043377	2.3627	0.0081178	0.48453	-1.0453			2999	6952	52.5184	33.4246	shamok	0	0	0.0220073	0.00949367	A1	0.710658	6206	7351	10170	6553	3240	8027	4639
A1354	6.44_621.30__pos	amine	6.44_621.30	positive	621.301	621.301	6.44	[M106 + H]	NA	NA	NA	NA	no	no	no	no	yes	dn	no	Rejected	0.0069257	-0.0069257	-0.019565	-3.138	0.0056861	2.2452	0.01038	0.52761	-0.92246			5265	10313	50.5399	29.4802	shamok	0	0	0.00826211	0.00421798	A1	0.618155	8082	10235	13273	10391	5209	12590	8059
A1355	6.45_150.11__pos	amine	6.45_150.11	positive	150.112	150.112	6.45	NA	NA	NA	NA	NA	no	no	no	no	no	no	no	Rejected	0.0042441	-0.0042441	-0.009237	-1.8319	0.083568	1.078	0.11838	0.70603	-0.50221			3686.5	7300.5	95.3575	64.309	shamok	0	0	0.923912	0.466543	A1	0.143998	4918	7339	7734	7262	23000	12356	6039
A1356	6.45_569.31__pos	amine	6.45_569.31	positive	569.311	569.311	6.45	NA	NA	NA	NA	NA	no	no	no	no	no	no	no	Rejected	0.0068442	-0.0068442	-0.036706	-1.9712	0.064274	1.192	0.094025	0.59808	-0.74159			681	1642	111.327	57.1198	shamok	0	0	0.212922	0.0883069	A1	0.387049	843	1409	3159	2461	664	2307	1017
A1357	6.45_595.29__neg	amine	6.45_595.29	negative	595.288	595.288	6.45	NA	NA	NA	NA	NA	no	no	no	no	no	no	no	Rejected	0.0015712	-0.0015712	-0.020758	-0.59547	0.55894	0.25263	0.61699	0.88891	-0.16989			2753.5	2692.5	57.2199	54.491	shamok	0	0	0.0177955	0.0181987	A1	0.133761	2556	2459	3808	3737	1221	5451	1833
A1358	6.45_601.29__pos	amine	6.45_601.29	positive	601.285	601.285	6.45	NA	NA	NA	NA	NA	no	no	no	no	no	no	no	Rejected	0.0030939	-0.0030939	-0.035422	-0.48258	0.63521	0.19708	0.68782	0.67659	-0.56364			501	753	94.6281	93.3186	shamok	1	1	NA	NA	A4	NA	491	753	2227	2363	NA	3443	435
A1359	6.46_579.29__pos	amine	6.46_579.29	positive	579.293	579.293	6.47	NA	NA	NA	NA	NA	no	no	no	no	no	no	no	Rejected	0.0024636	-0.0024636	-0.022569	-0.98443	0.33795	0.47114	0.40139	0.81701	-0.29157			16038.5	20152	60.3145	50.0571	shamok	0	0	NA	NA	A1	0.211521	18017	17716	27168	25247	8271	38845	14143
A136	0.99_506.48__pos	amine	0.99_506.48	positive	506.481	506.481	0.99	NA	NA	NA	NA	NA	yes	no	yes	no	yes	up	yes	Rejected	0.010507	0.010507	-0.0092178	3.4498	0.0028578	2.544	0.0056037	2.4515	1.2937			4078.5	2025	32.3636	50.4717	shamok	0	2	NA	NA	A5	0.438991	2061	1407	1400	2320	NA	4477	1989
A1360	6.46_597.31__pos	amine	6.46_597.31	positive	597.309	597.309	6.47	[M107 + H]	NA	NA	NA	NA	no	no	no	no	no	no	no	Rejected	0.0033648	-0.0033648	-0.020902	-1.0953	0.28782	0.54089	0.34993	0.81324	-0.29825			3350.5	3819.5	66.3168	50.1188	shamok	0	0	0.0389494	0.0341668	A1	0.181569	3498	3718	5781	4687	1539	7221	2700
A1361	6.46_619.29__pos	amine	6.46_619.29	positive	619.285	619.285	6.46	NA	NA	NA	NA	NA	no	no	no	no	no	no	no	Rejected	0.0034615	-0.0034615	-0.025372	-1.0336	0.315	0.50169	0.37823	0.84943	-0.23543			3823	3760.5	63.9751	54.967	shamok	1	0	NA	NA	A1	0.190601	1951	2616	5515	5420	1438	7060	2716
A1362	6.47_555.29__pos	amine	6.47_555.29	positive	555.291	555.291	6.48	NA	NA	NA	NA	NA	no	no	no	no	no	no	no	Rejected	0.0043773	-0.0043773	-0.013175	-1.3686	0.18795	0.72596	0.24095	0.77983	-0.35876			11138	13341.5	37.9533	35.1096	shamok	1	0	NA	NA	A1	0.160005	14980	20792	17146	14748	7295	9121	8834
A1363	6.47_571.29__neg	amine	6.47_571.29	negative	571.287	571.287	6.47	NA	NA	NA	NA	NA	no	no	no	no	no	no	no	Rejected	0.0026049	-0.0026049	-0.009374	-0.94533	0.35701	0.44732	0.42114	0.89312	-0.16308			1605	1657.5	51.9589	39.4444	shamok	0	0	0.0311527	0.0301659	A4	NA	1688	2721	2120	1760	958	843	1027
A1364	6.48_166.02__neg	amine	6.48_166.02	negative	166.018	166.018	6.48	NA	NA	NA	NA	NA	yes	yes	yes	yes	yes	up	yes	Confirmed	0.010669	0.010669	0.0064941	4.934	0.00010712	3.9701	0.00027913	4.0008	2.0003			8436.5	3636	99.8333	17.4559	shamok	0	0	0.00521543	0.0121012	A5	0.616593	2246	2857	4049	3704	3763	3718	3070
A1365	6.48_595.28__pos	amine	6.48_595.28	positive	595.284	595.284	6.48	NA	NA	NA	NA	NA	no	no	no	no	no	no	no	Rejected	0.0059752	-0.0059752	-0.029312	-1.183	0.25222	0.59822	0.31117	0.77072	-0.37572			1897	2124.5	35.8097	45.8372	shamok	2	0	0.039009	0.0348317	A1	0.140975	2782	3674	3165	3235	238	1585	1690
A1366	6.49_284.14__pos	amine	6.49_284.14	positive	284.141	284.141	6.49	NA	NA	NA	NA	NA	yes	no	yes	no	yes	up	yes	Rejected	0.0099706	0.0099706	0.0037493	4.1117	0.00065496	3.1838	0.0014422	3.4503	1.7867			2213.5	931.5	88.4792	34.317	shamok	0	0	0.0786085	0.186796	A5	0.511908	385	930	642	990	1263	1469	620
A1367	6.49_350.21__pos	amine	6.49_350.21	positive	350.212	350.212	6.49	NA	NA	NA	NA	NA	yes	yes	yes	yes	yes	up	yes	Confirmed	0.012447	0.012447	-0.021614	6.8864	1.93e-06	5.7139	7.33e-06	4.1895	2.0668			2160.5	546	44.6839	40.5717	blankratio	0	0	0.222171	0.879121	A5	0.742645	356	175	804	719	608	324	687
A1368	6.50_160.13__pos	amine	6.50_160.13	positive	160.135	160.135	6.51	WCMC	Methacholine	[M]+	NZWOPGCLSHLLPA-UHFFFAOYSA-N	2	no	no	no	no	no	no	no	Rejected	0.0043326	-0.0043326	-0.016014	-2.5488	0.02015	1.6957	0.032715	0.69238	-0.53037			191302	274188	45.9043	18.539	shamok	0	0	0.00272345	0.00190016	A5	0.210311	261971	186567	273057	301865	299727	275319	213205
A1369	6.50_553.29__pos	amine	6.50_553.29	positive	553.287	553.287	6.5	NA	NA	NA	NA	NA	yes	no	yes	no	yes	dn	yes	Rejected	0.017634	-0.017634	-0.045425	-3.8619	0.0011425	2.9421	0.002408	0.27864	-1.8435			923.5	1955	52.3279	57.4031	shamok	6	0	NA	NA	A1	0.607553	994	2074	3142	2142	352	2340	812
A137	0.99_520.51__pos	amine	0.99_520.51	positive	520.51	520.51	0.99	NA	NA	NA	NA	NA	no	no	no	no	yes	up	no	Rejected	0.0053714	0.0053714	-0.0074592	4.1211	0.00064139	3.1929	0.0014155	1.8719	0.90453			337332	155339	29.6298	32.8616	shamok	0	0	NA	NA	A5	0.351441	137865	256659	172813	216843	93605	216374	135289
A1370	6.51_216.17__pos	amine	6.51_216.17	positive	216.172	216.172	6.51	NA	NA	NA	NA	NA	no	no	no	no	no	no	no	Rejected	0.0036525	-0.0036525	-0.0091529	-1.707	0.10502	0.97873	0.14474	0.76365	-0.38902			1693.5	3036.5	79.685	46.4897	shamok	0	0	0.0649542	0.0362259	A1	0.134542	5746	4905	2803	2681	3236	2452	3283
A1371	6.54_389.09__pos	amine	6.54_389.09	positive	389.094	389.094	6.54	NA	NA	NA	NA	NA	no	no	no	no	no	no	no	Rejected	0.0034446	-0.0034446	-0.02216	-1.5075	0.14903	0.82673	0.19731	0.82666	-0.27464			1057.5	1389	64.4219	26.8807	shamok	0	0	0.01513	0.0115191	A1	0.187893	967	738	1834	1618	1133	1158	1569
A1372	6.55_274.17__pos	amine	6.55_274.17	positive	274.166	274.166	6.55	NA	NA	NA	NA	NA	no	no	no	no	no	no	no	Rejected	0.00017589	-0.00017589	-0.0092149	-0.22607	0.82369	0.084236	0.85422	1.0182	0.025977			2126	2410.5	36.3967	14.1012	shamok	0	0	0.341486	0.301182	A6	0.423391	2210	2320	2377	1982	2443	3240	2378
A1373	6.55_326.18__pos	amine	6.55_326.18	positive	326.182	326.182	6.55	NA	NA	NA	NA	NA	no	no	no	no	no	no	no	Rejected	0.0029011	-0.0029011	-0.015995	-1.6356	0.11929	0.92338	0.16193	0.8158	-0.29371			6019	7988	54.2682	23.7421	shamok	0	0	0.0204353	0.0153981	A1	0.223839	4980	5022	8823	8128	6381	5507	8368
A1374	6.56_686.35__pos	amine	6.56_686.35	positive	686.348	686.348	6.56	NA	NA	NA	NA	NA	no	no	no	no	no	no	no	Rejected	0.0061579	-0.0061579	-0.029216	-1.9504	0.066879	1.1747	0.097114	0.65006	-0.62135			873	1692	69.3141	35.8988	shamok	0	0	0.0452463	0.0233451	A5	0.132838	679	1989	1747	1582	588	1662	1483
A1375	6.57_343.12__neg	amine	6.57_343.12	negative	343.115	343.115	6.57	NA	NA	NA	NA	NA	no	no	no	no	no	no	no	Rejected	0.0031223	-0.0031223	-0.014001	-1.5693	0.134	0.87289	0.17958	0.79918	-0.32341			2685.5	3324	50.8868	28.598	shamok	0	0	0.00558555	0.00451264	A4	NA	2212	2290	4111	3390	2942	2072	3761
A1376	6.58_217.10__pos	amine	6.58_217.10	positive	217.1	217.1	6.58	NA	NA	NA	NA	NA	no	no	no	no	no	no	no	Rejected	0.0022408	0.0022408	-0.016576	1.7178	0.10299	0.98721	0.14241	1.3374	0.4194			2704.5	2227	48.3874	36.012	shamok	0	0	0.244038	0.296363	A5	0.111851	1690	2082	2354	2501	1348	2234	1908
A1377	6.58_248.14__pos	amine	6.58_248.14	positive	248.141	248.141	6.58	NA	NA	NA	NA	NA	no	no	no	no	no	no	no	Rejected	0.002248	0.002248	-0.011777	1.9141	0.071641	1.1448	0.10292	1.4265	0.51252			2280	1718.5	46.7582	13.9784	shamok	0	0	0.202193	0.268257	A5	0.121211	1601	1454	1781	2164	2094	1649	1656
A1378	6.59_276.18__pos	amine	6.59_276.18	positive	276.182	276.182	6.59	NA	NA	NA	NA	NA	no	no	no	no	yes	dn	no	Tentative	0.0071327	-0.0071327	-0.0016034	-5.0754	7.89e-05	4.103	0.0002104	0.41964	-1.2528			1055.5	2359	28.7038	49.5257	shamok	0	0	0.347703	0.155574	A1	0.578087	2883	1240	2357	2896	1693	5717	2587
A1379	6.62_294.10__pos	amine	6.62_294.10	positive	294.104	294.104	6.62	NA	NA	NA	NA	NA	yes	yes	yes	yes	yes	up	yes	Confirmed	0.031862	0.031862	-0.011306	9.0878	3.81e-08	7.419	2.22e-07	29.183	4.8671			1518.5	98	63.8746	30.2759	shamok	0	3	NA	NA	A5	0.811015	98	NA	110	68	98	144	NA
A138	0.99_525.54__pos	amine	0.99_525.54	positive	525.536	525.536	0.99	NA	NA	NA	NA	NA	no	no	no	no	no	no	no	Rejected	0.0052373	-0.0052373	0.013753	-2.2722	0.035572	1.4489	0.054548	0.51379	-0.96074			19529	27625.5	54.4754	61.3615	shamok	0	0	0.54437	0.384826	A2	0.482672	68481	26723	48262	10853	28528	16810	53942
A1380	6.63_204.12__pos	amine	6.63_204.12	positive	204.123	204.123	6.63	NA	NA	NA	NA	NA	no	no	no	no	yes	up	no	Rejected	0.0052328	0.0052328	-0.012532	2.9561	0.0084545	2.0729	0.014827	1.8558	0.89204			6787	2880.5	38.925	41.938	shamok	0	0	0.0621777	0.146502	A5	0.328173	1706	1555	2476	3345	2707	2366	5466
A1381	6.63_238.10__pos	amine	6.63_238.10	positive	238.096	238.096	6.63	NA	NA	NA	NA	NA	no	no	no	no	no	no	no	Rejected	0.0030786	0.0030786	-0.019712	1.1911	0.24909	0.60365	0.30823	1.7133	0.77681			1470	1134	68.2707	29.5356	shamok	0	0	0.203401	0.263668	A5	0.190218	626	995	867	1510	1199	1130	1138
A1382	6.63_274.08__pos	amine	6.63_274.08	positive	274.079	274.079	6.63	NA	NA	NA	NA	NA	yes	no	yes	no	yes	dn	yes	Tentative	0.013866	-0.013866	-0.0023524	-4.734	0.00016566	3.7808	0.00041625	0.18744	-2.4155			1366	6254.5	61.0598	64.0686	shamok	0	0	0.0387994	0.0084739	A1	0.452458	10874	12030	3017	3548	4197	8238	1104
A1383	6.64_218.14__pos	amine	6.64_218.14	positive	218.14	218.14	6.64	NA	NA	NA	NA	NA	yes	yes	yes	yes	yes	dn	yes	Confirmed	0.022259	-0.022259	0.0004347	-10.103	7.62e-09	8.1179	5.47e-08	0.06972	-3.8423			1787	16730.5	41.3763	82.481	shamok	0	0	0.161724	0.0172738	A1	0.659131	50245	9835	19496	67423	16546	12020	20003
A1384	6.64_231.17__pos	amine	6.64_231.17	positive	231.17	231.17	6.64	NA	NA	NA	NA	NA	yes	no	yes	no	yes	up	yes	Tentative	0.016378	0.016378	-0.011731	3.4901	0.0026137	2.5827	0.0051627	2.9517	1.5616			2773	1257.5	29.5046	69.1013	shamok	0	2	0.0977281	0.215507	A5	0.467442	348	NA	1812	703	1872	527	174
A1385	6.65_393.23__pos	amine	6.65_393.23	positive	393.229	393.229	6.65	NA	NA	NA	NA	NA	yes	no	yes	no	yes	up	no	Confirmed	0.0065615	0.0065615	-0.0097313	5.9241	1.32e-05	4.8804	4.14e-05	2.0899	1.0634			3178.5	1427	23.4516	29.6976	blankratio	0	0	0.369042	0.822004	A5	0.581683	1262	844	1669	1416	2161	1512	1137
A1386	6.66_161.13__pos	amine	6.66_161.13	positive	161.129	161.129	6.66	NA	NA	NA	NA	NA	no	no	no	no	no	no	no	Rejected	0.0019399	-0.0019399	-0.0051718	-2.4313	0.025717	1.5898	0.040726	0.78737	-0.3449			2586	3454	18.3761	21.8736	shamok	0	0	0.648492	0.485524	A1	0.357576	2924	2133	3821	3727	3087	4323	2404
A1387	6.66_230.11__pos	amine	6.66_230.11	positive	230.115	230.115	6.66	NA	NA	NA	NA	NA	yes	no	yes	no	yes	up	yes	Rejected	0.013156	0.013156	-0.058904	3.3993	0.0031965	2.4953	0.006198	11.91	3.5741			1268	NA	92.5982	NA	nosham	4	10	NA	NA	A5	0.142971	NA	NA	NA	NA	NA	NA	NA
A1388	6.67_146.12__pos	amine	6.67_146.12	positive	146.116	146.116	6.67	NA	NA	NA	NA	NA	no	no	no	no	yes	dn	no	Tentative	0.0068168	-0.0068168	-0.010399	-4.6816	0.0001858	3.731	0.00046411	0.50566	-0.98377			909.5	1812.5	41.824	22.4505	shamok	0	0	0.593733	0.297931	A1	0.605929	1811	1080	1878	1763	2199	1675	1165
A1389	6.67_184.09__pos	amine	6.67_184.09	positive	184.091	184.091	6.67	[M116 + H]	NA	NA	NA	NA	yes	yes	yes	yes	yes	up	yes	Confirmed	0.048462	0.048462	-0.023878	14.746	1.71e-11	10.766	2.91e-10	156.6	7.291			18464	168.5	34.2603	45.7646	blankratio	0	4	0.00858427	0.940653	A5	0.980185	NA	NA	193	NA	329	108	109
A139	0.99_528.47__pos	amine	0.99_528.47	positive	528.468	528.468	0.99	NA	NA	NA	NA	NA	yes	no	yes	no	yes	up	yes	Rejected	0.0093264	0.0093264	0.005031	2.876	0.010053	1.9977	0.017393	4.953	2.3083			3688	NA	50.6411	NA	nosham	5	10	NA	NA	A5	0.13664	NA	NA	NA	NA	NA	NA	NA
A1390	6.67_265.11__pos	amine	6.67_265.11	positive	265.113	265.113	6.67	NA	NA	NA	NA	NA	no	no	no	no	no	no	no	Rejected	0.00419	0.00419	-0.024808	1.9116	0.071975	1.1428	0.1033	2.3305	1.2207			4094	2886	137.617	37.2054	shamok	0	0	0.23913	0.339224	A5	0.126556	2153	2028	5082	2779	2394	2832	5497
A1391	6.68_665.30__pos	amine	6.68_665.30	positive	665.305	665.305	6.68	NA	NA	NA	NA	NA	no	no	no	no	no	no	no	Rejected	0.0013431	-0.0013431	-0.017068	-0.42203	0.678	0.16877	0.72546	0.92919	-0.10595			2154	2463	60.0759	48.3657	shamok	0	0	0.0190343	0.0166464	A4	NA	1951	2145	4575	3325	835	4871	2194
A1392	6.70_324.11__pos	amine	6.70_324.11	positive	324.11	324.11	6.7	NA	NA	NA	NA	NA	no	no	no	no	no	no	no	Rejected	0.0074622	-0.0074622	-0.025138	-1.3371	0.19784	0.70368	0.25254	0.89064	-0.16708			2009.5	1570	72.3695	57.1268	shamok	2	0	NA	NA	A4	NA	1343	2494	442	633	1797	1237	1292
A1393	6.71_152.00__neg	amine	6.71_152.00	negative	152.002	152.002	6.71	NA	NA	NA	NA	NA	no	no	no	no	no	no	no	Rejected	0.0024774	-0.0024774	-0.0060939	-1.2705	0.22009	0.6574	0.27782	0.87031	-0.2004			1372.5	2164.5	77.8548	32.7492	shamok	0	0	0.0167577	0.010626	A1	0.11773	1477	2401	2851	1865	2263	2432	2066
A1394	6.72_188.07__pos	amine	6.72_188.07	positive	188.072	188.072	6.72	NA	NA	NA	NA	NA	no	no	no	no	no	no	no	Rejected	0.0018484	0.0018484	-0.015177	1.3546	0.19229	0.71604	0.2462	1.2841	0.36079			4541	3527.5	46.4542	34.1781	shamok	0	0	0.0171768	0.022112	A5	0.100182	2314	3591	4225	3497	3239	3558	3130
A1395	6.72_205.10__pos	amine	6.72_205.10	positive	205.097	205.097	6.72	WCMC	Tryptophan	[M+H]+	QIVBCDIJIAJPQS-VIFPVBQESA-N	3	no	no	no	no	no	no	no	Rejected	0.0018569	0.0018569	-0.014674	1.4714	0.15844	0.80013	0.20799	1.2929	0.37066			13346.5	10914.5	49.0399	35.0269	shamok	0	0	0.0279474	0.0341747	A5	0.0906242	8133	10869	12334	10166	9261	10960	11697
A1396	6.72_255.09__pos	amine	6.72_255.09	positive	255.092	255.092	6.72	[M117 + H]	NA	NA	NA	NA	yes	yes	yes	yes	yes	up	yes	Confirmed	0.036214	0.036214	-0.026	13.173	1.11e-10	9.9551	1.36e-09	48.881	5.6112			105134	1813	45.6972	78.04	shamok	0	0	0.00148381	0.0860452	A5	0.898152	786	684	1466	2160	3230	2401	551
A1397	6.72_313.15__pos	amine	6.72_313.15	positive	313.146	313.146	6.72	NA	NA	NA	NA	NA	yes	yes	yes	yes	yes	up	yes	Confirmed	0.036341	0.036341	-0.023132	14.103	3.6e-11	10.444	5.29e-10	57.61	5.8483			40029.5	579	46.4462	34.2052	shamok	0	1	NA	NA	A5	0.884794	841	1150	917	755	420	489	579
A1398	6.72_315.17__pos	amine	6.72_315.17	positive	315.172	315.172	6.72	NA	NA	NA	NA	NA	yes	yes	yes	yes	yes	up	yes	Confirmed	0.018592	0.018592	-0.017755	4.3306	0.00040284	3.3949	0.00092782	7.2387	2.8557			2213	493	42.2895	16.2961	blankratio	1	5	0.313601	1.40771	A5	0.752773	NA	436	493	NA	482	659	NA
A1399	6.74_251.10__pos	amine	6.74_251.10	positive	251.104	251.104	6.74	NA	NA	NA	NA	NA	no	no	no	no	no	no	no	Rejected	0.00065388	-0.00065388	-0.01179	-0.52975	0.60276	0.21986	0.65774	0.97038	-0.043377			1157	1539	41.6357	20.7461	shamok	0	0	0.297321	0.223522	A6	0.520897	760	1396	1657	1901	1544	1534	1359
A14	0.91_596.53__pos	amine	0.91_596.53	positive	596.526	596.526	0.91	NA	NA	NA	NA	NA	yes	no	yes	no	yes	up	yes	Rejected	0.0079313	0.0079313	-0.011752	4.0188	0.00080539	3.094	0.0017448	2.747	1.4578			12803.5	6032.5	68.9955	29.9712	shamok	0	0	0.0913032	0.193784	A5	0.465448	7001	6258	8478	3732	5112	6703	4328
A140	0.99_528.51__pos	amine	0.99_528.51	positive	528.51	528.51	0.99	NA	NA	NA	NA	NA	no	no	no	no	no	no	no	Rejected	0.0008555	-0.0008555	-0.0091241	-0.58546	0.56551	0.24756	0.6233	0.93224	-0.10123			4143.5	4236	48.0767	35.19	shamok	0	0	NA	NA	A6	0.174746	5027	6225	3662	5668	3791	6500	1706
A1400	6.74_293.05__pos	amine	6.74_293.05	positive	293.049	293.049	6.74	NA	NA	NA	NA	NA	yes	yes	yes	yes	yes	up	yes	Confirmed	0.041681	0.041681	-0.043227	8.7255	6.97e-08	7.1569	3.8e-07	53.362	5.7377			2038	84	57.8788	46.6781	blankratio	0	5	0.0230618	0.559524	A5	0.786838	NA	NA	21	66	NA	115	NA
A1401	6.75_120.08__pos	amine	6.75_120.08	positive	120.081	120.081	6.75	[M120 + H]	NA	NA	NA	NA	no	no	no	no	yes	up	no	Rejected	0.003515	0.003515	-0.01011	3.8293	0.0012285	2.9106	0.0025709	1.5066	0.5913			9238.5	5822	27.8285	19.4331	shamok	0	0	0.0619148	0.098248	A5	0.530205	5134	6786	7475	5181	4406	6764	5628
A1402	6.75_131.12__pos	amine	6.75_131.12	positive	131.118	131.118	6.75	[M111 + H]	NA	NA	NA	NA	yes	yes	yes	yes	yes	up	yes	Confirmed	0.015676	0.015676	0.0024135	6.0515	1.01e-05	4.9938	3.27e-05	5.3745	2.4261			101820	17967.5	65.1227	66.0229	shamok	0	0	0.00457673	0.0259357	A5	0.689895	46632	10119	48797	26636	20391	15506	18631
A1403	6.75_166.09__pos	amine	6.75_166.09	positive	166.086	166.086	6.75	WCMC	Phenylalanine	[M+H]+	COLNVLDHVKWLRT-QMMMGPOBSA-N	3	no	no	no	no	no	no	no	Rejected	0.0026966	0.0026966	-0.010006	2.8337	0.011011	1.9582	0.018917	1.3695	0.45363			56020	40777.5	28.0616	20.0945	shamok	0	0	0.0543199	0.0746245	A5	0.370429	33134	42807	50835	38748	27964	46991	36198
A1404	6.76_242.00__pos	amine	6.76_242.00	positive	241.997	241.997	6.77	NA	NA	NA	NA	NA	no	no	no	no	no	no	no	Rejected	0.0013845	0.0013845	-0.015728	0.69001	0.49899	0.30191	0.55874	1.2329	0.30208			1127	948.5	51.4098	34.3173	shamok	0	0	0.0186335	0.0221402	A6	0.587074	585	907	1397	913	551	984	1321
A1405	6.76_345.13__pos	amine	6.76_345.13	positive	345.134	345.134	6.77	[M113 + Na]	NA	NA	NA	NA	no	no	no	no	no	no	no	Rejected	0.00024679	-0.00024679	-0.0021355	-0.50568	0.61922	0.20816	0.67371	0.97797	-0.032142			4388.5	4606.5	16.1783	9.22531	shamok	0	0	0.216019	0.205796	A1	0.0482832	4985	4594	4617	3766	4239	5194	5080
A1406	6.76_356.11__pos	amine	6.76_356.11	positive	356.112	356.112	6.76	NA	NA	NA	NA	NA	yes	yes	yes	yes	yes	up	yes	Confirmed	0.023889	0.023889	-0.015487	7.2317	1e-06	5.9997	4.06e-06	13.097	3.7112			2470	293	73.271	59.1507	blankratio	0	0	0.0611336	0.515358	A5	0.723329	306	69	326	318	118	280	22
A1407	6.77_250.05__pos	amine	6.77_250.05	positive	250.049	250.049	6.77	NA	NA	NA	NA	NA	no	no	no	no	no	no	no	Rejected	5.01e-05	5.01e-05	-0.0068111	0.004594	0.99639	0.0015728	0.9969	1.0187	0.026659			4522	4774.5	22.8722	10.9932	shamok	0	0	0.070544	0.0668133	A6	0.751798	3541	3820	4748	5057	4688	4826	4801
A1408	6.77_329.13__pos	amine	6.77_329.13	positive	329.132	329.132	6.77	NA	NA	NA	NA	NA	no	no	no	no	no	no	no	Rejected	0.0010262	-0.0010262	0.0031784	-1.1957	0.24734	0.60671	0.30658	0.91608	-0.12645			1930	2168.5	24.671	12.2265	shamok	0	0	NA	NA	A5	0.0558064	1931	2024	1597	2377	2275	2087	2250
A1409	6.77_357.14__pos	amine	6.77_357.14	positive	357.137	357.137	6.77	NA	NA	NA	NA	NA	no	no	no	no	no	no	no	Rejected	0.00026978	0.00026978	-0.0056488	0.36617	0.7185	0.14357	0.76373	1.0474	0.06678			3057	2810.5	21.2287	10.8986	shamok	0	0	0.194962	0.212062	A6	0.360995	2466	2864	2894	3218	2484	2757	2542
A141	0.99_534.52__pos	amine	0.99_534.52	positive	534.516	534.516	0.99	NA	NA	NA	NA	NA	no	no	no	no	no	no	no	Rejected	0.0030119	0.0030119	-0.008873	2.9281	0.0089823	2.0466	0.015669	1.413	0.49872			6800.5	5372	25.254	28.2489	shamok	0	0	0.0595544	0.0753909	A5	0.20429	4707	6675	6448	6276	2952	7706	4819
A1410	6.77_401.17__pos	amine	6.77_401.17	positive	401.169	401.169	6.77	NA	NA	NA	NA	NA	no	no	no	no	no	no	no	Rejected	0.00052816	0.00052816	-0.0016429	1.4652	0.16011	0.79557	0.20982	1.0559	0.078474			3712	3692.5	7.12772	9.71069	shamok	0	0	NA	NA	A5	0.0888411	3086	3121	3703	3303	3513	3682	3854
A1411	6.77_457.27__pos	amine	6.77_457.27	positive	457.269	457.269	6.77	NA	NA	NA	NA	NA	no	no	no	no	no	no	no	Rejected	8.09e-05	-8.09e-05	-0.002915	-0.086216	0.93225	0.030469	0.94797	0.99861	-0.0020108			8779	8625	8.87038	6.65167	shamok	0	0	0.075635	0.0769855	A3	0.37762	8317	9331	8456	8248	7641	8347	9071
A1412	6.77_701.41__pos	amine	6.77_701.41	positive	701.41	701.41	6.77	NA	NA	NA	NA	NA	no	no	no	no	no	no	no	Rejected	6.53e-05	6.53e-05	-0.00092737	0.079571	0.93746	0.028049	0.9513	1.0042	0.0060353			1963	1853.5	15.2271	16.2908	shamok	0	0	0.163525	0.173186	A4	NA	2251	1978	2243	1921	1368	1630	1786
A1413	6.78_282.05__pos	amine	6.78_282.05	positive	282.052	282.052	6.78	NA	NA	NA	NA	NA	yes	yes	yes	yes	yes	up	yes	Confirmed	0.037321	0.037321	-0.018315	13.357	8.83e-11	10.054	1.13e-09	82.175	6.3606			2112.5	111	93.389	NA	lowhits	0	9	0.0508876	0.968468	A5	0.496819	NA	NA	111	NA	NA	NA	NA
A1414	6.78_369.16__pos	amine	6.78_369.16	positive	369.161	369.161	6.78	NA	NA	NA	NA	NA	no	no	no	no	no	no	no	Rejected	0.00065131	0.00065131	-0.0014769	1.4244	0.17145	0.76586	0.22299	1.0889	0.12293			2435.5	2256	14.0234	11.0846	shamok	0	0	0.0991583	0.107048	A4	NA	2521	2146	2562	2055	1841	2366	2489
A1415	6.78_425.20__pos	amine	6.78_425.20	positive	425.199	425.199	6.78	NA	NA	NA	NA	NA	no	no	no	no	no	no	no	Rejected	0.00063999	0.00063999	-0.00090469	1.3338	0.19891	0.70133	0.25347	1.0833	0.11541			2676.5	2336.5	12.3884	14.5069	shamok	0	0	0.0706146	0.0808902	A4	NA	2814	2615	2305	2150	2332	1814	2341
A1416	6.78_441.21__pos	amine	6.78_441.21	positive	441.206	441.206	6.78	NA	NA	NA	NA	NA	no	no	no	no	no	no	no	Rejected	0.0003905	0.0003905	-0.00067144	0.62746	0.53824	0.26902	0.59569	1.0468	0.06594			2937.5	2759.5	16.0255	18.0086	shamok	0	0	NA	NA	A4	NA	2567	2928	2775	2849	2744	1857	3356
A1417	6.79_122.92__pos	amine	6.79_122.92	positive	122.925	122.925	6.79	[M122 + Na]	NA	NA	NA	NA	no	no	no	no	no	no	no	Rejected	0.00074442	-0.00074442	-0.0092511	-0.83233	0.41613	0.38077	0.47921	0.95089	-0.072657			5420.5	6224	32.9515	11.3869	shamok	0	0	0.00581127	0.00506105	A6	0.73067	5343	6084	7178	5884	4883	6800	6615
A1418	6.79_206.89__pos	amine	6.79_206.89	positive	206.886	206.886	6.79	[M121 + Na]	NA	NA	NA	NA	no	no	no	no	no	no	no	Rejected	0.0014372	-0.0014372	-0.010493	-1.28	0.2168	0.66393	0.27437	0.89076	-0.1669			5609	6861.5	38.8672	14.3484	shamok	0	0	NA	NA	A6	0.650717	5361	6147	7290	6816	5117	8090	6907
A1419	6.79_208.88__pos	amine	6.79_208.88	positive	208.884	208.884	6.8	NA	NA	NA	NA	NA	no	no	no	no	no	no	no	Rejected	0.00080178	-0.00080178	-0.010119	-0.81037	0.42831	0.36824	0.49076	0.94589	-0.080255			1363	1608.5	32.8882	14.5373	shamok	0	0	0.0161409	0.0136773	A6	0.657253	1085	1556	1644	1953	1476	1850	1614
A142	0.99_536.50__pos	amine	0.99_536.50	positive	536.503	536.503	0.99	NA	NA	NA	NA	NA	yes	yes	yes	yes	yes	up	yes	Confirmed	0.0097529	0.0097529	-0.0076537	9.3524	2.48e-08	7.6061	1.53e-07	2.9325	1.5522			41833	13116.5	17.2386	33.0293	shamok	0	0	NA	NA	A5	0.678886	8845	21837	14626	14718	7804	17068	10119
A1420	6.79_290.85__pos	amine	6.79_290.85	positive	290.849	290.849	6.8	[M119 + H]	NA	NA	NA	NA	no	no	no	no	no	no	no	Rejected	0.0010557	-0.0010557	-0.012434	-0.88662	0.38697	0.41232	0.45073	0.94667	-0.079061			9550	10570	44.0306	15.1897	shamok	0	0	0.00565445	0.0051088	A6	0.801015	8581	10551	12547	11810	8795	13472	10589
A1421	6.79_375.11__pos	amine	6.79_375.11	positive	375.106	375.106	6.79	NA	NA	NA	NA	NA	no	no	no	no	no	no	no	Rejected	0.00011452	-0.00011452	0.0010847	-0.29092	0.77444	0.11101	0.81411	0.98723	-0.018539			2004.5	2210	19.7387	12.9006	shamok	0	0	0.215515	0.195475	A4	NA	2197	1887	2245	2223	2313	1542	2315
A1422	6.79_415.18__pos	amine	6.79_415.18	positive	415.185	415.185	6.8	NA	NA	NA	NA	NA	no	no	no	no	no	no	no	Rejected	0.00033638	-0.00033638	-0.0020382	-0.18001	0.85915	0.065929	0.88429	0.9899	-0.014647			1427.5	1310	24.7897	21.856	shamok	0	0	NA	NA	A4	NA	1381	992	1239	1492	1440	1076	1884
A1423	6.79_455.20__pos	amine	6.79_455.20	positive	455.203	455.203	6.8	NA	NA	NA	NA	NA	no	no	no	no	no	no	no	Rejected	0.00045524	0.00045524	-0.0009704	0.88302	0.38886	0.4102	0.45258	1.0675	0.094204			2408.5	2224.5	15.8915	15.8533	shamok	0	0	NA	NA	A4	NA	2468	2375	2074	2007	2002	1921	2708
A1424	6.80_128.96__neg	amine	6.80_128.96	negative	128.959	128.959	6.81	NA	NA	NA	NA	NA	no	no	no	no	no	no	no	Rejected	0.00051029	0.00051029	-0.00078001	0.33501	0.74149	0.12989	0.78338	1.0569	0.079891			1662.5	1605	25.964	15.8414	shamok	0	0	0.0222556	0.023053	A4	NA	1636	1653	1319	1296	1457	1666	2143
A1425	6.80_179.04__pos	amine	6.80_179.04	positive	179.036	179.036	6.8	NA	NA	NA	NA	NA	no	no	no	no	no	no	no	Rejected	0.00028916	0.00028916	-0.0046123	0.64437	0.52746	0.27781	0.5853	1.0389	0.055072			7893	7361	13.9366	6.32314	shamok	0	0	0.00975548	0.0104605	A6	0.585637	7213	7411	8149	7536	7123	7932	7106
A1426	6.80_181.04__pos	amine	6.80_181.04	positive	181.036	181.036	6.8	NA	NA	NA	NA	NA	no	no	no	no	no	no	no	Rejected	0.00023595	-0.00023595	-0.0042052	-0.52852	0.60359	0.21926	0.65841	0.97684	-0.033806			3371	3459.5	10.4915	9.99089	shamok	0	0	0.0121626	0.0118514	A6	0.375415	3090	2900	3477	4083	3442	3592	3484
A1427	6.80_233.08__pos	amine	6.80_233.08	positive	233.08	233.08	6.8	NA	NA	NA	NA	NA	no	no	no	no	no	no	no	Rejected	0.00074219	0.00074219	-0.0039486	1.7531	0.096592	1.0151	0.13502	1.0917	0.12654			3395.5	3059.5	12.8669	9.19821	shamok	0	0	0.125755	0.139565	A5	0.188994	2999	3368	3858	2843	3037	3077	3145
A1428	6.80_277.11__pos	amine	6.80_277.11	positive	277.108	277.108	6.8	NA	NA	NA	NA	NA	no	no	no	no	no	no	no	Rejected	0.00053165	-0.00053165	-0.0043731	-0.72153	0.47985	0.31889	0.54018	0.94599	-0.080097			1466.5	1649	18.1664	16.014	shamok	0	0	0.245482	0.218314	A1	0.0895844	1641	1517	1701	1085	1626	1657	1925
A1429	6.80_292.85__pos	amine	6.80_292.85	positive	292.846	292.846	6.8	NA	NA	NA	NA	NA	no	no	no	no	no	no	no	Rejected	0.0010576	-0.0010576	-0.01279	-0.82661	0.41928	0.37749	0.48172	0.95862	-0.060976			3104	3265.5	46.5365	16.0235	shamok	0	0	NA	NA	A6	0.672147	2987	3330	4135	3339	2372	3942	2694
A143	0.99_537.44__pos	amine	0.99_537.44	positive	537.443	537.443	1	NA	NA	NA	NA	NA	no	no	no	no	no	no	no	Rejected	0.002459	0.002459	-0.019542	0.47754	0.63873	0.19468	0.69061	1.0739	0.10288			3216.5	3273	23.9104	38.7669	shamok	2	3	0.352402	0.346318	A6	0.123784	1687	3273	3037	2637	NA	5611	NA
A1430	6.80_295.10__pos	amine	6.80_295.10	positive	295.105	295.105	6.81	NA	NA	NA	NA	NA	no	no	no	no	no	no	no	Rejected	0.001775	0.001775	-0.00032714	2.7483	0.01322	1.8788	0.022247	1.2066	0.27098			1813.5	1595	13.295	16.0228	shamok	0	0	0.107527	0.122257	A5	0.225134	1594	1005	1595	1598	1854	1349	1608
A1431	6.80_365.15__pos	amine	6.80_365.15	positive	365.154	365.154	6.8	NA	NA	NA	NA	NA	no	no	no	no	no	no	no	Rejected	0.00010221	-0.00010221	-0.0044215	-0.0013174	0.99896	0.00045044	0.99896	0.99299	-0.010148			1402	1469.5	15.4984	19.06	shamok	0	0	0.160485	0.153113	A4	NA	1583	1525	1712	1350	1080	1414	1580
A1432	6.80_367.15__pos	amine	6.80_367.15	positive	367.148	367.148	6.8	NA	NA	NA	NA	NA	no	no	no	no	no	no	no	Rejected	8.2e-05	8.2e-05	0.00075961	-0.070122	0.94487	0.024628	0.95652	0.9743	-0.037557			2419	2628	18.1062	23.224	shamok	0	0	NA	NA	A4	NA	2064	2976	2597	2659	2877	2546	1110
A1433	6.80_383.15__pos	amine	6.80_383.15	positive	383.153	383.153	6.8	NA	NA	NA	NA	NA	no	no	no	no	no	no	no	Rejected	0.00038171	0.00038171	-0.0016726	0.84708	0.40807	0.38926	0.47085	1.0471	0.066391			3493.5	3276	12.5151	8.47301	shamok	0	0	0.0455131	0.0485348	A4	NA	3586	3338	2996	3091	3060	3453	3693
A1434	6.80_399.17__pos	amine	6.80_399.17	positive	399.169	399.169	6.8	[M115 + Na]	NA	NA	NA	NA	no	no	no	no	no	no	no	Rejected	0.00020579	0.00020579	-0.0012154	0.20712	0.83824	0.07663	0.86639	1.0286	0.040636			2893	2716	21.002	18.2921	shamok	0	0	NA	NA	A4	NA	2696	3507	3162	1740	2736	2317	2532
A1435	6.80_409.19__pos	amine	6.80_409.19	positive	409.188	409.188	6.8	NA	NA	NA	NA	NA	no	no	no	no	no	no	no	Rejected	0.0023469	0.0023469	-0.0019872	1.5695	0.13395	0.87307	0.17958	1.2727	0.34788			1401	1118.5	30.2199	35.1957	shamok	0	0	0.172734	0.216361	A5	0.0642228	964	632	1401	1063	1035	1174	1773
A1436	6.80_423.19__pos	amine	6.80_423.19	positive	423.188	423.188	6.8	NA	NA	NA	NA	NA	no	no	no	no	no	no	no	Rejected	0.00083114	-0.00083114	-0.0008738	-0.96704	0.34634	0.4605	0.40986	0.92127	-0.1183			1124	1201	30.4738	20.2382	shamok	0	0	NA	NA	A4	NA	1199	1279	1121	1085	1203	1904	1136
A1437	6.80_443.21__pos	amine	6.80_443.21	positive	443.209	443.209	6.8	NA	NA	NA	NA	NA	no	no	no	no	no	no	no	Rejected	0.00042523	0.00042523	-0.0035456	0.95802	0.35074	0.45501	0.41475	1.0458	0.064664			2221.5	2210.5	8.95542	13.564	shamok	0	0	NA	NA	A4	NA	2439	2056	2586	1863	1659	2440	1989
A1438	6.80_460.77__pos	amine	6.80_460.77	positive	460.769	460.769	6.8	NA	NA	NA	NA	NA	no	no	no	no	no	no	no	Rejected	0.0010646	-0.0010646	-0.010292	-1.0115	0.3252	0.48785	0.38833	0.92263	-0.11617			1151.5	1316.5	33.7571	14.4482	shamok	0	0	0.0138949	0.0121534	A6	0.598357	991	1018	1301	1310	1323	1513	1437
A1439	6.80_471.21__pos	amine	6.80_471.21	positive	471.213	471.213	6.8	NA	NA	NA	NA	NA	no	no	no	no	no	no	no	Rejected	0.0011646	0.0011646	-0.0025749	1.5766	0.1323	0.87845	0.17781	1.1412	0.19059			1518	1318	17.528	18.8835	shamok	0	0	0.149539	0.172231	A5	0.0715818	1463	1342	1001	1055	1534	1294	1797
A144	0.99_538.52__pos	amine	0.99_538.52	positive	538.521	538.521	0.99	NA	NA	NA	NA	NA	no	no	no	no	yes	up	no	Rejected	0.0053494	0.0053494	-0.0072788	4.0495	0.00075213	3.1237	0.001639	1.8681	0.90155			277746	126422	29.831	33.3733	shamok	0	0	0.00113593	0.00249561	A5	0.337266	111519	216390	141325	175060	76696	180100	110490
A1440	6.80_483.23__pos	amine	6.80_483.23	positive	483.23	483.23	6.8	NA	NA	NA	NA	NA	no	no	no	no	no	no	no	Rejected	0.0003375	-0.0003375	-0.0038266	-0.36577	0.7188	0.14339	0.76377	0.98954	-0.015174			1615	1689	20.8773	8.96846	shamok	0	0	0.104025	0.0994671	A4	NA	1334	1703	1718	1710	1653	1750	1675
A1441	6.80_542.73__pos	amine	6.80_542.73	positive	542.732	542.732	6.8	NA	NA	NA	NA	NA	no	no	no	no	no	no	no	Rejected	0.00048137	-0.00048137	-0.010219	-0.53755	0.59747	0.22368	0.65245	0.98826	-0.017041			2400.5	2783.5	35.8937	10.9989	shamok	0	0	0.0104145	0.0089815	A6	0.779036	2219	2641	2857	2835	2190	2965	2805
A1442	6.80_544.73__pos	amine	6.80_544.73	positive	544.731	544.731	6.8	NA	NA	NA	NA	NA	no	no	no	no	no	no	no	Rejected	0.00082659	-0.00082659	-0.00914	-0.77291	0.44961	0.34717	0.5108	0.96663	-0.048971			1422	1553.5	41.7877	11.4863	shamok	0	0	0.0246132	0.0225298	A6	0.507573	1590	1548	1211	1836	1514	1550	1728
A1443	6.80_710.66__pos	amine	6.80_710.66	positive	710.657	710.657	6.8	NA	NA	NA	NA	NA	no	no	no	no	no	no	no	Rejected	0.00052962	-0.00052962	-0.0054309	-0.68294	0.50334	0.29814	0.56255	0.9632	-0.054086			1314	1317.5	33.8319	13.8398	shamok	0	0	0.0254947	0.0254269	A6	0.601537	1100	946	1416	1317	1243	1533	1269
A1444	6.81_156.04__pos	amine	6.81_156.04	positive	156.043	156.043	6.81	[M118 + H]	NA	NA	NA	NA	no	no	no	no	no	no	no	Rejected	0.00032141	0.00032141	-0.0010227	1.4173	0.17348	0.76075	0.22494	1.0354	0.050194			25400	24542	6.52647	3.66052	shamok	0	0	0.0103937	0.0107571	A5	0.0938226	25379	25567	24834	22802	24022	24429	24655
A1445	6.81_158.04__pos	amine	6.81_158.04	positive	158.041	158.041	6.81	NA	NA	NA	NA	NA	no	no	no	no	no	no	no	Rejected	0.00082795	0.00082795	-0.0022024	1.9322	0.069225	1.1597	0.099786	1.0942	0.12987			2152	1861.5	8.02463	13.3146	shamok	0	0	0.0134758	0.0155788	A5	0.0571952	1856	2250	2188	1576	1940	1678	1804
A1446	6.81_325.12__pos	amine	6.81_325.12	positive	325.119	325.119	6.81	NA	NA	NA	NA	NA	no	no	no	no	no	no	no	Rejected	3.28e-05	3.28e-05	-0.0049674	0.2327	0.81862	0.086916	0.84968	1.0252	0.035941			3023.5	2914	16.1264	8.59286	shamok	0	0	NA	NA	A4	NA	3076	3054	2758	2660	2364	2772	3079
A1447	6.81_339.13__pos	amine	6.81_339.13	positive	339.127	339.127	6.81	NA	NA	NA	NA	NA	no	no	no	no	no	no	no	Rejected	0.00018576	0.00018576	-0.0011719	0.47421	0.64105	0.19311	0.69287	1.0281	0.039947			3500	3271.5	12.4627	7.99786	shamok	0	0	0.0877143	0.0938408	A4	NA	2867	2812	3464	3371	3453	3528	2993
A1448	6.81_439.20__pos	amine	6.81_439.20	positive	439.196	439.196	6.81	NA	NA	NA	NA	NA	no	no	no	no	no	no	no	Rejected	0.0017102	0.0017102	-0.00078335	1.2941	0.21199	0.67368	0.26874	1.1339	0.18126			1923	1659	15.7598	30.2992	shamok	0	0	NA	NA	A4	NA	656	1877	1178	1632	1353	1686	1579
A1449	6.81_453.18__pos	amine	6.81_453.18	positive	453.183	453.183	6.81	NA	NA	NA	NA	NA	no	no	no	no	no	no	no	Rejected	0.00014956	0.00014956	-0.0028777	0.38436	0.70522	0.15168	0.75096	1.0202	0.028862			3956.5	4043.5	11.4979	11.1898	shamok	0	0	0.0288134	0.0281934	A2	0.198664	4344	3661	4147	2898	3940	4150	4328
A145	0.99_542.53__pos	amine	0.99_542.53	positive	542.532	542.532	0.99	NA	NA	NA	NA	NA	no	no	no	no	no	no	no	Rejected	0.0033831	-0.0033831	0.00022454	-0.78729	0.44136	0.35521	0.50278	0.75879	-0.39822			3660	3347	41.0945	49.685	shamok	2	1	0.243169	0.26591	A2	0.320038	7012	3347	4816	1015	2979	NA	5178
A1450	6.82_266.15__pos	amine	6.82_266.15	positive	266.152	266.152	6.82	NA	NA	NA	NA	NA	no	no	no	no	no	no	no	Rejected	0.00029342	0.00029342	-0.0029981	0.70962	0.48703	0.31244	0.54701	1.0508	0.071458			1760.5	1601.5	15.5155	13.4763	shamok	0	0	0.257313	0.28286	A4	NA	1933	1579	1365	1680	1559	1539	1438
A1451	6.82_269.08__pos	amine	6.82_269.08	positive	269.084	269.084	6.82	NA	NA	NA	NA	NA	no	no	no	no	no	no	no	Rejected	9.75e-05	9.75e-05	0.0029598	0.059966	0.95284	0.020978	0.96262	1.0164	0.023521			1910.5	1655.5	18.5452	12.4095	shamok	0	0	0.0363779	0.0419813	A4	NA	2190	1655	1656	1490	1586	1663	1899
A1452	6.82_281.09__pos	amine	6.82_281.09	positive	281.087	281.087	6.82	NA	NA	NA	NA	NA	no	no	no	no	no	no	no	Rejected	0.00017319	0.00017319	-0.0014012	0.34566	0.73361	0.13454	0.77667	1.02	0.028622			4655.5	4483.5	12.0396	6.04364	shamok	0	0	0.107829	0.111966	A4	NA	4620	4321	4361	4568	4616	4022	4124
A1453	6.82_311.12__pos	amine	6.82_311.12	positive	311.122	311.122	6.82	NA	NA	NA	NA	NA	no	no	no	no	no	no	no	Rejected	0.0003781	0.0003781	-0.0014686	0.59395	0.55994	0.25186	0.61786	1.0277	0.039459			3422.5	3367.5	7.84968	15.7379	shamok	0	0	NA	NA	A4	NA	1932	3344	3680	3561	3099	3678	3391
A1454	6.82_327.12__pos	amine	6.82_327.12	positive	327.124	327.124	6.82	NA	NA	NA	NA	NA	no	no	no	no	no	no	no	Rejected	0.00073127	0.00073127	-0.0016907	2.4226	0.026184	1.582	0.041376	1.089	0.123			4765	4513	9.16592	5.96515	shamok	0	0	0.113641	0.119987	A5	0.167098	4802	4655	4498	4029	4189	4428	4607
A1455	6.82_341.14__pos	amine	6.82_341.14	positive	341.14	341.14	6.82	NA	NA	NA	NA	NA	no	no	no	no	no	no	no	Rejected	8.06e-05	8.06e-05	-0.0030165	0.23014	0.82058	0.085881	0.85141	1.0158	0.022555			3064	3024.5	13.4102	10.0736	shamok	0	0	0.108355	0.10977	A4	NA	3053	3066	2695	3027	2761	3419	2872
A1456	6.82_385.16__pos	amine	6.82_385.16	positive	385.161	385.161	6.82	[M112 + Na]	NA	NA	NA	NA	no	no	no	no	no	no	no	Rejected	3.46e-05	-3.46e-05	-0.001999	0.031695	0.97506	0.010967	0.98022	1.006	0.0086206			4464.5	4480.5	11.8537	7.49432	shamok	0	0	NA	NA	A4	NA	4199	4683	4627	4039	4576	4494	4171
A1457	6.82_397.16__pos	amine	6.82_397.16	positive	397.163	397.163	6.82	NA	NA	NA	NA	NA	no	no	no	no	no	no	no	Rejected	9.79e-05	-9.79e-05	0.0018167	-0.45942	0.65144	0.18613	0.70127	0.98063	-0.028226			3253.5	3299.5	12.3595	8.92419	shamok	0	0	0.162287	0.160024	A4	NA	3499	3170	3208	3659	3138	2717	3391
A1458	6.82_411.19__pos	amine	6.82_411.19	positive	411.185	411.185	6.82	NA	NA	NA	NA	NA	no	no	no	no	no	no	no	Rejected	0.0013726	-0.0013726	-0.001139	-1.9939	0.061537	1.2109	0.090289	0.85437	-0.22707			1415.5	1636	19.0146	15.4913	shamok	0	0	NA	NA	A1	0.143948	1290	1265	1899	1716	1519	1770	1755
A1459	6.82_413.17__pos	amine	6.82_413.17	positive	413.166	413.166	6.82	NA	NA	NA	NA	NA	no	no	no	no	no	no	no	Rejected	0.0008535	0.0008535	0.0015759	1.851	0.080657	1.0934	0.11475	1.0964	0.13271			2139.5	2056	10.8565	11.4478	shamok	0	0	0.0780556	0.0812257	A5	0.0763525	2291	2181	2044	1651	2251	2068	1897
A146	0.99_543.55__pos	amine	0.99_543.55	positive	543.547	543.547	0.99	NA	NA	NA	NA	NA	no	no	no	no	yes	dn	no	Rejected	0.0047269	-0.0047269	0.0050893	-2.3944	0.027744	1.5568	0.043679	0.53395	-0.90521			16760.5	25546.5	40.7325	57.6176	shamok	0	0	0.598729	0.392813	A1	0.296862	63793	25866	43086	10818	25227	14879	48020
A1460	6.82_441.19__pos	amine	6.82_441.19	positive	441.191	441.191	6.82	NA	NA	NA	NA	NA	no	no	no	no	no	no	no	Rejected	2.62e-05	-2.62e-05	0.0011529	-0.28875	0.77607	0.1101	0.81452	0.98135	-0.027167			3123	3211	9.31303	13.3304	shamok	0	0	NA	NA	A4	NA	3582	2928	2875	2652	3410	3012	2782
A1461	6.82_701.41__pos	amine	6.82_701.41	positive	701.406	701.406	6.82	NA	NA	NA	NA	NA	no	no	no	no	no	no	no	Rejected	0.00045881	0.00045881	0.0053712	0.4703	0.64379	0.19125	0.69507	1.0365	0.051728			2003.5	1919.5	15.4737	13.0661	shamok	0	0	0.104317	0.108882	A4	NA	2158	1660	1359	1907	1816	1759	1999
A1462	6.83_283.10__pos	amine	6.83_283.10	positive	283.1	283.1	6.83	NA	NA	NA	NA	NA	no	no	no	no	no	no	no	Rejected	0.00076023	0.00076023	-0.0038338	1.3799	0.18452	0.73396	0.23717	1.085	0.11766			2702.5	2504	13.0568	13.3827	shamok	0	0	0.079556	0.0858626	A5	0.0898749	1946	2324	2282	2093	2474	2911	2675
A1463	6.83_287.09__pos	amine	6.83_287.09	positive	287.091	287.091	6.84	NA	NA	NA	NA	NA	no	no	no	no	no	no	no	Rejected	0.00013499	0.00013499	-0.00094838	0.28735	0.77713	0.10951	0.8152	1.0156	0.022373			2932.5	2926.5	11.4604	10.6857	shamok	0	0	0.130776	0.131044	A4	NA	3280	3312	3051	2895	2315	2683	2699
A1464	6.83_301.11__pos	amine	6.83_301.11	positive	301.107	301.107	6.84	NA	NA	NA	NA	NA	no	no	no	no	no	no	no	Rejected	0.00019626	0.00019626	-0.0068276	0.3568	0.72539	0.13943	0.76911	1.0128	0.01839			1336	1235	17.572	30.9025	shamok	0	0	0.120509	0.130364	A4	NA	707	1532	1866	1271	873	1560	1168
A1465	6.83_343.13__pos	amine	6.83_343.13	positive	343.126	343.126	6.83	NA	NA	NA	NA	NA	no	no	no	no	no	no	no	Rejected	0.00049261	0.00049261	-0.0037599	0.79965	0.43434	0.36217	0.49651	1.0646	0.090342			3951	3735	17.4062	10.3418	shamok	0	0	0.158947	0.168139	A5	0.0735103	4154	4625	3621	3814	3423	3414	3314
A1466	6.83_345.13__pos	amine	6.83_345.13	positive	345.134	345.134	6.84	NA	NA	NA	NA	NA	no	no	no	no	no	no	no	Rejected	0.00045076	0.00045076	-0.0025104	0.81179	0.42752	0.36904	0.49004	1.0506	0.071237			4617.5	4396	14.4305	9.79834	shamok	0	0	0.205306	0.215651	A5	0.0728972	4200	4435	4405	3670	3892	4387	4156
A1467	6.83_355.13__pos	amine	6.83_355.13	positive	355.126	355.126	6.83	NA	NA	NA	NA	NA	no	no	no	no	no	no	no	Rejected	0.0016274	0.0016274	-0.0016184	1.5681	0.13428	0.872	0.17982	1.1602	0.21441			2161	1621.5	18.4403	31.5957	shamok	0	0	NA	NA	A5	0.0850556	2182	1545	2713	1786	1539	1698	1099
A1468	6.83_357.13__pos	amine	6.83_357.13	positive	357.132	357.132	6.83	NA	NA	NA	NA	NA	no	no	no	no	no	no	no	Rejected	0.00021023	0.00021023	0.0027666	0.2164	0.83111	0.080343	0.86012	1.0038	0.0055238			2704	2556	15.4359	22.3374	shamok	0	0	0.220414	0.233177	A4	NA	2616	2230	2496	2464	3096	2916	2366
A1469	6.83_401.17__pos	amine	6.83_401.17	positive	401.166	401.166	6.83	[M114 + H]	NA	NA	NA	NA	no	no	no	no	no	no	no	Rejected	0.00057039	0.00057039	-0.0043178	1.447	0.1651	0.78226	0.21568	1.0784	0.10884			3982	3712	10.9542	13.1335	shamok	0	0	0.0904068	0.0969828	A4	NA	4409	4193	3733	3863	2782	3526	3691
A147	0.99_546.53__pos	amine	0.99_546.53	positive	546.526	546.526	0.99	NA	NA	NA	NA	NA	yes	no	no	no	yes	up	no	Confirmed	0.0058088	0.0058088	-0.0072978	5.6087	2.54e-05	4.5958	7.55e-05	1.9384	0.95485			253038	135996	26.6562	22.9246	shamok	0	0	0.00106308	0.00197799	A5	0.708227	135230	159796	147643	136763	87332	159518	123268
A1470	6.83_457.27__pos	amine	6.83_457.27	positive	457.269	457.269	6.83	NA	NA	NA	NA	NA	no	no	no	no	no	no	no	Rejected	0.00015313	0.00015313	-0.0021604	0.5077	0.61783	0.20913	0.67245	1.0193	0.027571			12075	12040.5	8.92092	5.78519	shamok	0	0	0.0529193	0.0530709	A4	NA	12774	12298	12666	11032	11783	12359	11447
A1471	6.85_263.14__pos	amine	6.85_263.14	positive	263.142	263.142	6.85	WCMC	Methohexital	[M+H]+	NZXKDOXHBHYTKP-UHFFFAOYSA-N	3	yes	yes	yes	yes	yes	up	yes	Confirmed	0.017604	0.017604	-7.81e-05	8.6577	7.81e-08	7.1071	4.19e-07	6.5496	2.7114			1865	259.5	36.8783	56.4886	shamok	0	0	0.0648794	0.466281	A5	0.635469	358	101	230	412	199	289	96
A1472	6.89_132.10__pos	amine	6.89_132.10	positive	132.102	132.102	6.89	WCMC	N-Methylvaline	[M+H]+	AKCRVYNORCOYQT-UHFFFAOYSA-N	3	yes	no	yes	no	yes	up	no	Confirmed	0.0066541	0.0066541	-0.0081169	7.6584	4.54e-07	6.3433	2.02e-06	2.079	1.0559			81107.5	35407.5	17.8439	27.9403	shamok	0	0	0.0145609	0.0333545	A5	0.683201	35359	28767	58278	33776	38709	35771	31344
A1473	6.89_151.06__neg	amine	6.89_151.06	negative	151.061	151.061	6.89	WCMC	Arabitol	[M-H]-	HEBKCHPVOIAQTA-QWWZWVQMSA-N	3	yes	yes	yes	yes	yes	dn	yes	Confirmed	0.019769	-0.019769	-0.014844	-7.3009	8.79e-07	6.0561	3.62e-06	0.10303	-3.2789			136.5	1731	61.0864	55.0592	shamok	0	0	NA	NA	A1	0.699523	1766	529	2057	1696	2818	2378	493
A1474	6.89_86.10__pos	amine	6.89_86.10	positive	86.0968	86.0968	6.89	NA	NA	NA	NA	NA	yes	no	yes	no	yes	up	no	Confirmed	0.0070008	0.0070008	-0.0086488	7.9131	2.86e-07	6.5433	1.34e-06	2.1454	1.1012			20033	8500	16.0232	31.0794	shamok	0	0	0.015774	0.0371765	A5	0.653546	8534	7482	14855	7929	8466	8966	6963
A1475	6.90_231.10__pos	amine	6.90_231.10	positive	231.102	231.102	6.9	NA	NA	NA	NA	NA	no	no	no	no	no	no	no	Rejected	0.0024745	-0.0024745	-0.022814	-0.80458	0.43156	0.36496	0.4939	0.87609	-0.19086			1235	1804	63.0718	38.2629	shamok	0	0	0.318219	0.217849	A1	0.112001	343	1821	1787	1064	987	1832	1612
A1476	6.90_260.06__pos	amine	6.90_260.06	positive	260.057	260.057	6.9	WCMC	alpha-Galactosamine-1-phosphate	[M+H]+	YMJBYRVFGYXULK-VFUOTHLCSA-N	3	yes	yes	yes	yes	yes	up	yes	Confirmed	0.009035	0.009035	-0.014531	6.5055	4.07e-06	5.3904	1.43e-05	2.7731	1.4715			1264	442.5	35.4613	30.4739	shamok	0	0	0.0292722	0.0836158	A5	0.803351	234	407	733	556	415	620	385
A1477	6.90_446.14__pos	amine	6.90_446.14	positive	446.14	446.14	6.9	NA	NA	NA	NA	NA	no	no	no	no	no	no	no	Rejected	0.0004012	-0.0004012	-0.0053655	-0.59028	0.56234	0.25	0.62027	0.97424	-0.037654			1544.5	1544	27.7438	10.3844	shamok	0	0	0.0906442	0.0906736	A4	NA	1351	1448	1515	1632	1573	1673	1423
A1478	6.91_144.10__pos	amine	6.91_144.10	positive	144.102	144.102	6.91	NA	NA	NA	NA	NA	no	no	no	no	no	no	no	Rejected	0.0047102	-0.0047102	-0.017823	-2.2867	0.034545	1.4616	0.053001	0.64367	-0.63562			5791	8339	60.6714	40.1994	shamok	0	0	0.190295	0.13215	A1	0.275352	8680	4119	7998	7656	15071	11527	7618
A1479	6.91_192.12__pos	amine	6.91_192.12	positive	192.122	192.122	6.91	NA	NA	NA	NA	NA	yes	yes	yes	yes	yes	up	yes	Confirmed	0.019485	0.019485	-0.014979	9.605	1.65e-08	7.7813	1.07e-07	9.7793	3.2897			2931	307	53.1306	46.5918	blankratio	0	0	0.186284	1.7785	A5	0.636158	235	250	225	356	609	592	516
A148	0.99_548.54__pos	amine	0.99_548.54	positive	548.539	548.539	0.99	NA	NA	NA	NA	NA	no	no	no	no	yes	up	no	Rejected	0.0043901	0.0043901	-0.0074819	4.3455	0.00038978	3.4092	0.00090338	1.6564	0.72806			103572	64967	25.4452	25.3058	shamok	0	0	NA	NA	A5	0.419527	62197	83395	67737	80405	38361	78295	53481
A1480	6.91_202.16__pos	amine	6.91_202.16	positive	202.158	202.158	6.91	NA	NA	NA	NA	NA	no	no	no	no	yes	dn	no	Rejected	0.0050556	-0.0050556	-0.016108	-2.7918	0.012047	1.9191	0.020471	0.61359	-0.70464			1949.5	3222.5	60.3787	34.8937	shamok	0	0	0.183124	0.110784	A1	0.388639	3223	1601	2743	3222	4906	3918	3036
A1481	6.92_222.20__pos	amine	6.92_222.20	positive	222.197	222.197	6.92	NA	NA	NA	NA	NA	yes	yes	yes	yes	yes	up	yes	Confirmed	0.011119	0.011119	-0.0088379	11.974	5.22e-10	9.2821	5.23e-09	3.5418	1.8245			19552.5	5032	27.3016	17.9664	shamok	0	0	0.00976857	0.0379571	A5	0.917597	4510	6945	5018	6121	4979	7154	4758
A1482	6.96_229.16__pos	amine	6.96_229.16	positive	229.157	229.157	6.96	NA	NA	NA	NA	NA	yes	yes	yes	yes	yes	up	yes	Confirmed	0.0089829	0.0089829	-0.0098708	8.7926	6.22e-08	7.206	3.45e-07	2.6992	1.4325			3978.5	1611	21.7425	26.2815	shamok	0	0	0.0372	0.0918684	A5	0.809522	769	1265	1557	1665	1818	1345	1274
A1483	6.96_262.17__pos	amine	6.96_262.17	positive	262.166	262.166	6.96	NA	NA	NA	NA	NA	no	no	no	no	no	no	no	Rejected	0.0025159	0.0025159	-0.00781	2.1361	0.046658	1.3311	0.069916	1.3701	0.45425			5482.5	4019.5	36.5713	17.5548	shamok	0	0	0.143548	0.195796	A5	0.189586	3870	3577	4169	3219	3763	4565	4298
A1484	6.97_130.09__pos	amine	6.97_130.09	positive	130.087	130.087	6.97	WCMC	N-Methylproline	[M+H]+	CWLQUGTUXBXTLF-YFKPBYRVSA-N	3	no	no	no	no	no	no	no	Rejected	0.0016525	-0.0016525	-0.015094	-0.80811	0.42958	0.36696	0.49183	0.92452	-0.11323			3840.5	4999.5	58.846	34.3273	shamok	0	0	0.0768129	0.0590059	A4	NA	3503	6019	4536	7131	4101	5463	5803
A1485	7.00_286.12__pos	amine	7.00_286.12	positive	286.123	286.123	7	NA	NA	NA	NA	NA	yes	yes	yes	yes	yes	up	yes	Confirmed	0.040578	0.040578	-0.016697	14.468	2.36e-11	10.628	3.7e-10	64.723	6.0162			3895.5	116	15.3903	32.5474	lowhits	0	6	0.0287511	0.965517	A5	0.956121	171	NA	89	NA	NA	91	141
A1486	7.01_144.10__pos	amine	7.01_144.10	positive	144.102	144.102	7.01	NA	NA	NA	NA	NA	yes	yes	yes	yes	yes	dn	yes	Confirmed	0.011079	-0.011079	-0.0042875	-9.5976	1.67e-08	7.7763	1.08e-07	0.30117	-1.7313			1776	5557	34.6963	27.0586	shamok	0	0	0.650338	0.207846	A5	0.676362	5573	5095	4761	5079	5377	5541	7034
A1487	7.01_145.05__pos	amine	7.01_145.05	positive	145.052	145.052	7.02	NA	NA	NA	NA	NA	yes	yes	yes	yes	yes	dn	yes	Confirmed	0.028328	-0.028328	0.0032194	-8.6025	8.58e-08	7.0664	4.55e-07	0.08074	-3.6306			462	2840.5	77.2592	38.4209	shamok	7	0	NA	NA	A5	0.580319	2695	2121	2226	2882	2799	3438	4480
A1488	7.01_204.12__pos	amine	7.01_204.12	positive	204.124	204.124	7.01	WCMC	Acetylcarnitine	[M]+	RDHQFKQIGNGIED-MRVPVSSYSA-O	1	yes	yes	yes	yes	yes	dn	yes	Confirmed	0.018874	-0.018874	-0.014291	-7.7061	4.16e-07	6.381	1.87e-06	0.15819	-2.6603			463498	2888201	66.3802	23.7426	shamok	0	0	0.00711545	0.00114189	A5	0.715873	2874692	2659102	2901710	2701617	2681016	3024410	3792134
A1489	7.01_206.14__pos	amine	7.01_206.14	positive	206.137	206.137	7.01	NA	NA	NA	NA	NA	yes	yes	yes	yes	yes	dn	yes	Confirmed	0.013227	-0.013227	-0.0064256	-10.216	6.42e-09	8.1927	4.75e-08	0.24302	-2.0409			11645	46825	40.1291	22.8676	shamok	0	0	0.633061	0.157437	A5	0.70953	46098	42297	47552	42164	43065	48176	58244
A149	0.99_552.53__pos	amine	0.99_552.53	positive	552.531	552.531	0.99	NA	NA	NA	NA	NA	no	no	no	no	no	no	no	Rejected	0.0012485	0.0012485	-0.0058436	0.88821	0.38615	0.41325	0.44995	1.1735	0.23079			3464	3381	42.1227	40.35	shamok	0	0	0.169169	0.173322	A4	NA	2092	5162	2186	4498	2740	5441	1640
A1490	7.01_226.11__pos	amine	7.01_226.11	positive	226.109	226.109	7.01	NA	NA	NA	NA	NA	yes	yes	yes	yes	yes	dn	yes	Confirmed	0.013233	-0.013233	-0.0060799	-4.7573	0.00015741	3.803	0.00039688	0.28749	-1.7984			864.5	2470	49.5196	22.9752	shamok	0	0	0.750723	0.262753	A1	0.740556	2598	1900	2308	2475	2162	2465	3065
A1491	7.01_512.16__pos	amine	7.01_512.16	positive	512.155	512.155	7.01	NA	NA	NA	NA	NA	yes	yes	yes	yes	yes	dn	yes	Confirmed	0.020187	-0.020187	-0.010824	-8.1439	1.9e-07	6.7214	9.2e-07	0.13164	-2.9253			287.5	1982	63.6631	31.1523	shamok	0	0	0.173913	0.025227	A1	0.75986	1724	1787	2238	1662	1825	2102	3342
A1492	7.01_85.03__pos	amine	7.01_85.03	positive	85.0292	85.0292	7.01	NA	NA	NA	NA	NA	yes	yes	yes	yes	yes	dn	yes	Confirmed	0.014005	-0.014005	-0.011984	-6.9408	1.74e-06	5.7594	6.68e-06	0.24795	-2.0119			521.5	2185.5	54.0163	26.0608	shamok	0	0	0.745925	0.177991	A1	0.738626	2241	2033	2243	2130	1395	1943	2580
A1493	7.03_321.20__pos	amine	7.03_321.20	positive	321.202	321.202	7.03	NA	NA	NA	NA	NA	yes	no	yes	no	yes	up	yes	Rejected	0.0095455	0.0095455	-0.032283	3.87	0.0011219	2.95	0.0023698	3.8947	1.9615			3860	1362.5	88.047	41.2807	shamok	0	0	0.139249	0.394495	A5	0.415536	920	778	1404	1417	1310	1511	1321
A1494	7.03_324.22__pos	amine	7.03_324.22	positive	324.221	324.221	7.03	NA	NA	NA	NA	NA	yes	yes	yes	yes	yes	up	yes	Confirmed	0.044292	0.044292	-0.020242	10.757	2.87e-09	8.5416	2.37e-08	73.687	6.2033			4697.5	149	58.9281	65.266	lowhits	0	6	0.0257584	0.81208	A5	0.916953	NA	NA	58	NA	317	125	173
A1495	7.04_162.12__pos	amine	7.04_162.12	positive	162.123	162.123	7.04	NA	NA	NA	NA	NA	yes	yes	yes	yes	yes	up	yes	Confirmed	0.016087	0.016087	-0.0041318	12.073	4.58e-10	9.3396	4.78e-09	5.6789	2.5056			2981.5	533.5	11.2526	37.7112	shamok	0	0	0.0385712	0.215558	A5	0.93619	713	186	264	506	699	460	561
A1496	7.04_273.12__pos	amine	7.04_273.12	positive	273.121	273.121	7.04	NA	NA	NA	NA	NA	yes	yes	yes	yes	yes	up	yes	Confirmed	0.047202	0.047202	-0.030317	10.387	4.97e-09	8.304	3.81e-08	149.89	7.2278			19061	325	82.3829	45.074	blankratio	0	5	0.0101516	0.595385	A5	0.747084	170	336	325	418	NA	122	NA
A1497	7.05_118.09__pos	amine	7.05_118.09	positive	118.086	118.086	7.05	WCMC	Betaine	[M+H]+	KWIUHFFTVRNATP-UHFFFAOYSA-N	1	yes	yes	yes	yes	yes	up	yes	Confirmed	0.023759	0.023759	-0.012288	19.629	1.33e-13	12.876	7.3e-12	14.244	3.8323			4886258	297445	27.0453	31.7311	shamok	0	0	0.00830902	0.136496	A5	0.961853	294058	175454	264992	350606	414332	299121	295769
A1498	7.05_140.07__pos	amine	7.05_140.07	positive	140.066	140.066	7.05	[M124 + Na]	NA	NA	NA	NA	yes	yes	yes	yes	yes	up	yes	Confirmed	0.02916	0.02916	-0.014601	19.232	1.89e-13	12.723	8.41e-12	25.312	4.6617			48264	1617	27.2789	38.2801	shamok	0	0	0.00427855	0.127706	A5	0.974367	1366	632	1594	2373	2083	1640	1539
A1499	7.05_165.10__pos	amine	7.05_165.10	positive	165.102	165.102	7.05	NA	NA	NA	NA	NA	yes	no	yes	no	yes	dn	no	Confirmed	0.0066236	-0.0066236	0.00126	-8.1586	1.85e-07	6.7326	9.01e-07	0.48509	-1.0437			1408	2734.5	23.1989	13.2404	shamok	0	0	0.762074	0.392394	A5	0.712442	2768	2894	2991	2681	2512	3691	2495
A15	0.91_638.57__pos	amine	0.91_638.57	positive	638.571	638.571	0.91	NA	NA	NA	NA	NA	yes	yes	yes	yes	yes	up	yes	Confirmed	0.023654	0.023654	0.00079673	6.6045	3.35e-06	5.4753	1.19e-05	12.279	3.6182			16077.5	987	47.1705	60.2799	blankratio	0	1	0.0464313	0.756332	A5	0.801376	1853	2131	NA	980	679	569	3051
A150	0.99_553.49__pos	amine	0.99_553.49	positive	553.486	553.486	0.99	NA	NA	NA	NA	NA	yes	no	yes	no	yes	up	yes	Rejected	0.014669	0.014669	-0.019481	3.8508	0.001171	2.9314	0.0024611	3.3774	1.7559			1859	1959.5	39.8488	21.4712	lowhits	1	8	0.193115	0.18321	A5	0.242777	NA	NA	1662	NA	NA	NA	NA
A1500	7.05_176.14__pos	amine	7.05_176.14	positive	176.138	176.138	7.05	NA	NA	NA	NA	NA	yes	yes	yes	yes	yes	up	yes	Confirmed	0.019087	0.019087	-0.0089031	19.327	1.74e-13	12.76	8.34e-12	8.2726	3.0483			1123233	115285	15.548	30.0526	shamok	0	0	0.0165985	0.161721	A5	0.966072	112593	68204	104812	132036	163208	117977	111906
A1501	7.05_218.15__pos	amine	7.05_218.15	positive	218.151	218.151	7.05	NA	NA	NA	NA	NA	yes	yes	yes	yes	yes	up	yes	Confirmed	0.013224	0.013224	-0.0057295	14.815	1.59e-11	10.8	2.72e-10	4.3265	2.1132			5019.5	1102	16.3781	24.2924	shamok	0	0	0.0404423	0.18421	A5	0.944476	1144	587	969	1079	1125	946	1365
A1502	7.05_235.17__pos	amine	7.05_235.17	positive	235.165	235.165	7.05	[M123 + H]	NA	NA	NA	NA	yes	yes	yes	yes	yes	up	yes	Confirmed	0.057977	0.057977	-0.027947	18.26	4.61e-13	12.336	1.66e-11	807.91	9.658			437674	529.5	89.9968	64.1749	shamok	0	0	0.0002856	0.236072	A5	0.733692	688	307	275	462	970	348	597
A1503	7.05_244.22__pos	amine	7.05_244.22	positive	244.221	244.221	7.05	NA	NA	NA	NA	NA	yes	yes	yes	yes	yes	up	yes	Confirmed	0.025608	0.025608	-0.014387	16.859	1.8e-12	11.745	4.7e-11	17.599	4.1374			37417	1920.5	36.232	38.6441	shamok	0	0	0.00622712	0.121323	A5	0.986483	1335	1387	1348	2234	2606	2025	1440
A1504	7.05_257.15__pos	amine	7.05_257.15	positive	257.147	257.147	7.05	NA	NA	NA	NA	NA	yes	yes	yes	yes	yes	up	yes	Confirmed	0.054804	0.054804	-0.023415	27.009	5.11e-16	15.292	1.26e-13	535.64	9.0651			184201	325.5	52.1323	27.5486	blankratio	0	0	0.00103691	0.58679	A5	0.877287	441	188	317	400	295	229	437
A1505	7.05_262.17__pos	amine	7.05_262.17	positive	262.167	262.167	7.05	NA	NA	NA	NA	NA	yes	yes	yes	yes	yes	dn	yes	Confirmed	0.010828	-0.010828	0.00040763	-8.4193	1.18e-07	6.9299	6.03e-07	0.28381	-1.817			14231.5	53797.5	34.722	36.3363	shamok	0	0	0.0430735	0.0113946	A1	0.753419	33903	46788	96809	50909	36822	78098	58394
A1506	7.05_266.20__pos	amine	7.05_266.20	positive	266.204	266.204	7.05	NA	NA	NA	NA	NA	yes	yes	yes	yes	yes	up	yes	Confirmed	0.039266	0.039266	-0.020814	13.238	1.02e-10	9.9904	1.28e-09	62.962	5.9764			14846.5	231	19.9934	44.5874	shamok	0	1	0.00451285	0.290043	A5	0.995442	67	231	160	448	NA	307	209
A1507	7.05_352.24__pos	amine	7.05_352.24	positive	352.243	352.243	7.05	NA	NA	NA	NA	NA	yes	no	yes	no	yes	up	yes	Rejected	0.02506	0.02506	-0.012499	3.8643	0.0011363	2.9445	0.0023984	29.528	4.884			1520	177	141.164	25.2422	blankratio	1	5	0.136184	1.16949	A5	0.353481	100	209	177	NA	171	NA	NA
A1508	7.05_58.06__pos	amine	7.05_58.06	positive	58.0645	58.0645	7.05	NA	NA	NA	NA	NA	yes	yes	yes	yes	yes	up	yes	Confirmed	0.024703	0.024703	-0.012316	16.662	2.19e-12	11.659	5.49e-11	15.551	3.959			41369	2274.5	30.656	38.633	shamok	0	0	0.00918562	0.16707	A5	0.965816	2257	1080	1764	2808	3131	1931	2292
A1509	7.05_59.07__pos	amine	7.05_59.07	positive	59.0731	59.0731	7.05	NA	NA	NA	NA	NA	yes	yes	yes	yes	yes	up	yes	Confirmed	0.016997	0.016997	-0.010956	12.198	3.88e-10	9.4115	4.17e-09	6.5673	2.7153			61102.5	9900	28.2848	28.6002	shamok	0	0	NA	NA	A5	0.950361	8601	3117	10439	10499	10748	7320	9044
A151	0.99_560.49__pos	amine	0.99_560.49	positive	560.49	560.49	0.99	NA	NA	NA	NA	NA	no	no	no	no	no	no	no	Rejected	0.0064729	0.0064729	-0.017229	1.836	0.082927	1.0813	0.11764	1.6983	0.76413			7301	3021	57.6619	76.2413	shamok	0	1	NA	NA	A5	0.0610755	1470	11561	2531	9459	3002	1413	NA
A1510	7.07_132.10__pos	amine	7.07_132.10	positive	132.102	132.102	7.07	WCMC	Isoleucine	[M+H]+	AGPKZVBTJJNPAG-WHFBIAKZSA-N	1	yes	yes	yes	yes	yes	dn	yes	Confirmed	0.015639	-0.015639	-0.00062508	-17.698	7.86e-13	12.105	2.47e-11	0.16878	-2.5668			26266.5	135332	21.1147	23.875	shamok	0	0	0.0264596	0.00513554	A1	1	134812	137857	222417	125212	106224	175337	135851
A1511	7.07_148.10__pos	amine	7.07_148.10	positive	148.096	148.096	7.07	[M125 + Na]	NA	NA	NA	NA	yes	yes	yes	yes	yes	up	yes	Confirmed	0.017217	0.017217	-0.020062	7.0762	1.34e-06	5.8719	5.26e-06	7.5859	2.9233			6471.5	744	62.4163	59.3833	shamok	0	0	0.0355405	0.30914	A5	0.630299	1580	524	1881	825	530	2008	856
A1512	7.07_466.26__pos	amine	7.07_466.26	positive	466.258	466.258	7.07	NA	NA	NA	NA	NA	yes	yes	yes	yes	yes	dn	yes	Confirmed	0.014829	-0.014829	0.00035089	-7.3199	8.48e-07	6.0716	3.51e-06	0.22609	-2.145			346	1814.5	54.2777	21.4366	shamok	0	0	2.04624	0.39019	A1	0.799986	1428	1913	1869	1999	1027	1549	1340
A1513	7.07_86.10__pos	amine	7.07_86.10	positive	86.0968	86.0968	7.07	NA	NA	NA	NA	NA	yes	yes	yes	yes	yes	dn	yes	Confirmed	0.015736	-0.015736	-0.00025862	-16.379	2.93e-12	11.532	7.12e-11	0.16635	-2.5877			7529.5	36799	23.0376	25.3071	shamok	0	0	0.0251013	0.00513601	A1	0.9842	35073	38067	63957	34737	30801	49446	38287
A1514	7.08_244.08__pos	amine	7.08_244.08	positive	244.082	244.082	7.08	[M126 + Na]	NA	NA	NA	NA	no	no	no	no	yes	up	no	Rejected	0.0055636	0.0055636	-0.0087981	4.0491	0.00075291	3.1233	0.0016395	1.8063	0.85301			2678.5	1468.5	23.9031	37.4241	shamok	0	0	0.0184805	0.0337079	A5	0.333167	684	1942	1430	1100	654	1568	1120
A1515	7.08_256.06__neg	amine	7.08_256.06	negative	256.06	256.06	7.08	NA	NA	NA	NA	NA	yes	yes	yes	yes	yes	up	yes	Confirmed	0.017428	0.017428	-0.011511	18.13	5.21e-13	12.284	1.77e-11	7.1975	2.8475			16734.5	2503	26.8602	22.2446	shamok	0	0	0.00448176	0.029964	A5	0.933381	1801	3048	2365	2606	2202	2029	2604
A1516	7.08_258.06__neg	amine	7.08_258.06	negative	258.057	258.057	7.08	NA	NA	NA	NA	NA	yes	yes	yes	yes	yes	up	yes	Confirmed	0.01579	0.01579	-0.01006	17.248	1.22e-12	11.914	3.5e-11	5.949	2.5726			4304.5	779.5	24.1313	21.6298	shamok	0	0	0.00696945	0.0384862	A5	0.931505	540	999	743	758	691	579	801
A1517	7.08_260.06__pos	amine	7.08_260.06	positive	260.057	260.057	7.08	NA	NA	NA	NA	NA	no	no	no	no	no	no	no	Rejected	0.0017081	-0.0017081	-0.0077971	-1.3345	0.19867	0.70188	0.25337	0.83848	-0.25415			1128	1286	31.9309	30.2997	shamok	0	0	0.0350177	0.0307154	A1	0.146019	1060	1558	1657	1124	883	1868	1385
A1518	7.08_423.17__pos	amine	7.08_423.17	positive	423.166	423.166	7.08	NA	NA	NA	NA	NA	yes	yes	yes	yes	yes	up	yes	Confirmed	0.037058	0.037058	-0.012618	9.2727	2.82e-08	7.5501	1.71e-07	80.628	6.3332			1229.5	54	75.6989	NA	lowhits	0	9	NA	NA	A5	0.656279	NA	NA	NA	54	NA	NA	NA
A1519	7.09_284.10__pos	amine	7.09_284.10	positive	284.1	284.1	7.09	WCMC	Guanosine	[M+H]+	NYHBQMYGNKIUIF-UUOKFMHZSA-N	3	yes	yes	yes	yes	yes	up	yes	Confirmed	0.015673	0.015673	-0.0085261	11.144	1.64e-09	8.784	1.43e-08	5.424	2.4394			62995.5	10960	19.6221	37.2491	shamok	0	0	0.0104293	0.0599453	A5	0.937409	3885	7341	11082	12784	10838	8270	9514
A152	0.99_564.49__pos	amine	0.99_564.49	positive	564.486	564.486	0.99	NA	NA	NA	NA	NA	no	no	no	no	no	no	yes	Rejected	0.0082535	-0.0082535	0.0034464	-1.3365	0.19804	0.70326	0.25268	0.64552	-0.63147			2782	1273	49.1617	82.5587	blankratio	7	3	0.286125	0.625295	A4	NA	997	3744	1564	389	NA	NA	NA
A1520	7.09_306.08__pos	amine	7.09_306.08	positive	306.082	306.082	7.09	NA	NA	NA	NA	NA	yes	yes	yes	yes	yes	up	yes	Confirmed	0.012033	0.012033	-0.0050001	10.527	4.03e-09	8.3948	3.16e-08	3.6463	1.8664			37918	9988.5	14.7001	33.8183	shamok	0	0	0.0205971	0.0781899	A5	0.854744	4410	7339	10288	10778	9689	7545	7542
A1521	7.09_322.06__pos	amine	7.09_322.06	positive	322.055	322.055	7.09	NA	NA	NA	NA	NA	yes	yes	yes	yes	yes	up	yes	Confirmed	0.0078776	0.0078776	-0.0071217	5.8814	1.44e-05	4.8422	4.47e-05	2.2623	1.1778			20129.5	9120.5	20.4537	34.5819	shamok	0	0	0.0108299	0.0239022	A5	0.781503	3333	6696	10489	11035	7752	7619	7329
A1522	7.09_328.14__pos	amine	7.09_328.14	positive	328.137	328.137	7.1	NA	NA	NA	NA	NA	yes	yes	yes	yes	yes	up	yes	Confirmed	0.015835	0.015835	-0.009187	6.8645	2.02e-06	5.6955	7.62e-06	4.7721	2.2546			4752	841	18.4117	51.5613	shamok	0	1	0.0124158	0.0701546	A5	0.742448	NA	618	1221	707	841	633	583
A1523	7.09_589.18__pos	amine	7.09_589.18	positive	589.176	589.176	7.09	NA	NA	NA	NA	NA	yes	yes	yes	yes	yes	up	yes	Confirmed	0.034311	0.034311	-0.015995	11.011	1.99e-09	8.7015	1.7e-08	33.198	5.053			2854.5	57	31.9933	77.6421	shamok	0	1	0.00700648	0.350877	A5	0.939491	NA	48	82	70	54	27	45
A1524	7.10_152.06__pos	amine	7.10_152.06	positive	152.056	152.056	7.1	NA	NA	NA	NA	NA	yes	yes	yes	yes	yes	up	yes	Confirmed	0.011281	0.011281	-0.0046785	13.295	9.53e-11	10.021	1.21e-09	3.4818	1.7998			16679.5	4622	17.6707	23.0864	blankratio	0	0	0.14293	0.515794	A5	0.898023	2957	3954	4635	4621	4623	4063	4382
A1525	7.10_184.07__pos	amine	7.10_184.07	positive	184.068	184.068	7.1	NA	NA	NA	NA	NA	no	no	no	no	no	no	no	Rejected	0.0041784	0.0041784	-0.010554	0.89384	0.3832	0.41657	0.4474	1.8106	0.85648			1055.5	1143	93.0876	31.4784	shamok	0	1	0.0369493	0.0341207	A5	0.0808434	634	649	1199	1143	1498	1363	986
A1526	7.10_342.15__pos	amine	7.10_342.15	positive	342.152	342.152	7.1	NA	NA	NA	NA	NA	yes	yes	yes	yes	yes	up	yes	Confirmed	0.009493	0.009493	-0.0052255	4.9706	9.89e-05	4.0046	0.00025944	2.5887	1.3722			8005	3317	21.6606	37.6551	shamok	0	0	NA	NA	A5	0.677928	515	2226	3528	3757	3106	2461	3094
A1527	7.11_118.09__pos	amine	7.11_118.09	positive	118.087	118.087	7.11	NA	NA	NA	NA	NA	yes	yes	yes	yes	yes	up	yes	Confirmed	0.021268	0.021268	-0.013251	14.217	3.15e-11	10.502	4.72e-10	11.874	3.5697			729506	61769.5	47.3855	15.6065	blankratio	0	0	0.0607548	0.717522	A5	0.896659	56302	51218	61981	61558	75096	62867	56429
A1528	7.11_176.14__pos	amine	7.11_176.14	positive	176.14	176.14	7.11	NA	NA	NA	NA	NA	yes	yes	yes	yes	yes	up	yes	Confirmed	0.019876	0.019876	-0.011485	15.714	5.91e-12	11.229	1.27e-10	9.8676	3.3027			253192	24372	38.9427	14.9274	blankratio	0	0	0.0802591	0.833785	A5	0.920399	22812	21254	24803	23941	30655	26980	23569
A1529	7.12_408.22__pos	amine	7.12_408.22	positive	408.223	408.223	7.12	NA	NA	NA	NA	NA	no	no	no	no	no	no	no	Rejected	0.0035059	0.0035059	0.00018837	1.735	0.099827	1.0008	0.13882	1.4973	0.5824			1551	938.5	39.8232	43.7535	blankratio	0	0	0.306576	0.50666	A5	0.091887	528	731	764	1762	1121	1527	1259
A153	0.99_564.52__pos	amine	0.99_564.52	positive	564.521	564.521	0.99	NA	NA	NA	NA	NA	yes	yes	yes	yes	yes	up	yes	Confirmed	0.010586	0.010586	-0.0086111	4.4527	0.00030747	3.5122	0.00073272	2.7965	1.4836			18247	6749	21.4726	42.2194	shamok	0	1	NA	NA	A5	0.563947	6749	9157	3573	9096	5498	9715	3321
A1530	7.13_208.18__pos	amine	7.13_208.18	positive	208.181	208.181	7.13	NA	NA	NA	NA	NA	yes	yes	yes	yes	yes	up	yes	Confirmed	0.012098	0.012098	-0.010542	6.5826	3.49e-06	5.4566	1.24e-05	3.5717	1.8366			7811.5	2264	29.562	51.231	shamok	0	0	0.0262434	0.0905477	A5	0.678626	2400	2128	2417	2954	1221	4482	987
A1531	7.13_222.10__pos	amine	7.13_222.10	positive	222.102	222.102	7.13	NA	NA	NA	NA	NA	yes	yes	yes	yes	yes	up	yes	Confirmed	0.010122	0.010122	-0.0074718	6.1918	7.63e-06	5.1177	2.51e-05	2.9223	1.5471			2455	895	25.4875	43.8035	shamok	0	0	0.177189	0.486034	A5	0.697128	483	1452	246	1026	649	1310	996
A1532	7.13_283.15__pos	amine	7.13_283.15	positive	283.152	283.152	7.13	NA	NA	NA	NA	NA	yes	yes	yes	yes	yes	up	yes	Confirmed	0.012101	0.012101	-0.01386	10.754	2.89e-09	8.5396	2.38e-08	4.0143	2.0052			3855.5	1016.5	34.5508	25.8092	blankratio	0	0	0.167034	0.633547	A5	0.860342	992	673	1578	1025	1008	861	1236
A1533	7.13_312.04__pos	amine	7.13_312.04	positive	312.041	312.041	7.13	NA	NA	NA	NA	NA	yes	no	yes	no	yes	up	no	Confirmed	0.0070556	0.0070556	-0.0064274	5.6038	2.56e-05	4.5914	7.6e-05	2.1483	1.1032			4507.5	2164.5	25.8796	29.8279	shamok	0	0	0.0124237	0.025872	A5	0.732863	1132	1249	2544	1953	2122	2490	2854
A1534	7.13_322.19__pos	amine	7.13_322.19	positive	322.192	322.192	7.13	NA	NA	NA	NA	NA	no	no	no	no	yes	up	no	Rejected	0.004372	0.004372	-0.0017284	4.8044	0.00014203	3.8476	0.00035996	1.6342	0.70863			1637	1048.5	22.077	19.7322	blankratio	0	0	0.379352	0.592275	A5	0.595614	1248	1134	1042	922	1055	918	1115
A1535	7.13_368.23__pos	amine	7.13_368.23	positive	368.227	368.227	7.13	NA	NA	NA	NA	NA	yes	no	no	no	yes	up	no	Confirmed	0.0045396	0.0045396	-0.0059413	4.4928	0.00028143	3.5506	0.00067832	1.6019	0.6798			4096	2586	15.4716	25.5484	shamok	0	0	0.0828857	0.131284	A5	0.644254	1253	1504	3161	2497	2511	2439	2845
A1536	7.13_370.10__pos	amine	7.13_370.10	positive	370.095	370.095	7.13	NA	NA	NA	NA	NA	yes	no	no	no	yes	up	no	Confirmed	0.0058648	0.0058648	-0.0080448	5.4504	3.54e-05	4.451	0.00010176	1.916	0.93808			2375.5	1192	25.038	25.9695	shamok	0	0	0.029678	0.0591443	A5	0.685539	657	881	1161	1112	1176	1399	1842
A1537	7.13_380.23__pos	amine	7.13_380.23	positive	380.225	380.225	7.13	NA	NA	NA	NA	NA	yes	no	no	no	yes	up	no	Confirmed	0.005219	0.005219	-0.0056776	6.9057	1.86e-06	5.7301	7.1e-06	1.7947	0.84375			2976	1480.5	17.6998	18.6464	shamok	0	0	0.242608	0.487673	A5	0.767179	1130	1567	1934	1394	1843	1796	1286
A1538	7.13_422.26__pos	amine	7.13_422.26	positive	422.255	422.255	7.13	NA	NA	NA	NA	NA	no	no	no	no	no	no	no	Rejected	0.0037337	0.0037337	0.0020847	2.7306	0.013728	1.8624	0.023023	1.4528	0.5388			1800.5	1278.5	24.7368	31.9578	shamok	0	0	0.341572	0.481032	A5	0.204943	1606	1008	441	998	1302	1255	1687
A1539	7.13_424.26__pos	amine	7.13_424.26	positive	424.265	424.265	7.13	NA	NA	NA	NA	NA	yes	no	no	no	yes	up	no	Confirmed	0.0045682	0.0045682	-0.0048326	5.0534	8.27e-05	4.0824	0.00021981	1.6261	0.7014			2065	1228.5	15.5064	26.0356	shamok	0	0	0.289104	0.485959	A5	0.489952	1252	702	1518	1622	976	1481	1205
A154	0.99_565.45__pos	amine	0.99_565.45	positive	565.453	565.453	0.99	NA	NA	NA	NA	NA	no	no	no	no	no	no	no	Rejected	0.0016035	-0.0016035	-0.01456	-0.26666	0.79276	0.10086	0.82774	0.81824	-0.28941			2300.5	2981	33.1122	47.843	shamok	2	2	0.45251	0.349212	A4	NA	NA	2044	1583	5909	4535	1680	4106
A1540	7.13_436.27__pos	amine	7.13_436.27	positive	436.268	436.268	7.13	NA	NA	NA	NA	NA	no	no	no	no	yes	up	no	Tentative	0.0035796	0.0035796	-0.0030721	4.9146	0.00011173	3.9518	0.00029012	1.5095	0.5941			1764.5	1198	21.0135	15.0048	shamok	0	0	0.328138	0.483305	A5	0.481321	978	1287	1246	1058	1473	1150	1497
A1541	7.13_480.34__pos	amine	7.13_480.34	positive	480.344	480.344	7.13	NA	NA	NA	NA	NA	no	no	no	no	yes	up	no	Rejected	0.0054335	0.0054335	0.00023986	3.2526	0.00442	2.3546	0.0082561	1.6909	0.75776			1779.5	882	29.3857	41.7741	shamok	0	0	0.0915988	0.184807	A5	0.369433	651	415	641	875	1731	1316	836
A1542	7.13_62.06__pos	amine	7.13_62.06	positive	62.0609	62.0609	7.13	WCMC	Ethanolamine	[M+H]+	HZAXFHJVJLSVMW-UHFFFAOYSA-N	3	yes	no	yes	no	yes	up	no	Confirmed	0.0066021	0.0066021	-0.010393	5.8039	1.69e-05	4.7726	5.19e-05	2.1116	1.0784			1955	925.5	26.2712	25.6481	shamok	0	0	0.0184143	0.0388979	A5	0.681048	521	518	1067	800	860	1016	1207
A1543	7.13_724.51__pos	amine	7.13_724.51	positive	724.507	724.507	7.13	NA	NA	NA	NA	NA	no	no	no	no	yes	up	no	Rejected	0.0050215	0.0050215	-0.0082614	3.6202	0.0019573	2.7083	0.0039515	1.6325	0.70709			1432.5	878.5	19.3345	41.5958	shamok	0	0	0.121466	0.198065	A5	0.368808	379	593	1464	731	592	1027	1260
A1544	7.14_138.10__pos	amine	7.14_138.10	positive	138.102	138.102	7.14	NA	NA	NA	NA	NA	yes	no	yes	no	yes	dn	yes	Rejected	0.0085404	-0.0085404	-0.0038859	-4.1496	0.00060206	3.2204	0.0013397	0.38776	-1.3668			4865.5	12628	50.7599	57.4325	shamok	0	0	0.517316	0.199319	A5	0.340802	11532	17655	7924	13297	6098	11959	13633
A1545	7.18_253.16__pos	amine	7.18_253.16	positive	253.155	253.155	7.18	NA	NA	NA	NA	NA	yes	no	yes	no	yes	dn	yes	Rejected	0.009785	-0.009785	-0.022888	-4.5252	0.00026202	3.5817	0.00063777	0.40943	-1.2883			3586	10474.5	64.5921	23.3084	shamok	0	0	0.152538	0.0522221	A5	0.44969	8608	8586	14722	11241	6590	11485	11843
A1546	7.23_187.06__pos	amine	7.23_187.06	positive	187.06	187.06	7.23	NA	NA	NA	NA	NA	no	no	no	no	no	no	no	Rejected	0.00021994	0.00021994	-0.0072394	0.23376	0.81781	0.087346	0.84913	1.0435	0.061415			2485.5	2481	27.9295	17.4672	shamok	0	0	0.313418	0.313986	A6	0.215161	1535	2342	2648	2517	2126	2081	2445
A1547	7.26_282.12__pos	amine	7.26_282.12	positive	282.12	282.12	7.26	WCMC	1-Methyladenosine	[M+H]+	GFYLSDSUCHVORB-IOSLPCCCSA-N	3	yes	yes	yes	yes	yes	up	yes	Confirmed	0.015005	0.015005	-0.0018667	9.571	1.75e-08	7.758	1.11e-07	5.3177	2.4108			6776	1401.5	40.0154	31.5351	shamok	0	0	0.0233914	0.113093	A5	0.842812	788	1001	1382	1421	814	1537	1075
A1548	7.27_244.11__pos	amine	7.27_244.11	positive	244.113	244.113	7.27	NA	NA	NA	NA	NA	yes	yes	yes	yes	yes	up	yes	Confirmed	0.041206	0.041206	-0.015244	15.056	1.21e-11	10.917	2.19e-10	84.478	6.4005			20522.5	261.5	34.5121	37.256	shamok	0	2	NA	NA	A5	0.971772	214	NA	NA	273	500	188	250
A1549	7.28_225.09__pos	amine	7.28_225.09	positive	225.089	225.089	7.28	WCMC	3-Hydroxykynurenine	[M+H]+	VCKPUUFAIGNJHC-UHFFFAOYSA-N	3	no	no	no	no	no	no	no	Rejected	0.0013655	-0.0013655	-0.006168	-0.93715	0.36109	0.44239	0.42443	0.91973	-0.12072			6381	7355	49.0592	24.9658	shamok	0	0	0.0501489	0.0435078	A4	NA	8369	9087	5579	6119	5256	7557	6074
A155	0.99_565.49__pos	amine	0.99_565.49	positive	565.495	565.495	0.99	NA	NA	NA	NA	NA	yes	no	yes	no	yes	up	yes	Rejected	0.01861	0.01861	-0.0011483	3.8275	0.0012333	2.9089	0.0025792	4.0819	2.0292			6361.5	2916	44.5239	49.0985	shamok	0	5	NA	NA	A5	0.37698	NA	2916	1321	NA	1849	NA	4878
A1550	7.28_329.18__pos	amine	7.28_329.18	positive	329.176	329.176	7.28	[M127 + H]	NA	NA	NA	NA	no	no	no	no	no	no	no	Rejected	0.0039668	0.0039668	-0.016766	2.1449	0.045854	1.3386	0.068921	1.7564	0.81259			3064.5	2213.5	84.7885	41.0553	blankratio	0	0	0.379507	0.525412	A5	0.0772372	1297	3014	1636	1043	2528	894	2077
A1551	7.29_133.03__pos	amine	7.29_133.03	positive	133.033	133.033	7.29	[M128 + H]	NA	NA	NA	NA	no	no	no	no	yes	dn	no	Rejected	0.0040329	-0.0040329	-0.010638	-3.7193	0.0015696	2.8042	0.003235	0.65913	-0.60137			4000.5	6711.5	31.6286	22.2795	shamok	0	0	0.0102487	0.00610892	A1	0.539236	7052	4365	8548	8200	6147	7592	8800
A1552	7.29_138.06__pos	amine	7.29_138.06	positive	138.056	138.056	7.29	WCMC	4-Aminobenzoic acid	[M+H]+	ALYNCZNDIQEVRV-UHFFFAOYSA-N	3	no	no	no	no	no	no	no	Rejected	0.0026748	0.0026748	-0.0024147	1.4701	0.15881	0.79913	0.20829	1.3064	0.3856			180518	145538	44.9023	46.1482	shamok	0	0	0.000365615	0.00045349	A5	0.0488966	96615	93948	79607	138868	127317	260859	193620
A1553	7.29_150.06__pos	amine	7.29_150.06	positive	150.059	150.059	7.29	WCMC	Methionine	[M+H]+	FFEARJCKVFRZRR-BYPYZUCNSA-N	1	no	no	no	no	yes	dn	no	Rejected	0.004715	-0.004715	-0.0098325	-4.3764	0.00036397	3.4389	0.00085293	0.60989	-0.71339			31882	61263.5	33.1329	22.6032	shamok	0	0	0.0109152	0.00568038	A1	0.654241	61957	38986	74968	68306	60124	64016	83828
A1554	7.29_152.06__pos	amine	7.29_152.06	positive	152.057	152.057	7.29	NA	NA	NA	NA	NA	no	no	no	no	no	no	no	Rejected	0.0023749	-0.0023749	-0.0067082	-3.1759	0.0052324	2.2813	0.0096323	0.7832	-0.35255			3813.5	5166.5	21.5853	14.4428	shamok	0	0	0.455487	0.336204	A1	0.508045	5585	3775	5216	5117	4692	5223	5789
A1555	7.29_179.09__pos	amine	7.29_179.09	positive	179.091	179.091	7.29	NA	NA	NA	NA	NA	yes	yes	yes	yes	yes	up	yes	Confirmed	0.014233	0.014233	-0.016088	6.6614	2.99e-06	5.5238	1.08e-05	5.755	2.5248			2403	500	72.9895	29.8959	shamok	0	0	0.0898876	0.432	A5	0.714808	758	511	656	489	477	465	726
A1556	7.29_196.11__pos	amine	7.29_196.11	positive	196.109	196.109	7.29	NA	NA	NA	NA	NA	no	no	no	no	no	no	no	Rejected	0.0014335	0.0014335	-0.0025984	0.82887	0.41803	0.37879	0.48084	1.1436	0.1936			13110.5	13005	40.518	41.7171	shamok	0	0	0.0732238	0.0738178	A4	NA	8157	7691	7129	12506	10384	22330	16723
A1557	7.29_380.09__pos	amine	7.29_380.09	positive	380.092	380.092	7.29	NA	NA	NA	NA	NA	no	no	no	no	no	no	no	Rejected	0.0021377	0.0021377	0.002602	1.2034	0.24441	0.61187	0.3041	1.2198	0.2866			2743.5	2231	39.0431	39.3606	shamok	0	0	0.0162202	0.0199462	A5	0.141336	1895	2314	1836	1692	2257	1944	2205
A1558	7.29_402.07__pos	amine	7.29_402.07	positive	402.069	402.069	7.29	NA	NA	NA	NA	NA	no	no	no	no	no	no	no	Rejected	0.0014676	0.0014676	0.0019586	0.94905	0.35516	0.44957	0.41913	1.1338	0.18119			1342.5	1273.5	32.4545	35.5485	shamok	0	0	0.0458101	0.0482921	A5	0.0738836	1067	1401	604	1242	1305	1012	1487
A1559	7.30_123.06__pos	amine	7.30_123.06	positive	123.056	123.056	7.3	NA	NA	NA	NA	NA	yes	yes	yes	yes	yes	dn	yes	Confirmed	0.029998	-0.029998	-0.0052132	-8.3174	1.4e-07	6.8533	7.11e-07	0.043912	-4.5092			362	7115	55.6016	47.363	shamok	4	0	0.414365	0.0210822	A1	0.694077	1235	3604	8057	8898	6914	5218	7316
A156	0.99_566.55__pos	amine	0.99_566.55	positive	566.55	566.55	0.99	NA	NA	NA	NA	NA	no	no	no	no	yes	up	no	Rejected	0.0038075	0.0038075	-0.0069484	3.7025	0.0016297	2.7879	0.003335	1.5627	0.644			72862	47994.5	27.195	24.5786	shamok	0	0	0.00606626	0.00920939	A5	0.314551	45839	61539	50150	58147	28778	57447	39531
A1560	7.30_255.10__pos	amine	7.30_255.10	positive	255.099	255.099	7.3	NA	NA	NA	NA	NA	yes	yes	yes	yes	yes	dn	yes	Confirmed	0.029984	-0.029984	0.017706	-9.654	1.53e-08	7.8149	1e-07	0.040242	-4.6352			900	29959	63.2373	48.682	shamok	1	0	0.608889	0.0182917	A1	0.701095	8760	14243	31734	36020	29118	20743	30800
A1561	7.30_269.13__pos	amine	7.30_269.13	positive	269.127	269.127	7.3	NA	NA	NA	NA	NA	no	no	no	no	yes	dn	no	Rejected	0.0058775	-0.0058775	-0.016935	-3.062	0.0067143	2.173	0.012039	0.59091	-0.75899			2612.5	4061.5	44.504	17.7445	shamok	0	0	0.0870813	0.0560138	A5	0.348386	3358	3163	5050	4437	3418	4187	4360
A1562	7.30_298.12__pos	amine	7.30_298.12	positive	298.122	298.122	7.3	WCMC	7-Methylguanosine	[M]+	OGHAROSJZRTIOK-KQYNXXCUSA-O	3	yes	yes	yes	yes	yes	up	yes	Confirmed	0.019171	0.019171	0.012725	9.4866	2e-08	7.6996	1.26e-07	8.7276	3.1256			1769.5	199.5	61.5238	40.837	shamok	0	0	0.0502967	0.446115	A5	0.796788	268	292	94	198	160	118	201
A1563	7.32_308.16__pos	amine	7.32_308.16	positive	308.156	308.156	7.32	NA	NA	NA	NA	NA	yes	yes	yes	yes	yes	up	yes	Confirmed	0.027823	0.027823	-0.027321	9.1255	3.58e-08	7.4459	2.11e-07	20.555	4.3614			2485	128	48.9956	46.9462	blankratio	0	1	0.0873239	1.69531	A5	0.807879	142	123	217	128	110	248	NA
A1564	7.33_237.12__pos	amine	7.33_237.12	positive	237.123	237.123	7.33	NA	NA	NA	NA	NA	yes	yes	yes	yes	yes	up	yes	Confirmed	0.011745	0.011745	-0.0086144	10.761	2.86e-09	8.5442	2.36e-08	3.6617	1.8725			2037.5	542.5	20.2995	30.6932	blankratio	0	0	0.249816	0.938249	A5	0.80435	281	433	808	456	529	556	406
A1565	7.36_272.11__pos	amine	7.36_272.11	positive	272.112	272.112	7.36	NA	NA	NA	NA	NA	yes	yes	yes	yes	yes	up	yes	Confirmed	0.041025	0.041025	-0.02594	21.616	2.51e-14	13.601	2.85e-12	93.129	6.5412			4057.5	142	36.2854	NA	lowhits	0	9	NA	NA	A5	0.926058	NA	NA	NA	NA	NA	NA	NA
A1566	7.38_304.18__pos	amine	7.38_304.18	positive	304.18	304.18	7.38	NA	NA	NA	NA	NA	yes	no	yes	no	yes	dn	yes	Tentative	0.0078409	-0.0078409	-0.0079331	-5.6559	2.3e-05	4.6388	6.89e-05	0.41016	-1.2857			1555	3749	31.9474	37.4789	shamok	0	0	0.40836	0.169378	A1	0.672967	6443	2510	3698	5550	3800	6532	4308
A1567	7.38_434.20__pos	amine	7.38_434.20	positive	434.201	434.201	7.38	NA	NA	NA	NA	NA	yes	yes	yes	yes	yes	up	yes	Confirmed	0.02495	0.02495	-0.036479	6.857	2.05e-06	5.6892	7.7e-06	30.912	4.9501			1450	NA	80.39	NA	nosham	1	10	NA	NA	A5	0.30334	NA	NA	NA	NA	NA	NA	NA
A1568	7.40_159.08__pos	amine	7.40_159.08	positive	159.078	159.078	7.4	NA	NA	NA	NA	NA	no	no	no	no	no	no	no	Rejected	0.0008042	-0.0008042	-0.0057441	-0.65976	0.51776	0.28587	0.57605	0.93741	-0.093242			1758.5	1958.5	31.7642	22.1107	shamok	0	0	0.0585726	0.0525913	A4	NA	1964	1871	2020	2512	1924	1287	2012
A1569	7.40_205.10__pos	amine	7.40_205.10	positive	205.102	205.102	7.4	NA	NA	NA	NA	NA	yes	yes	yes	yes	yes	up	yes	Confirmed	0.044207	0.044207	-0.041007	12.156	4.1e-10	9.3876	4.34e-09	133.64	7.0622			15190	142	66.0733	48.3779	blankratio	0	3	0.00704411	0.753521	A5	0.618065	165	98	NA	142	88	223	106
A157	0.99_568.50__pos	amine	0.99_568.50	positive	568.496	568.496	0.99	NA	NA	NA	NA	NA	no	no	no	no	no	no	no	Rejected	0.0019975	0.0019975	0.028226	0.22558	0.82407	0.084037	0.85422	0.9622	-0.055593			1629	2205	33.4759	34.6637	shamok	2	3	NA	NA	A2	0.0836952	2106	NA	2309	NA	1712	1138	3658
A1570	7.41_247.11__pos	amine	7.41_247.11	positive	247.112	247.112	7.41	NA	NA	NA	NA	NA	no	no	no	no	yes	up	no	Rejected	0.0043018	0.0043018	-0.014126	3.1747	0.0052456	2.2802	0.0096458	1.6795	0.74807			1485.5	1063.5	38.4118	30.7029	shamok	0	0	0.138001	0.19276	A5	0.276376	505	731	945	1353	1423	1381	1512
A1571	7.42_215.03__neg	amine	7.42_215.03	negative	215.033	215.033	7.42	NA	NA	NA	NA	NA	yes	no	yes	no	yes	dn	yes	Tentative	0.011174	-0.011174	-0.0080806	-5.7468	1.9e-05	4.7211	5.78e-05	0.30855	-1.6964			5779	25892.5	65.9698	40.8297	shamok	0	0	0.0136702	0.00305108	A1	0.557392	11522	25929	27640	43345	29435	25856	38595
A1572	7.42_219.14__pos	amine	7.42_219.14	positive	219.135	219.135	7.42	NA	NA	NA	NA	NA	no	no	no	no	no	no	no	Rejected	0.0072805	-0.0072805	-0.029696	-1.7404	0.098854	1.005	0.13782	0.36789	-1.4427			1598.5	5194.5	62.0585	64.3127	shamok	0	0	0.0972787	0.0299355	A1	0.385483	224	729	7775	5088	7008	8927	7068
A1573	7.42_248.15__pos	amine	7.42_248.15	positive	248.151	248.151	7.42	NA	NA	NA	NA	NA	no	no	no	no	yes	up	no	Rejected	0.0045276	0.0045276	-0.01476	3.3354	0.0036818	2.4339	0.007001	1.6867	0.75421			15095	8651.5	35.9797	33.9085	shamok	0	0	0.0255051	0.0445009	A5	0.377684	5471	6190	14295	11211	12242	7988	13634
A1574	7.42_316.15__pos	amine	7.42_316.15	positive	316.154	316.154	7.42	NA	NA	NA	NA	NA	no	no	no	no	no	no	yes	Rejected	0.0087299	-0.0087299	-0.023711	-1.6357	0.11927	0.92349	0.16193	0.74095	-0.43254			2377	3507	75.6035	43.2052	shamok	1	0	0.066891	0.0453379	A4	NA	1025	1245	3765	5664	3673	2392	3341
A1575	7.43_217.03__neg	amine	7.43_217.03	negative	217.03	217.03	7.43	NA	NA	NA	NA	NA	yes	no	yes	no	yes	dn	yes	Tentative	0.0099919	-0.0099919	-0.0071039	-5.5381	2.94e-05	4.5314	8.61e-05	0.35016	-1.5139			1910	7039.5	62.0087	37.9196	shamok	0	0	0.00994764	0.00269906	A5	0.278604	3453	6959	7746	11665	8185	7120	9997
A1576	7.43_391.23__pos	amine	7.43_391.23	positive	391.231	391.231	7.43	NA	NA	NA	NA	NA	no	no	no	no	yes	up	no	Rejected	0.0044852	0.0044852	-0.003448	3.6226	0.0019467	2.7107	0.0039346	1.6128	0.68953			1984.5	1255	28.5607	33.1407	shamok	0	0	0.233812	0.369721	A5	0.337147	1197	920	1931	1839	979	611	1683
A1577	7.44_315.07__neg	amine	7.44_315.07	negative	315.072	315.072	7.44	NA	NA	NA	NA	NA	yes	yes	yes	yes	yes	up	yes	Confirmed	0.048462	0.048462	-0.037454	13.278	9.73e-11	10.012	1.23e-09	297.89	8.2186			848	13	140.971	7.69231	lowhits	0	7	0.0212264	1.38461	A5	0.683695	12	NA	13	NA	NA	14	NA
A1578	7.45_124.09__pos	amine	7.45_124.09	positive	124.087	124.087	7.45	NA	NA	NA	NA	NA	no	no	no	no	yes	dn	no	Tentative	0.0070694	-0.0070694	-0.008641	-5.7074	2.06e-05	4.6855	6.25e-05	0.4661	-1.1013			16938.5	37889	39.3974	28.3508	shamok	0	0	0.563568	0.251947	A5	0.432263	26347	35403	45360	45474	32198	32529	37071
A1579	7.45_241.16__pos	amine	7.45_241.16	positive	241.155	241.155	7.45	[M129 + H]	NA	NA	NA	NA	yes	yes	yes	yes	yes	up	yes	Confirmed	0.0081117	0.0081117	-0.010628	8.0875	2.1e-07	6.6782	1.01e-06	2.5748	1.3645			29555	11400.5	30.4757	12.9002	shamok	0	0	0.00771443	0.0199991	A5	0.909195	10819	11833	13792	13643	10216	10604	12702
A158	0.99_571.58__pos	amine	0.99_571.58	positive	571.576	571.576	0.99	NA	NA	NA	NA	NA	no	no	no	no	yes	dn	no	Rejected	0.0059131	-0.0059131	0.0060984	-3.0339	0.0071388	2.1464	0.012693	0.47427	-1.0762			7680.5	13690.5	43.5134	56.3354	shamok	0	0	0.841351	0.472006	A2	0.505895	36128	13132	23598	6457	14249	7944	26429
A1580	7.46_130.05__pos	amine	7.46_130.05	positive	130.053	130.053	7.46	NA	NA	NA	NA	NA	no	no	no	no	yes	dn	no	Rejected	0.0041718	-0.0041718	-0.015543	-2.3406	0.03097	1.5091	0.048192	0.66361	-0.5916			1023	1759	50.7534	32.6194	shamok	0	0	0.243402	0.141558	A1	0.291338	748	1370	1202	2154	1556	2390	1156
A1581	7.46_162.08__pos	amine	7.46_162.08	positive	162.077	162.077	7.46	NA	NA	NA	NA	NA	no	no	no	no	no	no	no	Rejected	0.0037959	-0.0037959	-0.015798	-1.956	0.066171	1.1793	0.096353	0.68478	-0.54628			13212.5	27050	57.7985	37.5399	shamok	0	0	0.0340587	0.0166359	A1	0.226044	9179	19005	12043	30812	27498	27780	14508
A1582	7.46_257.15__pos	amine	7.46_257.15	positive	257.154	257.154	7.46	NA	NA	NA	NA	NA	no	no	no	no	no	no	no	Rejected	0.0018515	-0.0018515	-0.016798	-0.90369	0.3781	0.4224	0.44196	0.92761	-0.10841			1232	1391	50.2456	23.007	shamok	0	0	0.25487	0.225737	A4	NA	1003	1720	1049	1678	1773	1285	995
A1583	7.47_203.05__pos	amine	7.47_203.05	positive	203.053	203.053	7.47	[M171 + Na]	NA	NA	NA	NA	yes	no	yes	no	yes	dn	yes	Tentative	0.024016	-0.024016	-0.021199	-5.5259	3.02e-05	4.5202	8.79e-05	0.1389	-2.8478			212.5	4622	199.451	67.6707	shamok	0	0	0.131765	0.00605798	A1	0.450246	651	5039	8134	10959	6440	4205	5595
A1584	7.47_322.09__pos	amine	7.47_322.09	positive	322.09	322.09	7.48	NA	NA	NA	NA	NA	yes	yes	yes	yes	yes	dn	yes	Confirmed	0.031706	-0.031706	-0.012928	-9.1043	3.71e-08	7.4308	2.17e-07	0.030791	-5.0214			138	2448.5	18.1072	74.2697	shamok	3	0	0.311594	0.0175618	A1	0.68754	1432	1015	7058	3254	1270	2852	6766
A1585	7.48_256.06__neg	amine	7.48_256.06	negative	256.059	256.059	7.48	NA	NA	NA	NA	NA	yes	yes	yes	yes	yes	up	yes	Confirmed	0.013578	0.013578	-0.0085764	14.456	2.39e-11	10.622	3.73e-10	4.6171	2.207			3618.5	730.5	24.4985	26.9161	shamok	0	0	0.00414536	0.0205339	A5	0.83181	725	930	667	641	682	618	739
A1586	7.49_328.14__pos	amine	7.49_328.14	positive	328.141	328.141	7.49	NA	NA	NA	NA	NA	no	no	no	no	no	no	no	Rejected	0.00077368	-0.00077368	-0.019445	-0.23756	0.81491	0.088893	0.84671	0.98868	-0.016426			3999	3941.5	39.9636	30.6658	shamok	0	0	0.0437609	0.0443993	A3	0.710602	1082	3940	3687	4245	3824	3630	5033
A1587	7.50_215.03__neg	amine	7.50_215.03	negative	215.033	215.033	7.5	NA	NA	NA	NA	NA	yes	yes	yes	yes	yes	dn	yes	Confirmed	0.0078508	-0.0078508	-0.0039377	-6.2991	6.14e-06	5.2116	2.07e-05	0.42207	-1.2444			11344.5	26728.5	30.2802	29.7974	shamok	0	0	0.0133986	0.00568681	A5	0.410334	18358	23338	27421	43489	27852	27695	40148
A1588	7.50_217.03__neg	amine	7.50_217.03	negative	217.03	217.03	7.5	NA	NA	NA	NA	NA	yes	yes	yes	yes	yes	dn	yes	Confirmed	0.026489	-0.026489	-0.010653	-5.9063	1.37e-05	4.8645	4.28e-05	0.14584	-2.7775			491	7018	158.196	28.2149	shamok	1	0	0.0916497	0.00641208	A5	0.679213	5276	6279	7746	11844	7762	7229	10420
A1589	7.50_245.13__pos	amine	7.50_245.13	positive	245.127	245.127	7.5	NA	NA	NA	NA	NA	no	no	no	no	no	no	no	Rejected	0.0041663	-0.0041663	-0.01366	-2.1889	0.042031	1.3764	0.063596	0.67077	-0.57611			1511.5	2243	50.9854	35.182	shamok	0	0	0.121733	0.082033	A1	0.252146	1160	3384	2445	3766	1966	2767	3308
A159	0.99_574.55__pos	amine	0.99_574.55	positive	574.554	574.554	0.99	NA	NA	NA	NA	NA	no	no	no	no	yes	up	no	Rejected	0.0051287	0.0051287	-0.0057293	4.4955	0.00027978	3.5532	0.0006749	1.8195	0.86358			44101	25359.5	31.3502	20.1815	shamok	0	0	NA	NA	A5	0.600413	30220	26633	27702	23755	19837	28823	25921
A1590	7.51_316.15__pos	amine	7.51_316.15	positive	316.153	316.153	7.51	NA	NA	NA	NA	NA	no	no	no	no	no	no	no	Rejected	0.0019198	-0.0019198	-0.023259	-0.51856	0.61038	0.2144	0.66532	1.1116	0.15264			4208	3724	69.2273	29.8261	shamok	0	0	NA	NA	A4	NA	2842	2176	3886	5785	3487	3562	3485
A1591	7.52_203.14__pos	amine	7.52_203.14	positive	203.137	203.137	7.52	WCMC	Ala-Leu	[M+H]+	RDIKFPRVLJLMER-UHFFFAOYSA-N	3	yes	yes	yes	yes	yes	up	yes	Confirmed	0.0168	0.0168	-0.013196	14.868	1.49e-11	10.826	2.6e-10	6.4342	2.6858			4049.5	587	20.5439	37.6102	shamok	0	0	0.0540807	0.373084	A5	0.889366	545	429	962	629	1155	686	453
A1592	7.52_217.05__neg	amine	7.52_217.05	negative	217.049	217.049	7.52	NA	NA	NA	NA	NA	yes	yes	yes	yes	yes	up	yes	Confirmed	0.044857	0.044857	-0.0074687	12.541	2.47e-10	9.6069	2.77e-09	89.011	6.4759			38086	501	28.6521	59.8156	shamok	0	4	0.00533004	0.40519	A5	0.963945	1167	NA	NA	NA	324	1124	NA
A1593	7.52_219.05__neg	amine	7.52_219.05	negative	219.046	219.046	7.52	NA	NA	NA	NA	NA	yes	yes	yes	yes	yes	up	yes	Confirmed	0.030274	0.030274	-0.0042664	18.172	5e-13	12.301	1.72e-11	27.479	4.7802			9751	348	26.6531	44.9244	shamok	0	0	0.0099477	0.278736	A5	0.969551	518	146	174	266	376	567	149
A1594	7.52_430.16__pos	amine	7.52_430.16	positive	430.157	430.157	7.52	[M174 + H]	NA	NA	NA	NA	no	no	no	no	no	no	no	Rejected	0.0053796	0.0053796	-0.011569	1.3841	0.18324	0.73698	0.23584	2.2961	1.1992			49920	21716	77.831	48.8172	shamok	0	0	0.00500801	0.0115122	A5	0.327228	8123	19708	23410	25291	10854	18148	20022
A1595	7.53_146.09__pos	amine	7.53_146.09	positive	146.094	146.094	7.53	WCMC	4-Guanidinobutyric acid	[M+H]+	TUHVEAJXIMEOSA-UHFFFAOYSA-N	3	no	no	no	no	no	no	no	Rejected	0.0041117	-0.0041117	-0.011826	-2.207	0.040539	1.3921	0.06159	0.64533	-0.63189			29310.5	52431.5	58.212	42.5592	shamok	0	0	0.10225	0.0571603	A1	0.276237	21854	32752	86793	51389	53474	42795	76597
A1596	7.54_263.17__pos	amine	7.54_263.17	positive	263.171	263.171	7.54	NA	NA	NA	NA	NA	no	no	no	no	no	no	no	Rejected	0.0040911	-0.0040911	-0.0091392	-2.0291	0.057508	1.2403	0.085053	0.71471	-0.48457			858.5	1356.5	78.1443	39.6788	shamok	0	0	0.105999	0.0670844	A1	0.272413	805	1045	2346	1378	1527	1096	2173
A1597	7.54_424.10__pos	amine	7.54_424.10	positive	424.104	424.104	7.55	NA	NA	NA	NA	NA	yes	yes	yes	yes	yes	dn	yes	Confirmed	0.0090074	-0.0090074	-0.0065042	-6.2921	6.23e-06	5.2055	2.09e-05	0.39396	-1.3439			818	2391	36.9107	25.3124	shamok	0	0	0.0794621	0.0271853	A5	0.453924	2408	2374	1529	1507	1848	2642	1392
A1598	7.54_431.20__pos	amine	7.54_431.20	positive	431.196	431.196	7.54	NA	NA	NA	NA	NA	no	no	no	no	no	no	no	Rejected	0.0072025	-0.0072025	-0.0038175	-1.3126	0.20581	0.68654	0.26157	0.76924	-0.37849			1051.5	1157.5	51.6386	48.3195	shamok	2	0	NA	NA	A4	NA	1986	1327	579	160	730	1666	946
A1599	7.55_182.08__pos	amine	7.55_182.08	positive	182.082	182.082	7.55	WCMC	Tyrosine	[M+H]+	OUYCCCASQSFEME-QMMMGPOBSA-N	3	no	no	no	no	no	no	no	Rejected	0.0015873	-0.0015873	-0.0077572	-1.668	0.11262	0.9484	0.15385	0.85342	-0.22867			5680.5	6860	29.4119	18.1575	shamok	0	0	0.0396092	0.0327988	A1	0.168496	6806	8663	6735	6914	6309	5173	4758
A16	0.91_640.57__pos	amine	0.91_640.57	positive	640.565	640.565	0.91	NA	NA	NA	NA	NA	yes	yes	yes	yes	yes	up	yes	Confirmed	0.013231	0.013231	-0.013592	6.0104	1.1e-05	4.9574	3.52e-05	4.1885	2.0664			10137.5	1893	41.9935	53.7208	blankratio	0	0	0.207941	1.11358	A5	0.746344	1390	1898	1809	1675	626	4586	1888
A160	0.99_576.56__pos	amine	0.99_576.56	positive	576.558	576.558	0.99	NA	NA	NA	NA	NA	no	no	no	no	no	no	no	Confirmed	0.0036189	0.0036189	-0.0046131	4.5353	0.00025623	3.5914	0.00062628	1.4994	0.58436			8840	5913.5	18.8734	18.8965	shamok	0	0	NA	NA	A5	0.535009	6792	6632	6425	6280	3934	6561	5018
A1600	7.55_215.14__pos	amine	7.55_215.14	positive	215.141	215.141	7.55	NA	NA	NA	NA	NA	no	no	no	no	yes	up	no	Rejected	0.0042691	0.0042691	-0.0078499	4.448	0.00031069	3.5077	0.0007392	1.5826	0.66234			2385.5	1463	19.703	26.4567	shamok	0	0	0.0880319	0.143541	A5	0.509396	1121	1318	1349	1643	1577	2204	811
A1601	7.55_244.08__pos	amine	7.55_244.08	positive	244.081	244.081	7.55	NA	NA	NA	NA	NA	yes	yes	yes	yes	yes	up	yes	Confirmed	0.0082192	0.0082192	-0.011714	7.1498	1.17e-06	5.9325	4.65e-06	2.5527	1.352			6085.5	2910.5	31.6982	25.3777	shamok	0	0	0.0193904	0.0405429	A5	0.774746	1756	3907	2875	2228	1753	2482	2946
A1602	7.55_452.14__pos	amine	7.55_452.14	positive	452.141	452.141	7.55	NA	NA	NA	NA	NA	no	no	no	no	no	no	no	Rejected	0.0034217	0.0034217	-0.013301	0.55839	0.58346	0.23399	0.64022	1.8665	0.9003			3720.5	1951.5	94.7333	69.6718	shamok	0	0	0.00685392	0.0130669	A5	0.126811	702	2910	1039	2579	327	1324	805
A1603	7.56_221.05__pos	amine	7.56_221.05	positive	221.047	221.047	7.56	NA	NA	NA	NA	NA	yes	yes	yes	yes	yes	up	yes	Confirmed	0.025792	0.025792	-0.010265	9.097	3.75e-08	7.4256	2.19e-07	13.696	3.7757			5223.5	344	27.407	57.291	shamok	0	1	0.0185699	0.281977	A5	0.926889	217	538	141	344	261	583	NA
A1604	7.56_265.00__pos	amine	7.56_265.00	positive	265.004	265.004	7.56	NA	NA	NA	NA	NA	no	no	no	no	no	no	no	Rejected	0.00068492	-0.00068492	-0.0034498	-1.4702	0.15876	0.79925	0.20829	0.92701	-0.10934			2350.5	2592.5	13.714	9.4219	shamok	0	0	0.45735	0.414658	A4	NA	2547	2432	2596	2031	2218	2647	2589
A1605	7.56_310.11__neg	amine	7.56_310.11	negative	310.115	310.115	7.56	NA	NA	NA	NA	NA	yes	no	yes	no	yes	up	yes	Tentative	0.010329	0.010329	-0.027079	3.894	0.0010636	2.9732	0.0022602	4.5727	2.193			2040	800.5	142.373	45.942	shamok	0	0	0.00784314	0.0199875	A5	0.572354	821	326	718	805	609	1583	305
A1606	7.56_415.20__pos	amine	7.56_415.20	positive	415.204	415.204	7.56	NA	NA	NA	NA	NA	no	no	no	no	no	no	no	Rejected	0.0016716	0.0016716	0.00062212	1.5183	0.14631	0.83473	0.19396	1.1477	0.1987			2138.5	2020.5	14.5538	27.7273	shamok	0	0	0.26701	0.282603	A5	0.0695377	1057	2314	1023	2355	2087	1611	1954
A1607	7.57_128.04__neg	amine	7.57_128.04	negative	128.036	128.036	7.57	NA	NA	NA	NA	NA	yes	yes	yes	yes	yes	dn	yes	Confirmed	0.014533	-0.014533	-0.021658	-6.2101	7.35e-06	5.1337	2.42e-05	0.28578	-1.807			7921.5	49632	137.388	28.0026	shamok	0	0	0.0385028	0.00614523	A5	0.448468	36371	36567	76392	66983	34705	69824	49528
A1608	7.57_140.07__pos	amine	7.57_140.07	positive	140.068	140.068	7.57	NA	NA	NA	NA	NA	yes	no	no	no	yes	up	no	Confirmed	0.0051684	0.0051684	-0.0012609	9.4115	2.25e-08	7.6474	1.41e-07	1.7763	0.82887			25304.5	13398	14.8512	11.5164	shamok	0	0	0.249402	0.47104	A5	0.845339	12354	14752	11919	12670	13525	11938	14703
A1609	7.57_306.09__neg	amine	7.57_306.09	negative	306.086	306.086	7.57	NA	NA	NA	NA	NA	yes	yes	yes	yes	yes	up	yes	Confirmed	0.027248	0.027248	-0.011508	16.772	1.96e-12	11.707	5.05e-11	20.128	4.3311			6255	332.5	29.2614	42.6431	shamok	0	0	NA	NA	A5	0.958091	339	142	268	316	341	612	120
A161	0.99_577.49__pos	amine	0.99_577.49	positive	577.489	577.489	0.99	NA	NA	NA	NA	NA	yes	no	yes	no	yes	up	yes	Rejected	0.022003	0.022003	-0.017257	4.5598	0.00024281	3.6147	0.00059495	15.076	3.9142			7943	1070.5	42.2758	17.9006	lowhits	2	8	NA	NA	A5	0.550483	NA	1206	NA	NA	NA	NA	NA
A1610	7.57_306.19__pos	amine	7.57_306.19	positive	306.186	306.186	7.57	NA	NA	NA	NA	NA	no	no	no	no	yes	dn	no	Rejected	0.0065294	-0.0065294	-0.0079016	-4.2345	0.00049852	3.3023	0.0011271	0.4856	-1.0422			816.5	1614.5	35.1282	40.5361	shamok	0	0	0.427434	0.216166	A1	0.586618	1677	923	1719	1822	1409	3314	2239
A1611	7.57_308.10__neg	amine	7.57_308.10	negative	308.098	308.098	7.57	NA	NA	NA	NA	NA	yes	yes	yes	yes	yes	dn	yes	Confirmed	0.019326	-0.019326	-0.018135	-8.9683	4.64e-08	7.3334	2.66e-07	0.14774	-2.7589			840.5	8578	108.937	29.2079	shamok	0	0	NA	NA	A5	0.653087	5405	5447	11175	11955	5533	10911	9382
A1612	7.57_403.20__pos	amine	7.57_403.20	positive	403.2	403.2	7.57	NA	NA	NA	NA	NA	no	no	no	no	no	no	no	Rejected	0.0027682	0.0027682	0.0070632	2.863	0.010337	1.9856	0.017853	1.3176	0.39787			2848.5	2053	18.3938	25.407	shamok	0	0	NA	NA	A5	0.269373	1598	3194	1975	1781	2458	2101	2005
A1613	7.57_443.23__pos	amine	7.57_443.23	positive	443.231	443.231	7.57	NA	NA	NA	NA	NA	no	no	no	no	no	no	no	Rejected	0.0023782	0.0023782	-0.002706	1.6676	0.1127	0.94806	0.15387	1.2482	0.31989			2451	2079.5	23.3095	34.3364	blankratio	0	0	0.491636	0.579466	A4	NA	1202	2278	2478	2814	892	1161	1949
A1614	7.58_227.08__neg	amine	7.58_227.08	negative	227.078	227.078	7.59	NA	NA	NA	NA	NA	yes	yes	yes	yes	yes	up	yes	Confirmed	0.032671	0.032671	-0.0056328	16.799	1.91e-12	11.719	4.95e-11	36.305	5.1821			34154.5	923	34.9043	46.5017	shamok	0	0	0.00658771	0.24377	A5	0.936035	1440	347	494	822	975	1544	367
A1615	7.58_300.13__pos	amine	7.58_300.13	positive	300.127	300.127	7.58	NA	NA	NA	NA	NA	no	no	no	no	no	no	no	Rejected	0.00051485	0.00051485	-0.0038322	0.58433	0.56625	0.24699	0.62389	1.0763	0.10606			2667.5	2327.5	23.9944	20.4449	shamok	0	0	0.109091	0.125027	A4	NA	2248	3072	2416	2815	2078	3005	1817
A1616	7.58_304.07__neg	amine	7.58_304.07	negative	304.07	304.07	7.58	NA	NA	NA	NA	NA	no	no	no	no	yes	dn	no	Rejected	0.0053885	-0.0053885	-0.0068968	-3.8916	0.0010693	2.9709	0.0022682	0.57525	-0.79775			846	1393	35.4393	24.2622	shamok	0	0	NA	NA	A5	0.305847	939	1040	1180	1699	1460	1725	1964
A1617	7.59_126.00__neg	amine	7.59_126.00	negative	126.004	126.004	7.59	NA	NA	NA	NA	NA	yes	no	no	no	yes	up	no	Confirmed	0.0038411	0.0038411	-0.0048795	5.2725	5.17e-05	4.2867	0.00014419	1.5428	0.62555			6125	4203.5	19.7959	15.4808	shamok	0	0	0.00212245	0.00309266	A5	0.662341	2926	3650	4492	4045	4659	4751	4517
A1618	7.59_163.06__neg	amine	7.59_163.06	negative	163.061	163.061	7.59	NA	NA	NA	NA	NA	yes	yes	yes	yes	yes	up	yes	Confirmed	0.030353	0.030353	-0.008981	21.012	4.1e-14	13.387	3.82e-12	27.996	4.8071			4737.5	166	19.6803	39.499	shamok	0	0	0.0137203	0.391566	A5	0.964078	133	74	162	127	248	237	63
A1619	7.59_181.07__neg	amine	7.59_181.07	negative	181.073	181.073	7.59	WCMC	Mannitol	[M-H]-	FBPFZTCFMRRESA-KVTDHHQDSA-N	1	yes	yes	yes	yes	yes	up	yes	Confirmed	0.031495	0.031495	-0.0069175	17.582	8.8e-13	12.056	2.68e-11	30.386	4.9253			518394	19623.5	20.7039	45.7902	shamok	0	0	0.00435383	0.115015	A5	0.990632	24079	8251	9680	12516	20604	26732	4305
A162	0.99_580.55__pos	amine	0.99_580.55	positive	580.552	580.552	0.99	NA	NA	NA	NA	NA	yes	no	yes	no	yes	dn	yes	Rejected	0.011799	-0.011799	0.0059161	-3.1846	0.0051332	2.2896	0.0094803	0.48019	-1.0583			2070.5	1241	30.8388	31.326	shamok	8	1	NA	NA	A5	0.118969	715	826	1671	1241	1126	1336	771
A1620	7.59_219.03__pos	amine	7.59_219.03	positive	219.026	219.026	7.59	NA	NA	NA	NA	NA	no	no	no	no	yes	dn	no	Rejected	0.0041843	-0.0041843	-0.0039937	-2.6859	0.015098	1.8211	0.025079	0.653	-0.61485			1936.5	2907.5	33.1263	28.5511	shamok	0	0	0.024787	0.016509	A5	0.174454	1736	3329	2388	2869	2999	2366	4295
A1621	7.59_231.14__pos	amine	7.59_231.14	positive	231.137	231.137	7.59	NA	NA	NA	NA	NA	yes	no	yes	yes	yes	dn	no	Confirmed	0.007482	-0.007482	-0.010925	-4.6103	0.00021729	3.663	0.00053553	0.49553	-1.0129			1185.5	2058	39.3364	10.1578	shamok	0	0	0.264867	0.152575	A5	0.61484	1715	2457	2301	1958	1905	2096	2020
A1622	7.59_277.09__pos	amine	7.59_277.09	positive	277.09	277.09	7.59	[M179 + H]	NA	NA	NA	NA	no	no	no	no	yes	up	no	Rejected	0.0062036	0.0062036	0.0019408	4.4054	0.00034136	3.4668	0.00080439	1.9126	0.93556			18457.5	9541.5	29.0779	43.2796	shamok	0	0	0.0108899	0.0210659	A5	0.448568	6041	9661	19588	9947	9835	11724	5765
A1623	7.59_289.08__pos	amine	7.59_289.08	positive	289.08	289.08	7.59	NA	NA	NA	NA	NA	yes	yes	yes	yes	yes	dn	yes	Confirmed	0.031366	-0.031366	-0.054888	-4.8908	0.00011766	3.9294	0.00030418	0.10636	-3.233			327	4269.5	122.116	30.5913	shamok	2	0	0.321101	0.024593	A1	0.890389	4019	3777	5690	3618	2079	6590	3254
A1624	7.59_301.16__pos	amine	7.59_301.16	positive	301.165	301.165	7.59	NA	NA	NA	NA	NA	no	no	no	no	no	no	no	Rejected	0.00044667	-0.00044667	-0.0033587	-0.56428	0.57953	0.23693	0.63662	0.9736	-0.038593			3681	4016.5	29.0408	12.3698	shamok	0	0	0.141809	0.129964	A4	NA	4215	3929	4169	3983	4050	3429	3437
A1625	7.59_318.12__pos	amine	7.59_318.12	positive	318.117	318.117	7.59	NA	NA	NA	NA	NA	no	no	no	no	yes	dn	no	Tentative	0.0060441	-0.0060441	-0.010018	-4.2286	0.00050509	3.2966	0.0011402	0.5563	-0.84607			4323	7366	40.2249	15.4214	shamok	0	0	0.0131853	0.00773826	A5	0.437893	5065	8917	6971	6158	6865	7019	8402
A1626	7.59_496.22__pos	amine	7.59_496.22	positive	496.22	496.22	7.59	NA	NA	NA	NA	NA	no	no	no	no	no	no	no	Rejected	0.0016022	-0.0016022	-0.0080672	-1.7341	0.099993	1	0.13898	0.85394	-0.22779			2153	2856.5	31.1106	18.7198	shamok	0	0	NA	NA	A1	0.288423	2341	2093	3058	3032	2339	2929	2869
A1627	7.59_501.20__pos	amine	7.59_501.20	positive	501.204	501.204	7.59	[M163 + Na]	NA	NA	NA	NA	no	no	no	no	no	no	no	Rejected	0.0015851	-0.0015851	-0.0035125	-3.0914	0.0062964	2.2009	0.011366	0.85519	-0.22569			11442	12985.5	14.7199	5.63394	shamok	0	0	0.403251	0.355319	A5	0.302406	11844	13306	13010	12284	13272	12717	13937
A1628	7.59_549.27__pos	amine	7.59_549.27	positive	549.27	549.27	7.59	NA	NA	NA	NA	NA	no	no	no	no	no	no	no	Rejected	0.00013329	-0.00013329	-0.0026272	-0.1947	0.84781	0.071704	0.87413	0.97412	-0.037831			2142.5	2179.5	19.2488	23.1473	shamok	0	0	0.0793466	0.0779995	A4	NA	2344	1711	2445	1365	2015	1989	1554
A1629	7.59_615.01__pos	amine	7.59_615.01	positive	615.007	615.007	7.6	[M137 + H]	NA	NA	NA	NA	yes	yes	yes	yes	yes	dn	yes	Confirmed	0.030179	-0.030179	-0.053485	-4.8095	0.00014045	3.8525	0.00035656	0.17983	-2.4753			202	3248	193.803	53.1758	shamok	2	0	0.133663	0.00831281	A1	0.691845	1253	1862	5449	3767	1920	6432	3804
A163	0.99_583.42__pos	amine	0.99_583.42	positive	583.419	583.419	0.99	NA	NA	NA	NA	NA	no	no	no	no	no	no	no	Rejected	0.0030819	0.0030819	-0.006485	0.98723	0.33662	0.47286	0.40012	1.3275	0.4087			2417	1968	29.6568	32.6142	shamok	1	2	0.358709	0.440549	A5	0.052587	3727	1909	NA	2415	1335	1991	1945
A1630	7.59_670.27__pos	amine	7.59_670.27	positive	670.268	670.268	7.59	NA	NA	NA	NA	NA	no	no	no	no	yes	dn	no	Rejected	0.0053262	-0.0053262	-0.013362	-3.3895	0.0032668	2.4859	0.0063177	0.60927	-0.71485			1599.5	2895	43.6594	19.1492	shamok	0	0	0.236324	0.13057	A5	0.36684	2643	2916	2874	2821	1522	3247	3199
A1631	7.59_72.08__pos	amine	7.59_72.08	positive	72.0811	72.0811	7.59	NA	NA	NA	NA	NA	yes	yes	yes	yes	yes	dn	yes	Confirmed	0.0082213	-0.0082213	-0.002324	-7.497	6.1e-07	6.2146	2.63e-06	0.37186	-1.4272			2036	5328	19.2546	35.5423	shamok	0	0	0.0682711	0.0260886	A1	0.912516	5121	5682	9384	3310	3108	6639	4751
A1632	7.60_116.07__pos	amine	7.60_116.07	positive	116.072	116.072	7.6	WCMC	Proline	[M+H]+	ONIBWKKTOPOVIA-BYPYZUCNSA-N	1	yes	no	no	no	yes	dn	no	Confirmed	0.0066868	-0.0066868	-0.01303	-4.3373	0.00039693	3.4013	0.00091708	0.52058	-0.94181			200448	414990	41.9686	15.0617	shamok	0	0	0.00138191	0.000667485	A5	0.484046	371249	443552	408740	338462	301175	469941	362004
A1633	7.60_130.05__pos	amine	7.60_130.05	positive	130.052	130.052	7.6	[M151 + H]	NA	NA	NA	NA	yes	yes	yes	yes	yes	dn	yes	Confirmed	0.010751	-0.010751	-0.012497	-6.0886	9.4e-06	5.0267	3.05e-05	0.36172	-1.467			1881.5	7007.5	88.0906	18.873	shamok	0	0	0.0547436	0.0146985	A5	0.546597	5929	6115	8978	7889	5072	9422	6766
A1634	7.60_191.99__neg	amine	7.60_191.99	negative	191.995	191.995	7.6	NA	NA	NA	NA	NA	no	no	no	no	no	no	no	Rejected	0.00045435	0.00045435	-0.0029274	0.69142	0.49813	0.30266	0.55798	1.0534	0.075047			2243.5	2048	15.6111	13.4998	shamok	0	0	NA	NA	A6	0.303292	1721	1730	1963	2119	2080	2277	2362
A1635	7.60_200.08__pos	amine	7.60_200.08	positive	200.084	200.084	7.6	NA	NA	NA	NA	NA	no	no	no	no	no	no	no	Rejected	0.0010829	-0.0010829	-0.0054238	-0.88878	0.38585	0.41359	0.44977	0.95633	-0.064423			8246	8568.5	43.6415	9.32952	shamok	0	0	0.365147	0.351403	A3	0.356391	8887	7925	8407	8358	9376	7737	9259
A1636	7.60_251.15__pos	amine	7.60_251.15	positive	251.149	251.149	7.6	[M149 + H]	NA	NA	NA	NA	no	no	no	no	no	no	no	Rejected	0.00032417	0.00032417	-0.0052551	0.67228	0.50994	0.29248	0.56885	1.0464	0.065407			3367.5	3268.5	15.2007	11.7042	shamok	0	0	0.189755	0.195502	A6	0.480164	2801	3014	3423	3114	3506	3881	2993
A1637	7.60_253.11__pos	amine	7.60_253.11	positive	253.11	253.11	7.6	NA	NA	NA	NA	NA	no	no	no	no	no	no	no	Rejected	0.0003805	0.0003805	-0.00026671	0.17033	0.86665	0.062154	0.88952	1.0241	0.034294			1219	969	29.1509	38.062	shamok	0	0	0.205906	0.25903	A4	NA	1556	853	646	995	1275	712	742
A1638	7.60_311.06__pos	amine	7.60_311.06	positive	311.06	311.06	7.6	NA	NA	NA	NA	NA	yes	yes	yes	yes	yes	dn	yes	Confirmed	0.030186	-0.030186	-0.040084	-7.9548	2.66e-07	6.5757	1.25e-06	0.081002	-3.6259			536.5	14161.5	177.528	27.8295	shamok	0	0	NA	NA	A1	0.914415	14122	13849	20875	14201	7448	20789	10637
A1639	7.60_352.17__pos	amine	7.60_352.17	positive	352.172	352.172	7.6	NA	NA	NA	NA	NA	yes	yes	yes	yes	yes	up	yes	Confirmed	0.0305	0.0305	-0.014526	15.584	6.79e-12	11.168	1.43e-10	28.44	4.8299			1587.5	210	45.8498	NA	lowhits	0	9	0.104567	0.790476	A5	0.864485	NA	NA	210	NA	NA	NA	NA
A164	0.99_586.49__pos	amine	0.99_586.49	positive	586.49	586.49	0.99	NA	NA	NA	NA	NA	yes	no	yes	no	yes	up	yes	Rejected	0.013936	0.013936	-0.020599	4.2907	0.00044004	3.3565	0.0010041	4.207	2.0728			3464	4041	53.4202	50.4301	lowhits	1	8	NA	NA	A5	0.229389	NA	5482	NA	NA	NA	NA	NA
A1640	7.60_387.16__pos	amine	7.60_387.16	positive	387.161	387.161	7.6	NA	NA	NA	NA	NA	yes	yes	yes	yes	yes	up	yes	Confirmed	0.029664	0.029664	-0.021257	6.4741	4.33e-06	5.3633	1.51e-05	28.27	4.8212			3894	352	45.5513	18.4812	lowhits	1	8	NA	NA	A5	0.766431	NA	NA	306	NA	NA	NA	NA
A1641	7.60_387.18__pos	amine	7.60_387.18	positive	387.182	387.182	7.6	NA	NA	NA	NA	NA	yes	yes	yes	yes	yes	up	yes	Confirmed	0.0097164	0.0097164	0.0026322	5.2403	5.54e-05	4.2568	0.0001536	2.6825	1.4236			2324.5	826.5	31.1211	48.9839	shamok	0	0	NA	NA	A5	0.62781	429	1406	400	1122	1238	568	333
A1642	7.60_462.08__pos	amine	7.60_462.08	positive	462.081	462.081	7.6	[M139 + Na]	NA	NA	NA	NA	yes	yes	yes	yes	yes	dn	yes	Confirmed	0.025429	-0.025429	-0.02296	-6.9205	1.81e-06	5.7424	6.93e-06	0.1022	-3.2905			173	2261	100.969	45.488	shamok	3	0	NA	NA	A1	0.876922	2195	2119	4214	2327	947	4586	1802
A1643	7.60_468.01__pos	amine	7.60_468.01	positive	468.01	468.01	7.6	NA	NA	NA	NA	NA	yes	yes	yes	yes	yes	dn	yes	Confirmed	0.019719	-0.019719	-0.02676	-6.2959	6.18e-06	5.2088	2.08e-05	0.19755	-2.3397			299	3622.5	159.002	38.8685	shamok	0	0	0.125418	0.010352	A5	0.437085	2060	2615	5419	4250	2152	6331	3300
A1644	7.60_499.25__pos	amine	7.60_499.25	positive	499.249	499.249	7.6	NA	NA	NA	NA	NA	no	no	no	no	no	no	no	Rejected	0.0036071	-0.0036071	-0.010318	-3.1698	0.0053031	2.2755	0.0097212	0.70658	-0.50108			2283.5	3539	34.8802	17.7946	shamok	0	0	0.321436	0.207403	A1	0.504691	2374	3160	4025	3987	2713	3547	3084
A1645	7.60_540.23__pos	amine	7.60_540.23	positive	540.226	540.226	7.6	[M178 + H]	NA	NA	NA	NA	yes	no	yes	no	yes	up	yes	Rejected	0.008112	0.008112	0.024725	2.6026	0.018001	1.7447	0.029453	2.5342	1.3416			20948	7821	62.5889	46.9117	shamok	0	0	0.00498854	0.0133615	A5	0.455583	3906	8373	4927	5678	12489	8285	7357
A1646	7.60_70.07__pos	amine	7.60_70.07	positive	70.0659	70.0659	7.6	[M159 + Na]	NA	NA	NA	NA	no	no	no	no	yes	dn	no	Tentative	0.0067997	-0.0067997	-0.013425	-4.3409	0.00039375	3.4048	0.00091043	0.51468	-0.95826			27658	58406.5	42.4365	16.1463	shamok	0	0	0.00285632	0.00135259	A5	0.448291	54482	61766	57297	45798	40381	66148	49578
A1647	7.61_101.02__neg	amine	7.61_101.02	negative	101.025	101.025	7.61	NA	NA	NA	NA	NA	yes	no	no	no	yes	up	no	Confirmed	0.0056026	0.0056026	-0.0016527	6.4415	4.62e-06	5.3352	1.6e-05	1.8562	0.89232			1528.5	859.5	22.7684	20.1549	shamok	0	0	0.0634609	0.112856	A5	0.744107	705	731	554	999	823	896	1122
A1648	7.61_146.12__pos	amine	7.61_146.12	positive	146.118	146.118	7.61	NA	NA	NA	NA	NA	no	no	no	no	yes	up	no	Rejected	0.0051268	0.0051268	-0.0068457	5.4275	3.72e-05	4.43	0.0001065	1.7869	0.83745			49416.5	25733.5	25.6297	22.2566	shamok	0	0	0.0660508	0.126839	A5	0.585515	22426	20965	28503	22939	34820	26393	25074
A1649	7.61_160.03__pos	amine	7.61_160.03	positive	160.035	160.035	7.61	[M157 + Na]	NA	NA	NA	NA	yes	yes	yes	yes	yes	dn	yes	Confirmed	0.011203	-0.011203	-0.014298	-6.3006	6.13e-06	5.2129	2.06e-05	0.32247	-1.6328			51605	172930	44.6218	16.7776	shamok	0	0	0.000678229	0.000202394	A1	0.95403	172175	188832	173685	140588	106048	187750	140335
A165	0.99_588.53__pos	amine	0.99_588.53	positive	588.526	588.526	0.99	NA	NA	NA	NA	NA	no	no	no	no	no	no	no	Rejected	0.0045891	0.0045891	-0.0059978	0.9495	0.35494	0.44984	0.41904	1.8233	0.86657			3199	1849	57.2309	45.8678	shamok	3	4	NA	NA	A5	0.0696467	1817	1718	NA	NA	1881	NA	4073
A1650	7.61_169.99__pos	amine	7.61_169.99	positive	169.986	169.986	7.61	[M134 + Na]	NA	NA	NA	NA	no	no	no	no	yes	dn	no	Rejected	0.0047773	-0.0047773	-0.010842	-4.5013	0.00027622	3.5587	0.00066905	0.61033	-0.71233			34630	63076	33.7175	16.933	shamok	0	0	0.00245452	0.00134758	A5	0.400033	52143	65514	78450	60638	55923	81935	60633
A1651	7.61_174.01__pos	amine	7.61_174.01	positive	174.014	174.014	7.61	[M127 + Na]	NA	NA	NA	NA	yes	yes	yes	yes	yes	dn	yes	Confirmed	0.01683	-0.01683	-0.02129	-7.1666	1.13e-06	5.9464	4.53e-06	0.21951	-2.1876			1767.5	12385.5	135.975	29.3677	shamok	0	0	0.0560113	0.00799322	A5	0.565613	10552	11027	21039	16849	7770	18062	11909
A1652	7.61_190.07__pos	amine	7.61_190.07	positive	190.073	190.073	7.61	WCMC	N-Acetylglutamic acid	[M+H]+	RFMMMVDNIPUKGG-YFKPBYRVSA-N	3	yes	yes	yes	no	yes	dn	yes	Confirmed	0.008782	-0.008782	-0.0066674	-2.7727	0.01255	1.9014	0.021256	0.51513	-0.957			6097	10104	42.1542	8.6581	shamok	1	0	0.0172216	0.0103919	A5	0.556172	10065	10143	10436	9418	9177	9938	9179
A1653	7.61_190.99__pos	amine	7.61_190.99	positive	190.994	190.994	7.61	NA	NA	NA	NA	NA	no	no	no	no	yes	dn	no	Rejected	0.0071893	-0.0071893	-0.020955	-2.8052	0.011706	1.9316	0.019972	0.56202	-0.8313			1447	3002.5	68.1067	30.7572	shamok	0	0	0.0214236	0.0103247	A1	0.332099	3450	3862	3156	4309	2601	3787	2849
A1654	7.61_212.05__pos	amine	7.61_212.05	positive	212.054	212.054	7.61	[M167 + Na]	NA	NA	NA	NA	yes	yes	yes	no	yes	dn	yes	Confirmed	0.007604	-0.007604	-0.014435	-3.6656	0.0017692	2.7522	0.0035882	0.5153	-0.95653			6761.5	12551.5	49.2852	12.2287	shamok	0	0	NA	NA	A5	0.547864	13174	12615	13387	10642	11281	12488	10797
A1655	7.61_233.08__pos	amine	7.61_233.08	positive	233.079	233.079	7.61	NA	NA	NA	NA	NA	yes	yes	yes	yes	yes	up	yes	Confirmed	0.0075698	0.0075698	-0.0084127	4.7556	0.00015801	3.8013	0.00039772	2.3784	1.25			1744	893	39.23	36.8725	shamok	0	0	0.0346904	0.0677492	A5	0.538293	991	970	470	1239	889	370	897
A1656	7.61_235.06__pos	amine	7.61_235.06	positive	235.064	235.064	7.61	NA	NA	NA	NA	NA	yes	no	no	no	yes	dn	no	Confirmed	0.0068708	-0.0068708	-0.0074242	-5.1149	7.24e-05	4.14	0.00019639	0.50383	-0.989			790.5	1701.5	44.6707	14.1435	shamok	0	0	0.890576	0.413753	A5	0.476662	1945	1690	1521	1843	1369	1781	1196
A1657	7.61_241.08__pos	amine	7.61_241.08	positive	241.084	241.084	7.61	NA	NA	NA	NA	NA	yes	no	yes	no	yes	dn	yes	Rejected	0.0099967	-0.0099967	-0.026526	-3.4338	0.0029615	2.5285	0.005784	0.45556	-1.1343			2673.5	6948	67.8603	24.501	shamok	0	0	NA	NA	A5	0.401176	4564	7626	8048	6040	5493	10227	6203
A1658	7.61_256.02__pos	amine	7.61_256.02	positive	256.019	256.019	7.61	NA	NA	NA	NA	NA	yes	yes	yes	yes	yes	dn	yes	Confirmed	0.0092502	-0.0092502	-0.010972	-3.988	0.00086254	3.0642	0.0018564	0.4404	-1.1831			1226	2628	60.1206	14.7872	shamok	0	0	0.0220228	0.010274	A5	0.488802	2962	2860	3040	2540	1789	2465	2350
A1659	7.61_307.03__pos	amine	7.61_307.03	positive	307.03	307.03	7.61	[M165 + Na]	NA	NA	NA	NA	yes	yes	yes	yes	yes	dn	yes	Confirmed	0.0099938	-0.0099938	-0.014407	-5.8964	1.39e-05	4.8556	4.35e-05	0.36623	-1.4492			9002.5	26629.5	45.5236	19.1402	shamok	0	0	0.00211052	0.000713494	A1	0.873587	23939	29953	29320	22357	18739	34352	22887
A166	0.99_594.56__pos	amine	0.99_594.56	positive	594.562	594.562	0.99	NA	NA	NA	NA	NA	yes	no	no	no	yes	up	no	Confirmed	0.0040056	0.0040056	-0.0040815	4.4514	0.00030837	3.5109	0.00073427	1.5944	0.67299			7429	4633.5	21.5486	20.8333	shamok	0	0	0.0516893	0.0828747	A5	0.42101	5202	4689	5339	5356	3513	4328	4578
A1660	7.61_307.14__pos	amine	7.61_307.14	positive	307.143	307.143	7.61	NA	NA	NA	NA	NA	yes	yes	yes	yes	yes	dn	yes	Confirmed	0.0080249	-0.0080249	-0.007541	-6.2117	7.33e-06	5.1351	2.42e-05	0.44233	-1.1768			3199	6955	33.2803	13.1457	shamok	0	0	0.0959675	0.0441409	A1	0.790045	8693	8066	7085	6108	5506	6559	6685
A1661	7.61_309.99__pos	amine	7.61_309.99	positive	309.992	309.992	7.61	NA	NA	NA	NA	NA	yes	yes	yes	yes	yes	dn	yes	Confirmed	0.025993	-0.025993	-0.024528	-7.468	6.44e-07	6.1912	2.75e-06	0.11772	-3.0865			196	3234.5	170.481	27.3982	shamok	1	0	0.382653	0.0231875	A5	0.698104	3376	2949	4775	4067	1869	4943	2752
A1662	7.61_317.10__pos	amine	7.61_317.10	positive	317.099	317.099	7.61	NA	NA	NA	NA	NA	no	no	no	no	no	no	no	Rejected	0.002393	-0.002393	-0.0042218	-3.5821	0.0021302	2.6716	0.004256	0.77198	-0.37336			3356	4361	19.936	12.549	shamok	0	0	0.0321812	0.024765	A5	0.303441	3585	4516	5576	4224	4385	4798	4360
A1663	7.61_321.01__pos	amine	7.61_321.01	positive	321.012	321.012	7.61	[M153 + H]	NA	NA	NA	NA	yes	yes	yes	yes	yes	dn	yes	Confirmed	0.021187	-0.021187	-0.033585	-7.1809	1.1e-06	5.9581	4.42e-06	0.1741	-2.522			411	5576.5	170.694	34.755	shamok	0	0	0.10219	0.00753161	A5	0.554786	3686	4189	9028	6567	3539	8258	4827
A1664	7.61_338.13__pos	amine	7.61_338.13	positive	338.135	338.135	7.61	[M152 + H]	NA	NA	NA	NA	yes	yes	yes	yes	yes	dn	yes	Confirmed	0.013503	-0.013503	-0.024913	-5.604	2.56e-05	4.5916	7.6e-05	0.30707	-1.7033			1313.5	6014	96.6588	15.7862	shamok	0	0	0.141606	0.0309278	A5	0.630229	4554	5444	6597	6551	4313	7285	6458
A1665	7.61_342.11__pos	amine	7.61_342.11	positive	342.114	342.114	7.61	NA	NA	NA	NA	NA	yes	yes	yes	yes	yes	up	yes	Confirmed	0.017968	0.017968	-0.017054	8.1508	1.88e-07	6.7267	9.12e-07	7.2759	2.8631			6275.5	728	49.0384	57.4865	shamok	0	0	NA	NA	A5	0.817189	691	1299	765	368	585	1035	343
A1666	7.61_359.05__pos	amine	7.61_359.05	positive	359.049	359.049	7.61	NA	NA	NA	NA	NA	yes	yes	yes	yes	yes	dn	yes	Confirmed	0.01554	-0.01554	0.02298	-4.4357	0.00031923	3.4959	0.0007583	0.18618	-2.4252			311	1691.5	69.471	60.1204	shamok	2	0	0.0643087	0.0118238	A1	0.585613	1600	530	1928	1783	1142	2421	486
A1667	7.61_364.00__pos	amine	7.61_364.00	positive	364	364	7.61	NA	NA	NA	NA	NA	yes	yes	yes	yes	yes	dn	yes	Confirmed	0.01187	-0.01187	-0.0038329	-9.9142	1.02e-08	7.9916	7.04e-08	0.2707	-1.8853			647	2318	28.9191	22.5091	shamok	0	0	NA	NA	A1	0.903799	3447	2909	2277	2081	1461	2359	1980
A1668	7.61_379.12__pos	amine	7.61_379.12	positive	379.121	379.121	7.61	[M177 + Na]	NA	NA	NA	NA	no	no	no	no	no	no	no	Rejected	0.0045366	0.0045366	0.028032	1.1478	0.26609	0.57498	0.32599	1.7082	0.77251			36127.5	17910.5	64.4042	52.2553	shamok	0	0	NA	NA	A5	0.236991	7132	21369	11895	11627	22793	18744	16976
A1669	7.61_381.04__pos	amine	7.61_381.04	positive	381.041	381.041	7.61	NA	NA	NA	NA	NA	yes	yes	yes	yes	yes	dn	yes	Confirmed	0.013001	-0.013001	-0.024368	-3.5144	0.0024762	2.6062	0.0049141	0.37607	-1.4109			1320	3171.5	61.4919	19.0766	shamok	1	0	0.0287879	0.0119817	A5	0.562372	2794	4026	3275	3068	2736	3397	2768
A167	0.99_596.53__pos	amine	0.99_596.53	positive	596.533	596.533	0.99	NA	NA	NA	NA	NA	no	no	no	no	no	no	no	Rejected	0.0049011	-0.0049011	-0.031901	-0.86729	0.3972	0.40099	0.461	0.60426	-0.72675			1920	1684	54.0264	67.3846	shamok	3	2	NA	NA	A1	0.162613	1178	1523	3429	NA	NA	1845	4175
A1670	7.61_385.08__pos	amine	7.61_385.08	positive	385.076	385.076	7.61	NA	NA	NA	NA	NA	yes	no	yes	no	yes	dn	yes	Rejected	0.01492	-0.01492	0.015615	-3.6981	0.0016455	2.7837	0.0033626	0.25786	-1.9553			868	2176	54.9826	40.7779	shamok	7	1	NA	NA	A1	0.390554	2610	750	2776	1577	2447	2474	2093
A1671	7.61_403.01__pos	amine	7.61_403.01	positive	403.012	403.012	7.61	NA	NA	NA	NA	NA	yes	yes	yes	yes	yes	dn	yes	Confirmed	0.0084565	-0.0084565	-0.013017	-5.951	1.25e-05	4.9044	3.93e-05	0.41965	-1.2528			1076.5	2916.5	46.3633	19.9293	shamok	0	0	0.0343707	0.0126864	A1	0.784254	2823	2970	3625	2762	2614	2974	2298
A1672	7.61_419.21__pos	amine	7.61_419.21	positive	419.211	419.211	7.61	NA	NA	NA	NA	NA	no	no	no	no	no	no	no	Rejected	0.001903	-0.001903	0.0013333	-1.8123	0.086661	1.0622	0.12229	0.79931	-0.32317			1606	2018.5	27.0089	25.4539	shamok	0	0	NA	NA	A5	0.0553659	1645	2195	1070	2454	1689	2336	1750
A1673	7.61_441.19__pos	amine	7.61_441.19	positive	441.188	441.188	7.61	[M162 + Na]	NA	NA	NA	NA	yes	yes	yes	yes	yes	dn	yes	Confirmed	0.020058	-0.020058	0.012164	-7.6915	4.27e-07	6.3695	1.91e-06	0.079739	-3.6486			NA	2519	NA	42.9815	shamok	10	1	NA	0.176657	A5	0.430723	2519	3356	NA	1188	864	3011	2487
A1674	7.61_443.22__pos	amine	7.61_443.22	positive	443.216	443.216	7.61	NA	NA	NA	NA	NA	no	no	no	no	no	no	no	Rejected	0.001538	-0.001538	-0.0064307	-0.83788	0.41309	0.38396	0.47627	0.85327	-0.22893			1616.5	1802	34.023	29.9115	shamok	0	0	NA	NA	A5	0.0628752	1900	2096	1914	480	1721	1327	2075
A1675	7.61_447.04__pos	amine	7.61_447.04	positive	447.042	447.042	7.61	NA	NA	NA	NA	NA	yes	no	yes	no	yes	dn	yes	Rejected	0.027881	-0.027881	-0.042998	-4.8779	0.000121	3.9172	0.00031229	0.06095	-4.0362			283	1248	81.4547	70.0008	shamok	8	1	NA	NA	A1	0.446355	1248	905	3209	1392	91	1706	281
A1676	7.61_451.17__pos	amine	7.61_451.17	positive	451.168	451.168	7.61	NA	NA	NA	NA	NA	no	no	no	no	no	no	no	Rejected	0.0046171	0.0046171	0.0028989	1.0963	0.2874	0.54151	0.34964	1.7224	0.78443			1457	1087	37.3879	45.4669	shamok	2	3	NA	NA	A1	0.155088	400	571	NA	345	1200	NA	1087
A1677	7.61_458.06__pos	amine	7.61_458.06	positive	458.057	458.057	7.61	NA	NA	NA	NA	NA	yes	yes	yes	yes	yes	dn	yes	Confirmed	0.022656	-0.022656	-0.032756	-7.7471	3.86e-07	6.4134	1.76e-06	0.13932	-2.8435			703	9721	150.827	25.3237	shamok	0	0	0.0355619	0.00257175	A5	0.701448	6684	8889	12968	10140	5885	13611	9302
A1678	7.61_474.19__pos	amine	7.61_474.19	positive	474.19	474.19	7.61	NA	NA	NA	NA	NA	no	no	no	no	no	no	no	Rejected	0.0046945	-0.0046945	-0.01535	-2.2406	0.037902	1.4213	0.057912	0.65724	-0.60551			926.5	1486	46.8274	32.673	shamok	0	0	NA	NA	A5	0.168209	1617	1229	1620	2148	1185	1447	1205
A1679	7.61_476.19__pos	amine	7.61_476.19	positive	476.192	476.192	7.61	NA	NA	NA	NA	NA	yes	yes	yes	yes	yes	dn	yes	Confirmed	0.012832	-0.012832	-0.014876	-5.0724	7.94e-05	4.1002	0.00021158	0.21232	-2.2357			358	1376.5	60.4703	83.9047	shamok	0	0	NA	NA	A1	0.538435	991	668	602	1452	799	2038	1301
A168	0.99_596.57__pos	amine	0.99_596.57	positive	596.571	596.571	0.99	NA	NA	NA	NA	NA	no	no	no	no	no	no	yes	Rejected	0.0094385	0.0094385	-0.012074	1.5717	0.13343	0.87474	0.17906	2.316	1.2116			12193	4474.5	50.3251	85.9231	shamok	1	2	0.0210777	0.0574366	A5	0.0989403	2747	10498	NA	12003	802	6202	NA
A1680	7.61_479.22__pos	amine	7.61_479.22	positive	479.215	479.215	7.61	NA	NA	NA	NA	NA	no	no	no	no	no	no	no	Rejected	0.00059307	0.00059307	0.011901	0.15047	0.88207	0.054499	0.90316	1.1089	0.14912			1974	1636.5	38.1248	26.1933	shamok	0	0	0.402736	0.485793	A4	NA	2529	1453	1608	2200	1788	1189	1665
A1681	7.61_482.12__pos	amine	7.61_482.12	positive	482.117	482.117	7.61	NA	NA	NA	NA	NA	yes	no	yes	no	yes	dn	yes	Rejected	0.013631	-0.013631	-0.028534	-3.3701	0.0034097	2.4673	0.0065547	0.39382	-1.3444			708	2626.5	107.174	38.3081	shamok	1	0	0.114407	0.0308395	A1	0.55657	1813	1299	4252	3309	2617	4022	2549
A1682	7.61_516.11__pos	amine	7.61_516.11	positive	516.112	516.112	7.61	NA	NA	NA	NA	NA	yes	no	yes	no	yes	dn	yes	Tentative	0.023928	-0.023928	-0.02446	-4.7265	0.00016837	3.7737	0.00042272	0.073853	-3.7592			237.5	2484	54.103	51.0678	shamok	6	1	0.189474	0.0181159	A1	0.641715	3220	2939	2832	2484	NA	3385	374
A1683	7.61_526.05__pos	amine	7.61_526.05	positive	526.047	526.047	7.61	NA	NA	NA	NA	NA	yes	no	yes	no	yes	dn	yes	Rejected	0.020198	-0.020198	-0.041158	-3.7123	0.0015943	2.7974	0.0032784	0.17	-2.5564			2070	1558.5	NA	80.1784	shamok	9	2	0.0111111	0.0147578	A1	0.349667	1448	1588	5596	1529	NA	1999	1907
A1684	7.61_530.09__pos	amine	7.61_530.09	positive	530.093	530.093	7.61	NA	NA	NA	NA	NA	yes	yes	yes	yes	yes	dn	yes	Confirmed	0.023888	-0.023888	-0.022078	-5.1825	6.27e-05	4.203	0.00017271	0.11358	-3.1383			248	1455	56.5634	50.4819	shamok	3	0	NA	NA	A1	0.769458	1311	1882	2631	1303	628	2527	1268
A1685	7.61_543.25__pos	amine	7.61_543.25	positive	543.247	543.247	7.61	NA	NA	NA	NA	NA	no	no	no	no	no	no	no	Rejected	0.0073732	0.0073732	0.031282	2.2981	0.033761	1.4716	0.051878	2.3518	1.2338			21096.5	6825	54.769	47.8712	shamok	0	0	NA	NA	A5	0.400523	3790	8138	4537	4978	9251	6875	6775
A1686	7.61_595.10__pos	amine	7.61_595.10	positive	595.099	595.099	7.61	NA	NA	NA	NA	NA	yes	yes	yes	yes	yes	dn	yes	Confirmed	0.025817	-0.025817	-0.014951	-7.7774	3.65e-07	6.4372	1.67e-06	0.081888	-3.6102			315	4497	85.1374	23.2022	shamok	1	0	0.187302	0.0131199	A1	0.931525	4179	4447	5433	3996	3316	7391	4547
A1687	7.61_605.06__pos	amine	7.61_605.06	positive	605.055	605.055	7.61	NA	NA	NA	NA	NA	yes	yes	yes	yes	yes	dn	yes	Confirmed	0.023574	-0.023574	-0.026006	-7.1058	1.27e-06	5.8963	4.99e-06	0.11616	-3.1058			318	4443	112.492	35.7726	shamok	1	0	0.0738994	0.00528922	A1	0.841835	2186	3672	6242	4717	2813	7354	4571
A1688	7.62_108.01__pos	amine	7.62_108.01	positive	108.011	108.011	7.63	[M150 + Na]	NA	NA	NA	NA	no	no	no	no	no	no	no	Rejected	0.00078638	0.00078638	-0.0084611	0.99901	0.33103	0.48013	0.39443	1.1094	0.14984			3128	2879	24.1774	19.1467	shamok	0	0	0.0210997	0.0229246	A5	0.0999886	2509	2839	3467	3520	2746	4219	2624
A1689	7.62_113.02__neg	amine	7.62_113.02	negative	113.025	113.025	7.62	NA	NA	NA	NA	NA	no	no	no	no	no	no	no	Rejected	0.00092196	0.00092196	-0.0021619	0.6755	0.50794	0.29418	0.56683	1.143	0.19283			4124.5	3724.5	35.9723	22.2737	shamok	0	0	0.0312765	0.0346355	A4	NA	2995	3255	2605	4251	4006	3443	5451
A169	0.99_597.52__pos	amine	0.99_597.52	positive	597.522	597.522	0.99	NA	NA	NA	NA	NA	no	no	no	no	no	no	yes	Rejected	0.0089077	0.0089077	-0.024686	1.7764	0.092574	1.0335	0.12983	1.8551	0.89146			2966	2221	59.0657	41.6358	shamok	1	5	0.237694	0.317425	A5	0.0696804	NA	3115	NA	1826	NA	2599	789
A1690	7.62_129.06__pos	amine	7.62_129.06	positive	129.056	129.056	7.62	NA	NA	NA	NA	NA	yes	yes	yes	yes	yes	up	yes	Confirmed	0.030122	0.030122	-0.0095321	13.165	1.12e-10	9.9508	1.37e-09	25.056	4.6471			3736	145	36.0364	62.8793	blankratio	0	0	0.0198073	0.510345	A5	0.957966	281	55	192	71	161	129	46
A1691	7.62_147.06__pos	amine	7.62_147.06	positive	147.064	147.064	7.62	[M176 + H]	NA	NA	NA	NA	yes	yes	yes	yes	yes	up	yes	Confirmed	0.021738	0.021738	-0.0074445	15.177	1.06e-11	10.975	2.01e-10	11.41	3.5123			7485.5	754.5	34.952	28.3178	blankratio	0	0	0.0530359	0.526176	A5	0.968969	650	583	727	305	822	782	478
A1692	7.62_172.06__pos	amine	7.62_172.06	positive	172.06	172.06	7.62	[M163 + Na]	NA	NA	NA	NA	yes	no	yes	no	yes	dn	yes	Rejected	0.0078019	-0.0078019	-0.011863	-5.221	5.77e-05	4.2389	0.00015962	0.46633	-1.1006			708.5	1823.5	49.6681	17.5952	shamok	0	0	NA	NA	A5	0.527139	1593	2102	1516	1471	1468	2260	1766
A1693	7.62_176.13__pos	amine	7.62_176.13	positive	176.129	176.129	7.62	[M142 + H]	NA	NA	NA	NA	no	no	no	no	no	no	no	Rejected	0.00061607	0.00061607	-0.0010906	0.43704	0.66728	0.17569	0.71598	0.97442	-0.037382			9507.5	8153.5	18.0413	55.4231	shamok	0	0	0.372548	0.434415	A4	NA	21175	5042	6319	17150	8406	10139	9669
A1694	7.62_183.09__pos	amine	7.62_183.09	positive	183.087	183.087	7.62	NA	NA	NA	NA	NA	yes	yes	yes	yes	yes	up	yes	Confirmed	0.02784	0.02784	-0.0084261	18.951	2.44e-13	12.613	1.01e-11	22.396	4.4851			42481.5	2012.5	34.0697	32.4482	shamok	0	0	0.00614385	0.129689	A5	0.978009	2186	1000	1343	1549	2367	2536	948
A1695	7.62_205.07__pos	amine	7.62_205.07	positive	205.069	205.069	7.62	[M131 + Na]	NA	NA	NA	NA	yes	yes	yes	yes	yes	up	yes	Confirmed	0.025888	0.025888	-0.0083098	17.114	1.39e-12	11.856	3.92e-11	17.213	4.1054			425880	24454.5	29.7032	44.253	shamok	0	0	0.00332488	0.0579035	A5	0.963214	23351	15246	10789	16782	27544	30446	12707
A1696	7.62_321.14__pos	amine	7.62_321.14	positive	321.139	321.139	7.62	[M160 + H]	NA	NA	NA	NA	no	no	no	no	no	no	no	Rejected	0.0034861	-0.0034861	-0.014245	-2.2345	0.038372	1.416	0.058539	0.75707	-0.4015			22645.5	32073.5	46.2559	11.1274	shamok	0	0	0.0152569	0.0107721	A3	0.494757	31166	32876	31617	30002	26161	32530	30463
A1697	7.62_323.21__pos	amine	7.62_323.21	positive	323.215	323.215	7.62	[M172 + H]	NA	NA	NA	NA	no	no	no	no	no	no	no	Rejected	0.0014895	-0.0014895	-0.016421	-0.72013	0.48069	0.31813	0.54092	0.94076	-0.088106			2842.5	3640.5	49.9515	27.7745	shamok	0	0	0.333861	0.260678	A4	NA	4181	2957	3413	4310	2319	4270	1975
A1698	7.62_324.16__pos	amine	7.62_324.16	positive	324.159	324.159	7.62	[M161 + Na]	NA	NA	NA	NA	no	no	no	no	no	no	no	Rejected	0.0027626	-0.0027626	-0.0047806	-2.5444	0.020336	1.6917	0.033	0.7571	-0.40145			18295	23608.5	29.8215	18.4046	shamok	0	0	0.0081443	0.00631129	A1	0.291483	21586	28887	18334	20258	19210	23138	24761
A1699	7.62_328.18__pos	amine	7.62_328.18	positive	328.18	328.18	7.62	NA	NA	NA	NA	NA	no	no	no	no	no	no	no	Rejected	0.0027203	0.0027203	-0.0051622	3.1701	0.0052992	2.2758	0.0097201	1.3892	0.47426			3950.5	2489	24.1627	13.803	shamok	0	0	0.185546	0.294496	A5	0.360752	3105	2674	2400	1948	3016	2425	2836
A17	0.91_643.53__pos	amine	0.91_643.53	positive	643.53	643.53	0.91	NA	NA	NA	NA	NA	yes	yes	yes	yes	yes	up	yes	Confirmed	0.011495	0.011495	-0.0038901	6.3306	5.77e-06	5.239	1.95e-05	3.2932	1.7195			5433	1612.5	26.8883	45.6038	blankratio	0	0	0.255292	0.860155	A5	0.838246	2293	439	892	2043	1362	1788	2375
A170	0.99_602.58__pos	amine	0.99_602.58	positive	602.579	602.579	0.99	NA	NA	NA	NA	NA	no	no	no	no	no	no	no	Rejected	0.0030329	0.0030329	-0.0032026	2.3165	0.032521	1.4878	0.050235	1.4716	0.55743			3831	3104.5	36.5194	30.3701	shamok	0	0	NA	NA	A5	0.085616	3656	3714	3105	2622	1913	3461	3104
A1700	7.62_330.19__pos	amine	7.62_330.19	positive	330.194	330.194	7.62	NA	NA	NA	NA	NA	yes	no	no	no	yes	up	no	Confirmed	0.0066303	0.0066303	0.00019118	5.5194	3.06e-05	4.5142	8.9e-05	1.9643	0.97402			2333.5	1154	13.9516	37.7623	shamok	0	0	0.146347	0.295927	A5	0.528726	1313	668	791	1765	846	643	1528
A1701	7.62_331.09__pos	amine	7.62_331.09	positive	331.094	331.094	7.62	[M140 + H]	NA	NA	NA	NA	no	no	no	no	no	no	no	Rejected	0.00023369	0.00023369	-0.011088	0.26882	0.79112	0.10176	0.82645	1.0687	0.095797			13841.5	14418.5	32.5878	16.0978	shamok	0	0	0.00700791	0.00672747	A6	0.701692	12273	12233	17473	13869	15606	16281	13432
A1702	7.62_334.11__pos	amine	7.62_334.11	positive	334.111	334.111	7.62	[M141 + H]	NA	NA	NA	NA	no	no	no	no	no	no	no	Rejected	0.00011633	0.00011633	-0.0038322	0.25454	0.80196	0.095846	0.83561	1.0211	0.030156			11025.5	11348	15.6917	12.0312	shamok	0	0	NA	NA	A6	0.287226	7837	11866	10345	10289	11655	12201	11811
A1703	7.62_335.12__pos	amine	7.62_335.12	positive	335.122	335.122	7.62	NA	NA	NA	NA	NA	yes	yes	yes	yes	yes	dn	yes	Confirmed	0.0087818	-0.0087818	-0.018699	-5.1093	7.33e-05	4.1348	0.00019823	0.44848	-1.1569			2664	7773	81.877	20.4482	shamok	0	0	0.0274024	0.00939148	A5	0.431228	6189	6305	10503	8921	6273	9083	7391
A1704	7.62_345.20__pos	amine	7.62_345.20	positive	345.201	345.201	7.62	[M137 + H]	NA	NA	NA	NA	no	no	no	no	no	no	no	Rejected	0.0010221	0.0010221	-0.013493	0.91753	0.371	0.43063	0.43469	1.186	0.24615			19348	18422	36.0792	18.8096	shamok	0	0	0.0707567	0.0743133	A6	0.409037	18519	13097	19928	18325	21377	15099	14802
A1705	7.62_348.22__pos	amine	7.62_348.22	positive	348.22	348.22	7.62	NA	NA	NA	NA	NA	no	no	no	no	no	no	no	Rejected	0.0013105	0.0013105	-0.0041045	2.5395	0.020544	1.6873	0.033319	1.1672	0.2231			29111	24339	15.392	9.24499	shamok	0	0	0.400914	0.479519	A5	0.250865	23751	23638	23367	24905	27597	21330	23773
A1706	7.62_352.06__pos	amine	7.62_352.06	positive	352.064	352.064	7.62	[M143 + Na]	NA	NA	NA	NA	yes	yes	yes	yes	yes	up	yes	Confirmed	0.022062	0.022062	-0.012506	11.436	1.09e-09	8.9623	1e-08	10.929	3.4501			7984	659.5	32.883	48.889	shamok	0	0	0.00995742	0.120546	A5	0.944319	462	714	537	170	616	1031	676
A1707	7.62_354.08__pos	amine	7.62_354.08	positive	354.078	354.078	7.62	NA	NA	NA	NA	NA	yes	yes	yes	yes	yes	dn	yes	Confirmed	0.011752	-0.011752	-0.021533	-5.6699	2.23e-05	4.6514	6.71e-05	0.35104	-1.5103			1227.5	6471	108.562	21.7667	shamok	0	0	0.101018	0.0191624	A5	0.397934	3329	4600	6674	6848	4813	6252	7090
A1708	7.62_365.07__pos	amine	7.62_365.07	positive	365.067	365.067	7.62	NA	NA	NA	NA	NA	yes	yes	yes	yes	yes	dn	yes	Confirmed	0.0132	-0.0132	-0.011544	-6.1098	9.01e-06	5.0454	2.93e-05	0.26179	-1.9335			3680	11935.5	30.1903	23.2531	shamok	1	0	NA	NA	A1	0.854511	16787	15002	11497	11484	6702	11060	10661
A1709	7.62_373.95__pos	amine	7.62_373.95	positive	373.951	373.951	7.62	NA	NA	NA	NA	NA	yes	no	no	no	yes	dn	no	Confirmed	0.0037846	-0.0037846	-0.0042802	-5.5758	2.72e-05	4.5659	8.01e-05	0.66322	-0.59245			1444	2173.5	18.514	15.3526	shamok	0	0	0.0335873	0.0223142	A5	0.492091	2507	2491	2969	2119	2174	2273	2173
A171	0.99_608.56__pos	amine	0.99_608.56	positive	608.564	608.564	0.99	NA	NA	NA	NA	NA	no	no	no	no	no	no	no	Rejected	0.0059527	0.0059527	0.0015889	1.4942	0.15245	0.81688	0.2012	1.873	0.90531			1938	975	31.5087	51.2211	shamok	1	1	0.168215	0.334359	A5	0.130952	975	481	NA	1581	690	1393	982
A1710	7.62_375.13__pos	amine	7.62_375.13	positive	375.129	375.129	7.62	NA	NA	NA	NA	NA	yes	yes	yes	yes	yes	dn	yes	Confirmed	0.015447	-0.015447	-0.027704	-4.3968	0.00034794	3.4585	0.00081926	0.26522	-1.9147			983	3163.5	40.1531	40.6469	shamok	3	0	NA	NA	A1	0.698712	5789	4339	2898	3599	2429	3144	3183
A1711	7.62_379.05__pos	amine	7.62_379.05	positive	379.049	379.049	7.62	NA	NA	NA	NA	NA	yes	no	yes	no	yes	dn	yes	Rejected	0.015272	-0.015272	-0.023492	-3.5869	0.0021077	2.6762	0.0042198	0.12263	-3.0276			1780	3693	NA	61.393	shamok	9	3	0.0207865	0.010019	A5	0.19959	5999	3331	10378	3517	NA	9608	1683
A1712	7.62_392.15__pos	amine	7.62_392.15	positive	392.148	392.148	7.62	NA	NA	NA	NA	NA	yes	no	no	no	yes	dn	no	Confirmed	0.0061383	-0.0061383	-0.00046523	-6.4148	4.87e-06	5.3121	1.68e-05	0.51007	-0.97123			2656.5	5073	23.65	20.4807	shamok	0	0	0.0139281	0.00729352	A1	0.682337	7468	6096	4749	4722	3701	4587	5397
A1713	7.62_393.05__pos	amine	7.62_393.05	positive	393.052	393.052	7.62	NA	NA	NA	NA	NA	yes	yes	yes	yes	yes	dn	yes	Confirmed	0.026734	-0.026734	0.010299	-4.3311	0.00040241	3.3953	0.00092755	0.06351	-3.9769			143.5	1692	62.443	44.826	shamok	4	1	0.160279	0.0135934	A1	0.65856	1692	1506	3430	2037	NA	2582	805
A1714	7.62_402.11__pos	amine	7.62_402.11	positive	402.107	402.107	7.62	NA	NA	NA	NA	NA	no	no	no	no	no	no	no	Rejected	0.0023922	-0.0023922	-0.0036601	-2.377	0.028751	1.5413	0.045072	0.80516	-0.31265			2177.5	2598	28.5878	13.801	shamok	0	0	NA	NA	A5	0.144298	2212	2847	2361	2721	2278	2627	3248
A1715	7.62_441.22__pos	amine	7.62_441.22	positive	441.215	441.215	7.62	NA	NA	NA	NA	NA	yes	no	yes	no	yes	up	yes	Rejected	0.01848	0.01848	0.0026637	4.6364	0.00020517	3.6879	0.00050776	3.9738	1.9905			3816.5	3125	57.1808	61.5992	lowhits	0	7	NA	NA	A5	0.338471	NA	1046	4658	NA	NA	3125	NA
A1716	7.62_444.07__pos	amine	7.62_444.07	positive	444.074	444.074	7.62	[M166 + H]	NA	NA	NA	NA	yes	yes	yes	yes	yes	dn	yes	Confirmed	0.010683	-0.010683	-0.016726	-4.8307	0.0001341	3.8726	0.00034103	0.36757	-1.4439			7255	23234	55.1911	18.3483	shamok	0	0	0.00372157	0.00116209	A1	0.783246	20223	27340	20194	16812	15245	26510	22353
A1717	7.62_448.10__pos	amine	7.62_448.10	positive	448.103	448.103	7.62	[M159 + H]	NA	NA	NA	NA	yes	yes	yes	yes	yes	dn	yes	Confirmed	0.0366	-0.0366	-0.044643	-7.0767	1.34e-06	5.8722	5.26e-06	0.060772	-4.0404			451.5	13258	170.347	20.8674	shamok	2	0	0.208195	0.00709006	A1	0.953341	12943	13068	15026	12194	6311	16106	11182
A1718	7.62_456.03__pos	amine	7.62_456.03	positive	456.031	456.031	7.62	NA	NA	NA	NA	NA	no	no	no	no	yes	dn	no	Rejected	0.0074199	-0.0074199	-0.017591	-4.189	0.00055153	3.2584	0.0012356	0.50501	-0.9856			716.5	2367	59.5434	20.6038	shamok	0	0	0.174459	0.0528095	A5	0.394316	1564	2353	2567	1891	2211	2687	2381
A1719	7.62_458.19__pos	amine	7.62_458.19	positive	458.186	458.186	7.62	NA	NA	NA	NA	NA	yes	yes	yes	yes	yes	dn	yes	Confirmed	0.008222	-0.008222	-0.02028	-3.7087	0.0016074	2.7939	0.0033008	0.49538	-1.0134			4488	11165.5	59.5935	13.9022	shamok	0	0	NA	NA	A5	0.458229	11278	11053	10519	9720	9643	11601	10626
A172	0.99_622.59__pos	amine	0.99_622.59	positive	622.585	622.585	0.99	NA	NA	NA	NA	NA	no	no	no	no	yes	up	no	Rejected	0.0039557	0.0039557	-0.0074522	3.065	0.0066703	2.1759	0.011968	1.5569	0.63872			6373	4235.5	27.7175	30.3834	shamok	0	0	NA	NA	A5	0.255779	4849	4748	4243	4228	1389	5371	3852
A1720	7.62_461.21__pos	amine	7.62_461.21	positive	461.205	461.205	7.62	NA	NA	NA	NA	NA	no	no	no	no	yes	dn	no	Rejected	0.0069238	-0.0069238	-0.013341	-2.6151	0.017532	1.7562	0.028781	0.54365	-0.87926			4516	8381	44.2568	29.0367	shamok	0	0	NA	NA	A5	0.26709	7495	10913	3495	6553	6145	8392	8727
A1721	7.62_468.14__pos	amine	7.62_468.14	positive	468.136	468.136	7.62	NA	NA	NA	NA	NA	no	no	no	no	no	no	no	Rejected	0.0038297	-0.0038297	-0.016856	-2.2292	0.03878	1.4114	0.059038	0.74701	-0.4208			7146	10997	49.4817	15.2671	shamok	0	0	0.00685698	0.00445576	A5	0.118502	9037	10644	11728	9722	10637	12186	11350
A1722	7.62_468.24__pos	amine	7.62_468.24	positive	468.236	468.236	7.62	NA	NA	NA	NA	NA	no	no	no	no	no	no	no	Rejected	0.006248	0.006248	0.016724	1.6595	0.11434	0.94179	0.15557	1.3407	0.42294			2528	2373	38.5271	62.6313	shamok	0	1	0.0779272	0.0830173	A1	0.161881	2373	2699	484	2616	2795	365	2007
A1723	7.62_471.15__pos	amine	7.62_471.15	positive	471.154	471.154	7.62	NA	NA	NA	NA	NA	no	no	no	no	yes	dn	no	Rejected	0.0050783	-0.0050783	-0.015041	-2.6666	0.015727	1.8033	0.026007	0.65837	-0.60304			5018.5	8501.5	39.9588	10.9668	shamok	0	0	NA	NA	A5	0.368909	7019	8768	7008	6933	8548	8721	8125
A1724	7.62_472.16__pos	amine	7.62_472.16	positive	472.163	472.163	7.62	NA	NA	NA	NA	NA	yes	yes	yes	yes	yes	dn	yes	Confirmed	0.013204	-0.013204	-0.024234	-5.7496	1.89e-05	4.7237	5.75e-05	0.31135	-1.6834			1192	5979.5	94.3093	15.4534	shamok	0	0	0.0503356	0.0100343	A5	0.644247	4983	4876	7534	6310	5075	6999	5506
A1725	7.62_475.19__pos	amine	7.62_475.19	positive	475.186	475.186	7.62	NA	NA	NA	NA	NA	yes	yes	yes	yes	yes	dn	yes	Confirmed	0.013981	-0.013981	-0.027662	-3.8378	0.0012055	2.9188	0.0025282	0.34386	-1.5401			1322	4347	78.2686	16.6454	shamok	1	0	NA	NA	A5	0.565081	2526	4159	4858	4845	3710	4093	4418
A1726	7.62_477.21__pos	amine	7.62_477.21	positive	477.212	477.212	7.62	NA	NA	NA	NA	NA	no	no	no	no	no	no	no	Rejected	0.0041694	-0.0041694	-0.0084827	-2.1439	0.045947	1.3377	0.069026	0.68068	-0.55494			1154.5	1699.5	45.2207	32.2483	shamok	0	0	NA	NA	A5	0.111439	968	1698	1418	1701	1749	1338	2299
A1727	7.62_481.11__pos	amine	7.62_481.11	positive	481.11	481.11	7.62	[M173 + H]	NA	NA	NA	NA	no	no	no	no	no	no	no	Rejected	0.00033119	-0.00033119	-0.010986	-0.028158	0.97785	0.0097294	0.98217	1.0571	0.080087			2513	2271.5	39.6274	35.9268	shamok	0	0	0.0157183	0.0173894	A6	0.202623	1199	1893	3132	2131	3520	3243	1725
A1728	7.62_482.24__pos	amine	7.62_482.24	positive	482.238	482.238	7.62	NA	NA	NA	NA	NA	no	no	no	no	no	no	no	Rejected	0.0018303	-0.0018303	-0.014905	-1.2676	0.22109	0.65542	0.27872	0.89408	-0.16153			2562.5	3056.5	43.1468	17.2224	shamok	0	0	0.118244	0.099133	A1	0.14477	3113	2985	3309	2891	2931	2600	3187
A1729	7.62_485.26__pos	amine	7.62_485.26	positive	485.26	485.26	7.62	NA	NA	NA	NA	NA	no	no	no	no	no	no	no	Rejected	0.00041149	-0.00041149	-0.0041433	-0.40272	0.69189	0.15996	0.7389	0.99144	-0.012408			3831.5	4001	30.6399	15.5081	shamok	0	0	0.301449	0.288678	A3	0.34183	3953	4390	3340	4098	3692	3255	4049
A173	0.99_624.60__pos	amine	0.99_624.60	positive	624.597	624.597	0.99	NA	NA	NA	NA	NA	no	no	no	no	no	no	no	Rejected	0.004584	0.004584	-0.012891	1.4725	0.15814	0.80095	0.20785	1.4059	0.4915			3305.5	2581	44.0987	38.7037	shamok	0	1	NA	NA	A5	0.0683265	3380	2400	2581	2796	767	3959	2248
A1730	7.62_492.20__pos	amine	7.62_492.20	positive	492.199	492.199	7.62	NA	NA	NA	NA	NA	no	no	no	no	no	no	no	Rejected	0.00084593	0.00084593	-0.016132	0.69969	0.49307	0.30709	0.55316	1.1694	0.22575			4203	3773	40.7972	28.8213	shamok	0	0	0.0306924	0.0341903	A6	0.433283	3070	2490	4593	3507	4926	4114	3634
A1731	7.62_495.22__pos	amine	7.62_495.22	positive	495.219	495.219	7.62	NA	NA	NA	NA	NA	no	no	no	no	no	no	no	Rejected	0.0015204	0.0015204	-0.0055525	2.512	0.02176	1.6623	0.035098	1.2009	0.2641			6695.5	5432.5	17.6389	12.2499	shamok	0	0	NA	NA	A5	0.258317	5003	4790	5138	5725	6921	5308	5557
A1732	7.62_498.24__pos	amine	7.62_498.24	positive	498.236	498.236	7.62	NA	NA	NA	NA	NA	no	no	no	no	no	no	no	Rejected	0.0020574	0.0020574	-0.0018683	3.042	0.0070138	2.154	0.012508	1.2477	0.31928			2719.5	2171	11.9429	21.927	shamok	0	0	0.0235337	0.0294795	A5	0.193731	1413	2212	2282	1914	2130	2111	2024
A1733	7.62_522.02__pos	amine	7.62_522.02	positive	522.018	522.018	7.62	NA	NA	NA	NA	NA	no	no	no	no	yes	dn	no	Tentative	0.0070895	-0.0070895	-0.010695	-4.6076	0.00021858	3.6604	0.00053824	0.48895	-1.0322			2457.5	5346	44.5735	21.8415	shamok	0	0	0.00773143	0.00355406	A5	0.421788	5210	4438	6975	3684	5414	7843	5939
A1734	7.62_557.28__pos	amine	7.62_557.28	positive	557.277	557.277	7.62	NA	NA	NA	NA	NA	no	no	no	no	no	no	no	Rejected	0.00072167	0.00072167	0.013151	0.28044	0.78234	0.10661	0.8195	1.0788	0.10941			1285	1189	34.6023	28.3466	shamok	0	0	0.218677	0.236333	A1	0.102167	746	1075	822	1311	1425	668	1569
A1735	7.62_581.12__pos	amine	7.62_581.12	positive	581.124	581.124	7.62	NA	NA	NA	NA	NA	yes	yes	yes	yes	yes	dn	yes	Confirmed	0.015936	-0.015936	-0.021831	-4.8773	0.00012116	3.9166	0.00031242	0.23552	-2.0861			1753.5	7919	69.4389	22.4841	shamok	0	0	0.0325064	0.00719788	A1	0.867823	7425	9841	7263	6315	4561	9920	7251
A1736	7.62_59.01__neg	amine	7.62_59.01	negative	59.0136	59.0136	7.62	NA	NA	NA	NA	NA	no	no	no	no	no	no	no	Rejected	0.001093	0.001093	-0.0021839	0.92399	0.36771	0.43449	0.43119	1.1557	0.20881			1368	1218	32.2355	20.3932	shamok	0	0	0.0942983	0.105911	A5	0.0786359	1064	1170	834	1327	1266	1007	1697
A1737	7.62_590.01__pos	amine	7.62_590.01	positive	590.007	590.007	7.62	NA	NA	NA	NA	NA	yes	yes	yes	yes	yes	dn	yes	Confirmed	0.0094446	-0.0094446	-0.0084582	-5.1711	6.42e-05	4.1925	0.00017632	0.37577	-1.4121			995.5	2504.5	57.314	29.1763	shamok	0	0	0.0271221	0.0107806	A5	0.393788	2346	2265	2710	2004	2663	3764	1427
A1738	7.62_595.22__pos	amine	7.62_595.22	positive	595.217	595.217	7.62	NA	NA	NA	NA	NA	yes	yes	yes	yes	yes	dn	yes	Confirmed	0.018075	-0.018075	-0.013179	-4.9132	0.00011206	3.9506	0.00029047	0.21127	-2.2428			614.5	2799.5	88.5772	33.0527	shamok	2	0	NA	NA	A5	0.430417	3222	4056	2377	1776	2144	3319	2063
A1739	7.62_598.10__pos	amine	7.62_598.10	positive	598.103	598.103	7.62	NA	NA	NA	NA	NA	yes	yes	yes	yes	yes	dn	yes	Confirmed	0.012532	-0.012532	-0.013725	-6.6631	2.98e-06	5.5253	1.07e-05	0.28309	-1.8207			466.5	2189.5	62.9052	24.0268	shamok	0	0	0.209003	0.0445307	A1	0.775931	2244	3090	2135	1779	1842	2766	1553
A174	0.99_625.45__pos	amine	0.99_625.45	positive	625.455	625.455	0.99	NA	NA	NA	NA	NA	no	no	no	no	no	no	no	Rejected	0.0048493	-0.0048493	0.0019541	-1.0768	0.29579	0.52902	0.35807	0.72178	-0.47037			1379	1793	36.0845	50.2883	shamok	3	1	0.559826	0.430563	A4	NA	2085	1877	NA	962	3211	2266	1079
A1740	7.62_598.24__pos	amine	7.62_598.24	positive	598.245	598.245	7.62	NA	NA	NA	NA	NA	yes	no	yes	no	yes	dn	yes	Tentative	0.013908	-0.013908	-0.028523	-3.9591	0.00091992	3.0362	0.0019713	0.31297	-1.6759			607.5	1776	52.9443	38.5666	shamok	2	0	0.15391	0.0526464	A5	0.394674	1570	1272	1624	1216	911	1997	1928
A1741	7.62_649.10__pos	amine	7.62_649.10	positive	649.103	649.103	7.62	NA	NA	NA	NA	NA	yes	yes	yes	yes	yes	dn	yes	Confirmed	0.015234	-0.015234	-0.019191	-4.5038	0.00027469	3.5612	0.00066587	0.25583	-1.9667			686	3053.5	62.8581	37.8085	shamok	1	0	0.0918367	0.0206321	A1	0.696159	4132	4674	3242	1861	1347	2949	1558
A1742	7.62_663.10__pos	amine	7.62_663.10	positive	663.103	663.103	7.62	NA	NA	NA	NA	NA	yes	yes	yes	yes	yes	dn	yes	Confirmed	0.02215	-0.02215	-0.021961	-5.4235	3.75e-05	4.4263	0.00010729	0.14397	-2.7962			188	1596.5	91.5214	50.9698	shamok	2	0	0.207447	0.0244284	A1	0.758068	1591	1975	3240	2618	427	1785	1602
A1743	7.62_669.02__pos	amine	7.62_669.02	positive	669.019	669.019	7.63	NA	NA	NA	NA	NA	no	no	no	no	no	no	no	Rejected	0.0019967	-0.0019967	-0.01135	-1.014	0.324	0.48946	0.38715	0.85294	-0.22948			1497	2583.5	58.8045	35.4489	shamok	0	0	0.0146961	0.00851558	A1	0.0817155	841	2566	2601	2272	1595	2855	3576
A1744	7.62_69.03__pos	amine	7.62_69.03	positive	69.0341	69.0341	7.62	NA	NA	NA	NA	NA	yes	yes	yes	yes	yes	up	yes	Confirmed	0.02685	0.02685	-0.003877	17.879	6.61e-13	12.18	2.15e-11	19.683	4.2989			2060.5	101	32.1415	39.1175	blankratio	0	0	0.0266925	0.544555	A5	0.960098	157	90	102	55	161	162	100
A1745	7.62_718.16__pos	amine	7.62_718.16	positive	718.164	718.164	7.62	NA	NA	NA	NA	NA	yes	yes	yes	yes	yes	dn	yes	Confirmed	0.020364	-0.020364	-0.0018627	-7.6683	4.46e-07	6.3511	1.98e-06	0.12457	-3.0049			246.5	4656.5	101.54	37.9581	shamok	0	0	NA	NA	A1	0.710001	4379	5168	2936	3118	1745	5022	1427
A1746	7.62_728.12__pos	amine	7.62_728.12	positive	728.124	728.124	7.62	NA	NA	NA	NA	NA	yes	yes	yes	yes	yes	dn	yes	Confirmed	0.016012	-0.016012	-0.020829	-4.7217	0.00017017	3.7691	0.00042651	0.26086	-1.9387			1159	4832.5	81.6995	24.5023	shamok	1	0	0.0267472	0.0064149	A5	0.529506	4715	6642	4230	3807	3324	6689	4950
A1747	7.62_732.14__pos	amine	7.62_732.14	positive	732.145	732.145	7.62	NA	NA	NA	NA	NA	yes	yes	yes	yes	yes	dn	yes	Confirmed	0.025994	-0.025994	-0.018421	-6.8199	2.2e-06	5.658	8.16e-06	0.074835	-3.7401			223.5	2779.5	61.2824	40.5153	shamok	2	0	0.263982	0.0212268	A1	0.794583	2599	2364	3126	2533	403	4802	2186
A1748	7.62_742.10__pos	amine	7.62_742.10	positive	742.099	742.099	7.62	NA	NA	NA	NA	NA	yes	yes	yes	yes	yes	dn	yes	Confirmed	0.023036	-0.023036	-0.037954	-4.9625	0.0001007	3.997	0.0002638	0.17575	-2.5084			310	2401	126.453	41.3493	shamok	1	0	0.241935	0.031237	A5	0.459644	2162	2309	4789	1638	2493	4690	2701
A1749	7.62_752.05__pos	amine	7.62_752.05	positive	752.054	752.054	7.62	NA	NA	NA	NA	NA	yes	no	yes	no	yes	dn	yes	Rejected	0.017023	-0.017023	-0.02549	-4.8386	0.00013183	3.88	0.00033598	0.21145	-2.2416			285.5	2034.5	141.97	56.1848	shamok	0	0	0.161121	0.02261	A1	0.686806	409	1111	3957	1957	2111	4481	3127
A175	0.99_639.46__pos	amine	0.99_639.46	positive	639.456	639.456	0.99	NA	NA	NA	NA	NA	no	no	no	no	no	no	no	Rejected	0.000572	-0.000572	-0.010004	0.016357	0.98713	0.0056258	0.99015	1.021	0.030027			2175	1919	37.6847	35.6958	shamok	1	1	0.344828	0.390829	A4	NA	1919	1922	2927	NA	2078	2605	1589
A1750	7.62_806.07__pos	amine	7.62_806.07	positive	806.072	806.072	7.63	NA	NA	NA	NA	NA	yes	no	yes	no	yes	dn	yes	Rejected	0.009434	-0.009434	-0.0096807	-4.1437	0.0006099	3.2147	0.0013535	0.42786	-1.2248			754	2442	67.0802	23.3902	shamok	0	0	0.035809	0.0110565	A5	0.401187	1207	2787	2650	1891	2071	3231	2424
A1751	7.62_885.07__pos	amine	7.62_885.07	positive	885.068	885.068	7.62	NA	NA	NA	NA	NA	yes	no	no	no	yes	dn	yes	Rejected	0.0084657	-0.0084657	-0.030101	-2.3577	0.029905	1.5243	0.046682	0.53151	-0.91183			606	2114.5	98.1235	51.5063	shamok	0	0	NA	NA	A1	0.241587	404	1335	1837	792	2564	2392	2788
A1752	7.63_125.02__pos	amine	7.63_125.02	positive	125.021	125.021	7.64	NA	NA	NA	NA	NA	yes	no	no	no	yes	up	no	Confirmed	0.0047129	0.0047129	-0.0046455	6.8694	2e-06	5.6996	7.56e-06	1.6975	0.76338			60939.5	37437	19.0081	14.9417	shamok	0	0	0.173746	0.282822	A5	0.791212	27183	34366	32994	37237	42576	31855	44357
A1753	7.63_126.02__pos	amine	7.63_126.02	positive	126.022	126.022	7.63	WCMC	Taurine	[M+H]+	XOAAWQZATWQOTB-UHFFFAOYSA-N	3	no	no	no	no	no	no	no	Rejected	0.00016065	0.00016065	-0.007803	0.21867	0.82937	0.081254	0.85902	1.0335	0.047553			114678	115798	23.3391	15.5561	shamok	0	0	0.00589474	0.00583773	A6	0.731475	87388	110129	141443	107394	118064	139690	113533
A1754	7.63_128.02__pos	amine	7.63_128.02	positive	128.019	128.019	7.63	[M148 + H]	NA	NA	NA	NA	no	no	no	no	no	no	no	Rejected	0.00042276	-0.00042276	-0.0081046	-0.45552	0.65418	0.1843	0.70397	0.96761	-0.047502			5500	6154.5	22.758	17.9458	shamok	0	0	0.011	0.00983021	A6	0.608403	4498	5863	7637	6302	5826	8330	6025
A1755	7.63_162.11__pos	amine	7.63_162.11	positive	162.113	162.113	7.63	WCMC	Carnitine	[M+H]+	PHIQHXFUZVPYII-ZCFIWIBFSA-N	3	no	no	no	no	no	no	no	Rejected	0.0018556	0.0018556	-0.0058354	3.0812	0.0064384	2.1912	0.011594	1.2408	0.31128			3236821	2625915	15.9555	14.0179	shamok	0	0	0.279373	0.344368	A5	0.2706	2929972	2111785	3040179	2754819	2933546	2457965	2389088
A1756	7.63_187.11__pos	amine	7.63_187.11	positive	187.114	187.114	7.64	NA	NA	NA	NA	NA	yes	no	no	no	yes	up	no	Confirmed	0.0048533	0.0048533	0.0010277	7.3611	7.85e-07	6.105	3.29e-06	1.6969	0.76293			712245	427018	13.5786	18.5919	blankratio	0	0	0.360742	0.601701	A5	0.717562	331890	440413	330007	410353	472931	366390	526803
A1757	7.63_200.11__pos	amine	7.63_200.11	positive	200.106	200.106	7.63	NA	NA	NA	NA	NA	yes	yes	yes	yes	yes	up	yes	Confirmed	0.028999	0.028999	-0.0029921	8.5607	9.22e-08	7.0354	4.81e-07	22.88	4.516			7792.5	893	58.4517	18.8456	lowhits	0	8	NA	NA	A5	0.803742	NA	NA	NA	NA	NA	NA	774
A1758	7.63_241.15__pos	amine	7.63_241.15	positive	241.154	241.154	7.63	NA	NA	NA	NA	NA	yes	yes	yes	yes	yes	up	yes	Confirmed	0.0083513	0.0083513	-0.0067267	12.008	4.99e-10	9.3016	5.09e-09	2.5959	1.3763			17181.5	6590	21.1823	9.42787	shamok	0	0	0.0135029	0.0352049	A5	0.937711	6605	6575	7531	6619	5844	5974	7041
A1759	7.63_251.04__pos	amine	7.63_251.04	positive	251.038	251.038	7.63	NA	NA	NA	NA	NA	no	no	no	no	no	no	no	Rejected	0.00023547	0.00023547	-0.012931	0.17627	0.86205	0.064469	0.88634	1.0712	0.099227			2914	2985.5	39.9485	26.5462	shamok	0	0	0.0360329	0.03517	A6	0.781606	1855	2351	4154	2846	3307	3886	2879
A176	0.99_725.53__pos	amine	0.99_725.53	positive	725.529	725.529	0.99	NA	NA	NA	NA	NA	no	no	no	no	no	no	no	Rejected	0.00037969	-0.00037969	0.0038681	-0.041002	0.96775	0.014239	0.97434	1.0297	0.042288			1057	1393	46.5258	35.3181	shamok	1	1	0.636708	0.48313	A3	0.193602	1393	1481	1449	837	1935	793	NA
A1760	7.63_304.07__neg	amine	7.63_304.07	negative	304.07	304.07	7.63	NA	NA	NA	NA	NA	no	no	no	no	no	no	no	Rejected	0.0020297	-0.0020297	-0.006554	-1.6271	0.12109	0.91689	0.16414	0.81533	-0.29454			1085	1319.5	32.238	26.9401	shamok	0	0	NA	NA	A1	0.122568	969	912	955	1484	1313	1438	1964
A1761	7.63_318.12__pos	amine	7.63_318.12	positive	318.123	318.123	7.63	NA	NA	NA	NA	NA	no	no	no	no	yes	dn	no	Rejected	0.0050699	-0.0050699	-0.013882	-2.6715	0.015566	1.8078	0.025754	0.64717	-0.62778			4031.5	6464	41.6194	18.6376	shamok	0	0	0.0218281	0.0136139	A5	0.236713	4485	6583	5780	4663	5276	6510	6667
A1762	7.63_328.07__pos	amine	7.63_328.07	positive	328.072	328.072	7.63	NA	NA	NA	NA	NA	no	no	no	no	no	no	no	Rejected	0.0026393	0.0026393	-0.0080663	1.6362	0.11917	0.92384	0.1619	1.3602	0.44387			1452.5	1425.5	41.8649	34.3281	shamok	0	0	0.044062	0.0448965	A5	0.115547	1003	1739	1324	1527	1528	1084	1720
A1763	7.63_340.10__pos	amine	7.63_340.10	positive	340.099	340.099	7.63	NA	NA	NA	NA	NA	yes	no	yes	no	yes	dn	yes	Rejected	0.012774	-0.012774	-0.026966	-3.2144	0.0048073	2.3181	0.0089175	0.38911	-1.3618			3557	9199.5	58.4118	26.1767	shamok	1	0	0.114985	0.0444589	A5	0.414774	6623	11047	6465	7294	8439	7589	11519
A1764	7.63_389.13__pos	amine	7.63_389.13	positive	389.127	389.127	7.63	[M112 + Na]	NA	NA	NA	NA	no	no	no	no	yes	dn	no	Rejected	0.004891	-0.004891	-0.0118	-3.4796	0.0026753	2.5726	0.0052668	0.63068	-0.66501			4972.5	7690	40.5685	15.0359	shamok	0	0	0.0106586	0.00689207	A5	0.347766	10303	7393	9283	8159	6093	6992	7296
A1765	7.63_390.14__pos	amine	7.63_390.14	positive	390.137	390.137	7.64	NA	NA	NA	NA	NA	no	no	no	no	no	no	no	Rejected	0.0060663	-0.0060663	-0.023574	-2.0634	0.053806	1.2692	0.080018	0.67479	-0.56749			1200.5	2077	58.5901	20.9177	shamok	0	0	0.0741358	0.0428503	A5	0.133496	1815	2129	1674	2025	1870	1372	2661
A1766	7.63_393.14__pos	amine	7.63_393.14	positive	393.141	393.141	7.63	NA	NA	NA	NA	NA	yes	no	yes	no	yes	dn	yes	Rejected	0.0084903	-0.0084903	0.00044252	-3.9617	0.00091468	3.0387	0.0019615	0.36997	-1.4345			1413.5	3509	46.8061	56.0115	shamok	0	0	0.0374956	0.015104	A1	0.44912	3695	6075	3028	3323	1981	1314	8639
A1767	7.63_398.03__pos	amine	7.63_398.03	positive	398.033	398.033	7.63	NA	NA	NA	NA	NA	no	no	no	no	no	no	no	Rejected	0.0010379	-0.0010379	-0.01895	-0.43226	0.67068	0.17348	0.71807	0.93329	-0.099601			1219.5	1358	60.7606	43.2622	shamok	0	0	0.0188602	0.0169367	A6	0.551965	294	1258	1600	1399	1369	2138	1347
A1768	7.63_438.20__pos	amine	7.63_438.20	positive	438.199	438.199	7.63	NA	NA	NA	NA	NA	yes	no	no	no	yes	up	no	Confirmed	0.0067142	0.0067142	-0.0021404	5.187	6.2e-05	4.2073	0.00017118	1.9874	0.99089			6017.5	2868	22.3973	43.9448	shamok	0	0	0.0247611	0.0519526	A5	0.503594	2352	3076	6355	2834	3579	4018	1940
A1769	7.63_450.12__pos	amine	7.63_450.12	positive	450.121	450.121	7.63	NA	NA	NA	NA	NA	yes	yes	yes	yes	yes	dn	yes	Confirmed	0.0078704	-0.0078704	-0.013991	-4.8555	0.00012705	3.896	0.00032478	0.4576	-1.1278			982.5	2091.5	39.2628	21.8929	shamok	0	0	NA	NA	A1	0.744747	2200	2600	2427	1983	1423	1926	1467
A177	0.99_734.51__pos	amine	0.99_734.51	positive	734.514	734.514	0.99	NA	NA	NA	NA	NA	no	no	no	no	no	no	no	Rejected	0.0010398	0.0010398	-0.0038167	0.79363	0.43775	0.35878	0.49963	1.1297	0.17592			2221	1497.5	29.7174	37.379	blankratio	0	0	0.34624	0.513523	A4	NA	1194	1850	2553	1427	2949	1568	1250
A1770	7.63_451.12__pos	amine	7.63_451.12	positive	451.124	451.124	7.63	NA	NA	NA	NA	NA	yes	no	yes	no	yes	dn	yes	Rejected	0.015894	-0.015894	-0.03	-2.9991	0.0077004	2.1135	0.013577	0.29536	-1.7595			833	1404	60.9981	42.3127	shamok	5	1	0.0444178	0.0263533	A5	0.235071	1404	2243	977	950	833	2374	1307
A1771	7.63_454.03__pos	amine	7.63_454.03	positive	454.025	454.025	7.63	NA	NA	NA	NA	NA	no	no	no	no	yes	dn	no	Rejected	0.005996	-0.005996	-0.013816	-3.7597	0.0014346	2.8433	0.002979	0.5662	-0.82062			7705	16367	43.9217	19.0773	shamok	0	0	0.00246593	0.00116087	A5	0.390342	10134	16404	16330	13144	14366	20413	16405
A1772	7.63_478.09__pos	amine	7.63_478.09	positive	478.089	478.089	7.63	NA	NA	NA	NA	NA	no	no	no	no	no	no	no	Rejected	0.0024964	0.0024964	-0.015124	1.4147	0.17424	0.75886	0.22572	1.3187	0.39916			2930.5	2933	46.855	42.0734	shamok	0	0	0.0129671	0.012956	A4	NA	1140	2888	1644	2978	4298	3757	2851
A1773	7.63_601.03__pos	amine	7.63_601.03	positive	601.031	601.031	7.63	NA	NA	NA	NA	NA	no	no	no	no	yes	dn	no	Rejected	0.0059244	-0.0059244	-0.019305	-2.4753	0.023483	1.6293	0.03757	0.59801	-0.74177			4605	8870	52.5642	29.184	shamok	0	0	0.00912052	0.00473506	A5	0.230249	2704	8920	8820	7357	7641	11357	10247
A1774	7.63_610.98__pos	amine	7.63_610.98	positive	610.98	610.98	7.64	NA	NA	NA	NA	NA	no	no	no	no	no	no	no	Rejected	0.0019631	-0.0019631	-0.011526	-0.98242	0.33891	0.46991	0.40221	0.82255	-0.28182			3898.5	5514	42.5889	40.8635	shamok	0	0	0.00654098	0.00462459	A4	NA	2656	5175	2673	5002	7768	9469	7323
A1775	7.63_618.15__pos	amine	7.63_618.15	positive	618.149	618.149	7.63	NA	NA	NA	NA	NA	no	no	no	no	yes	dn	no	Rejected	0.0064619	-0.0064619	-0.014462	-2.6553	0.016107	1.793	0.026576	0.62487	-0.67836			1143	1870.5	62.1592	17.9386	shamok	0	0	0.0393701	0.0240577	A5	0.211736	1586	2615	1708	1635	2211	1745	1714
A1776	7.63_738.07__pos	amine	7.63_738.07	positive	738.074	738.074	7.63	NA	NA	NA	NA	NA	yes	no	no	no	yes	dn	yes	Rejected	0.0086062	-0.0086062	-0.027719	-2.659	0.015981	1.7964	0.026396	0.52411	-0.93206			1758	4556.5	72.3909	35.7945	shamok	0	0	NA	NA	A1	0.393888	3263	5638	6384	2785	3743	5370	6027
A1777	7.63_89.02__neg	amine	7.63_89.02	negative	89.0246	89.0246	7.63	WCMC	Glyceraldehyde	[M-H]-	MNQZXJOMYWMBOU-UHFFFAOYSA-N	3	no	no	no	no	no	no	no	Rejected	0.0013148	0.0013148	-0.0016575	0.94276	0.35828	0.44577	0.42231	1.1757	0.23347			3279	2634.5	36.1445	26.114	shamok	0	0	0.0555047	0.0690833	A5	0.0596971	2582	2251	1643	3341	2477	2687	4053
A1778	7.64_145.05__pos	amine	7.64_145.05	positive	145.05	145.05	7.64	NA	NA	NA	NA	NA	no	no	no	no	no	no	no	Rejected	0.0034692	0.0034692	-0.017945	1.2777	0.21758	0.66237	0.27524	1.5386	0.62162			5144	3961	50.1249	41.9988	shamok	0	0	NA	NA	A5	0.193156	604	3463	2706	3143	4459	2598	4492
A1779	7.64_184.09__pos	amine	7.64_184.09	positive	184.095	184.095	7.64	[M155 + H]	NA	NA	NA	NA	yes	no	no	no	yes	up	no	Confirmed	0.0045011	0.0045011	-0.0080561	5.263	5.27e-05	4.278	0.00014699	1.6864	0.75392			967479	604106	26.6849	13.988	shamok	0	0	0.0528756	0.0846806	A5	0.728532	468684	469958	558500	599298	688970	509099	640727
A178	0.99_762.53__pos	amine	0.99_762.53	positive	762.531	762.531	0.99	NA	NA	NA	NA	NA	no	no	no	no	no	no	no	Rejected	0.00079129	0.00079129	-0.0053101	0.27321	0.7878	0.10358	0.82405	1.3138	0.39369			2141	1364	39.0735	37.3948	shamok	1	0	0.271369	0.425953	A5	0.0450055	2402	1515	1213	2157	1716	1156	949
A1780	7.64_236.15__pos	amine	7.64_236.15	positive	236.149	236.149	7.65	NA	NA	NA	NA	NA	yes	no	yes	no	yes	dn	yes	Rejected	0.0085106	-0.0085106	-0.012007	-2.5494	0.020125	1.6963	0.032693	0.40336	-1.3099			1212	3794	50.6781	50.9503	shamok	1	0	0.443069	0.141539	A1	0.413514	5118	518	3928	3222	5527	4883	1515
A1781	7.64_258.13__pos	amine	7.64_258.13	positive	258.133	258.133	7.64	NA	NA	NA	NA	NA	no	no	no	no	no	no	no	Rejected	0.0044234	-0.0044234	-0.012093	-2.0119	0.059442	1.2259	0.087564	0.5648	-0.82419			3463.5	7215.5	48.1294	50.7883	shamok	0	0	0.07247	0.0347862	A1	0.26835	10671	1845	7473	6902	12656	11154	3088
A1782	7.64_266.16__pos	amine	7.64_266.16	positive	266.159	266.159	7.64	NA	NA	NA	NA	NA	yes	no	yes	no	yes	up	yes	Rejected	0.0088565	0.0088565	-0.024138	3.2801	0.0041599	2.3809	0.0078181	3.7027	1.8886			1150.5	510.5	125.534	53.1032	shamok	0	0	0.0817036	0.184133	A5	0.244834	475	395	934	294	696	1046	546
A1783	7.64_277.09__pos	amine	7.64_277.09	positive	277.091	277.091	7.64	[M125 + H]	NA	NA	NA	NA	no	no	no	no	no	no	no	Rejected	0.003414	0.003414	0.0026092	2.4755	0.023474	1.6294	0.03757	1.3854	0.47026			18457.5	13435.5	27.5712	40.8036	shamok	0	0	0.0107815	0.0148115	A5	0.254998	9202	13261	28383	15182	13610	17749	8666
A1784	7.64_346.20__pos	amine	7.64_346.20	positive	346.201	346.201	7.64	NA	NA	NA	NA	NA	no	no	no	no	no	no	no	Rejected	0.0016403	0.0016403	-0.011498	1.483	0.15536	0.80866	0.20458	1.2265	0.2946			3878	3362	29.8691	23.4824	shamok	0	0	0.148272	0.171029	A5	0.119681	3157	1854	3619	3621	3588	2741	3064
A1785	7.64_350.05__pos	amine	7.64_350.05	positive	350.051	350.051	7.64	[M168 + Na]	NA	NA	NA	NA	no	no	no	no	no	no	no	Rejected	0.002705	-0.002705	-0.012845	-1.6174	0.12319	0.90942	0.16668	0.80546	-0.31212			5750	7324.5	40.867	20.703	shamok	0	0	0.004	0.00314015	A4	NA	3794	7034	6499	7213	7989	7210	9688
A1786	7.64_454.12__pos	amine	7.64_454.12	positive	454.125	454.125	7.64	[M164 + H]	NA	NA	NA	NA	yes	no	yes	no	yes	up	no	Confirmed	0.0068269	0.0068269	-0.0099708	5.0793	7.82e-05	4.1066	0.00020902	2.3007	1.2021			9599	4851	37.0553	17.1247	shamok	0	0	0.0105219	0.0208205	A5	0.646156	5055	5383	5052	4419	3628	3068	5585
A1787	7.64_465.98__pos	amine	7.64_465.98	positive	465.979	465.979	7.64	NA	NA	NA	NA	NA	no	no	no	no	no	no	no	Rejected	0.0027946	-0.0027946	-0.012352	-2.0023	0.060552	1.2179	0.088931	0.76594	-0.3847			915	1280	39.1372	27.0377	shamok	0	0	0.0196721	0.0140625	A5	0.106574	770	1285	1650	1275	1338	2065	1151
A1788	7.64_895.02__pos	amine	7.64_895.02	positive	895.023	895.023	7.65	NA	NA	NA	NA	NA	no	no	no	no	no	no	no	Rejected	0.0053672	-0.0053672	-0.040123	-0.7958	0.43652	0.36	0.49861	0.67272	-0.57192			548	1377	107.466	49.2423	shamok	1	1	0.0684307	0.0272331	A1	0.0962853	NA	728	1321	1008	1967	2119	1880
A1789	7.65_186.11__pos	amine	7.65_186.11	positive	186.106	186.106	7.65	NA	NA	NA	NA	NA	yes	yes	yes	yes	yes	up	yes	Confirmed	0.012382	0.012382	-0.0082629	12.182	3.96e-10	9.4024	4.24e-09	4.1167	2.0415			32128.5	7819.5	29.819	13.7797	shamok	0	0	0.055776	0.229171	A5	0.964447	6470	6499	6440	7917	9003	6871	8682
A179	0.99_806.59__pos	amine	0.99_806.59	positive	806.589	806.589	0.99	NA	NA	NA	NA	NA	no	no	no	no	no	no	no	Rejected	0.0044868	-0.0044868	-0.011546	-1.2669	0.22134	0.65495	0.27891	0.78476	-0.34969			793.5	1103.5	48.1726	49.5479	shamok	2	0	0.643982	0.463072	A2	0.306463	1735	1309	1599	366	1873	657	1249
A1790	7.65_203.05__pos	amine	7.65_203.05	positive	203.054	203.054	7.65	[M156 + Na]	NA	NA	NA	NA	no	no	no	no	yes	dn	no	Rejected	0.0042	-0.0042	-0.0074999	-2.4711	0.023688	1.6255	0.037798	0.65934	-0.60091			139876	236770	42.4637	30.9598	shamok	0	0	NA	NA	A1	0.233368	124689	228631	166427	205548	264749	184875	343361
A1791	7.65_313.16__pos	amine	7.65_313.16	positive	313.164	313.164	7.65	NA	NA	NA	NA	NA	no	no	no	no	no	no	no	Rejected	0.002023	0.002023	0.0048261	1.8284	0.084115	1.0751	0.11904	1.2296	0.29814			2488.5	1932	20.703	20.2338	shamok	0	0	0.385373	0.496377	A5	0.145825	2360	1784	2224	1098	1862	1942	1496
A1792	7.65_332.10__pos	amine	7.65_332.10	positive	332.098	332.098	7.65	NA	NA	NA	NA	NA	no	no	no	no	no	no	no	Rejected	0.0014652	-0.0014652	-0.012924	-0.96955	0.34512	0.46203	0.40891	0.9142	-0.12941			1878	2202	42.2914	20.4001	shamok	0	0	0.00745474	0.00635786	A6	0.527925	1513	2233	2171	2331	2471	2702	2017
A1793	7.65_366.11__neg	amine	7.65_366.11	negative	366.108	366.108	7.65	NA	NA	NA	NA	NA	no	no	no	no	no	no	no	Rejected	0.002646	0.002646	-0.0084308	1.1997	0.24581	0.6094	0.30532	1.5113	0.59575			2151.5	1677	54.9535	31.5716	shamok	0	0	0.00883105	0.0113298	A5	0.0962638	835	1564	1159	1636	2031	1154	2392
A1794	7.65_367.11__neg	amine	7.65_367.11	negative	367.106	367.106	7.65	[M16 + COOH-]	NA	NA	NA	NA	no	no	no	no	no	no	no	Rejected	0.0030087	0.0030087	-0.0096923	1.2549	0.22555	0.64675	0.28374	1.6043	0.68195			10970.5	7891	62.0997	35.4841	shamok	0	0	0.00601613	0.00836396	A5	0.093337	3682	7396	5675	7427	10064	5652	12679
A1795	7.65_369.12__neg	amine	7.65_369.12	negative	369.12	369.12	7.65	NA	NA	NA	NA	NA	yes	yes	yes	yes	yes	up	yes	Confirmed	0.022403	0.022403	-0.006761	17.908	6.43e-13	12.192	2.13e-11	12.705	3.6673			3115	259	42.1837	25.2605	shamok	0	0	0.024077	0.289575	A5	0.957331	233	244	213	250	337	253	265
A1796	7.65_369.19__pos	amine	7.65_369.19	positive	369.185	369.185	7.65	NA	NA	NA	NA	NA	yes	no	no	no	yes	up	no	Confirmed	0.0043982	0.0043982	-0.0050093	3.6728	0.0017411	2.7592	0.003536	1.5689	0.64979			3029.5	2059.5	17.1581	30.7158	shamok	0	0	0.273312	0.402039	A5	0.353256	819	1064	1665	2619	1802	2113	2513
A1797	7.65_380.13__pos	amine	7.65_380.13	positive	380.128	380.128	7.65	NA	NA	NA	NA	NA	no	no	no	no	no	no	no	Rejected	0.0051869	0.0051869	0.031999	1.2463	0.22862	0.64089	0.28723	1.8293	0.87128			5710.5	2612	64.9605	59.194	shamok	0	0	0.00735487	0.0160796	A5	0.27062	880	3166	1499	1585	3645	2917	2585
A1798	7.65_399.07__pos	amine	7.65_399.07	positive	399.074	399.074	7.65	[M144 + H]	NA	NA	NA	NA	yes	no	yes	no	yes	up	no	Confirmed	0.0064963	0.0064963	-0.012453	5.9029	1.38e-05	4.8614	4.3e-05	2.142	1.099			7908.5	3793.5	32.0972	21.0603	shamok	0	0	0.00480496	0.0100171	A5	0.733235	3684	3066	5587	3779	3725	4145	3859
A1799	7.65_459.23__pos	amine	7.65_459.23	positive	459.229	459.229	7.65	NA	NA	NA	NA	NA	no	no	no	no	no	no	no	Rejected	0.0032456	-0.0032456	0.034339	-1.4585	0.16194	0.79064	0.21193	0.79895	-0.32383			940	1224	46.3385	31.6681	shamok	1	0	0.421277	0.323529	A6	0.40903	1391	1239	1186	1806	1109	1209	869
A18	0.91_670.56__pos	amine	0.91_670.56	positive	670.563	670.563	0.91	NA	NA	NA	NA	NA	no	no	no	no	no	no	no	Rejected	0.0010734	0.0010734	-0.0046995	0.67867	0.50598	0.29586	0.56493	1.1567	0.21001			2860	2535	43.0453	36.7796	shamok	0	0	0.367483	0.414596	A4	NA	2807	4412	3436	2247	3779	1898	2263
A180	0.99_891.81__pos	amine	0.99_891.81	positive	891.809	891.809	0.99	NA	NA	NA	NA	NA	yes	yes	yes	yes	yes	up	yes	Confirmed	0.02149	0.02149	-0.0049268	7.3239	8.42e-07	6.0749	3.49e-06	11.991	3.5838			6385	528.5	54.2927	44.0871	shamok	0	0	0.0352388	0.425733	A5	0.723797	500	732	575	171	629	269	326
A1800	7.65_461.24__pos	amine	7.65_461.24	positive	461.235	461.235	7.65	NA	NA	NA	NA	NA	yes	yes	yes	yes	yes	up	yes	Confirmed	0.013417	0.013417	-0.010051	4.5101	0.00027092	3.5672	0.00065783	3.2018	1.6789			1478.5	678.5	24.4747	32.9076	shamok	0	4	NA	NA	A5	0.467943	NA	660	697	525	NA	477	1132
A1801	7.65_549.27__pos	amine	7.65_549.27	positive	549.269	549.269	7.65	NA	NA	NA	NA	NA	no	no	no	no	yes	dn	no	Rejected	0.0062883	-0.0062883	0.0063121	-3.5276	0.0024046	2.619	0.0047785	0.55203	-0.85718			1110.5	2147	46.0993	17.3113	shamok	0	0	NA	NA	A5	0.423052	2403	1951	1924	1704	2343	1817	2427
A1802	7.65_558.10__pos	amine	7.65_558.10	positive	558.1	558.1	7.65	NA	NA	NA	NA	NA	yes	yes	yes	yes	yes	up	yes	Confirmed	0.031371	0.031371	-0.030847	6.7405	2.56e-06	5.591	9.37e-06	18.478	4.2077			3842.5	306	45.4794	68.4358	shamok	0	2	0.0044242	0.0555556	A5	0.791092	NA	87	48	395	383	501	44
A1803	7.65_572.25__pos	amine	7.65_572.25	positive	572.246	572.246	7.65	NA	NA	NA	NA	NA	yes	yes	yes	yes	yes	dn	yes	Confirmed	0.0095619	-0.0095619	0.00091685	-3.6681	0.0017592	2.7547	0.0035705	0.43752	-1.1926			659	1483	39.4669	20.4372	shamok	1	0	NA	NA	A5	0.527184	1078	1428	1538	1897	1592	1704	1428
A1804	7.65_615.01__pos	amine	7.65_615.01	positive	615.006	615.006	7.65	[M154 + H]	NA	NA	NA	NA	yes	yes	yes	yes	yes	dn	yes	Confirmed	0.020464	-0.020464	-0.010476	-4.1233	0.00063827	3.195	0.0014096	0.24414	-2.0342			295	2808	179.997	51.7032	shamok	1	0	NA	NA	A1	0.647961	871	1036	4123	3407	2548	5518	2922
A1805	7.65_705.10__pos	amine	7.65_705.10	positive	705.097	705.097	7.65	NA	NA	NA	NA	NA	yes	yes	yes	yes	yes	up	yes	Confirmed	0.017922	0.017922	-0.028903	3.9306	0.00098024	3.0087	0.0020914	4.7882	2.2595			1988	564	52.2108	66.4885	shamok	0	1	0.0115694	0.0407801	A5	0.664093	NA	723	1093	311	259	597	44
A1806	7.66_140.07__pos	amine	7.66_140.07	positive	140.068	140.068	7.66	NA	NA	NA	NA	NA	no	no	no	no	no	no	no	Rejected	0.0028028	0.0028028	-0.00078569	4.8679	0.00012367	3.9077	0.00031797	1.3669	0.45092			12576.5	9472	16.1368	10.8031	blankratio	0	0	0.443287	0.588577	A5	0.60442	8125	9916	7497	8588	9590	9354	10557
A1807	7.66_166.08__pos	amine	7.66_166.08	positive	166.083	166.083	7.66	NA	NA	NA	NA	NA	no	no	no	no	no	no	no	Rejected	0.0025426	0.0025426	0.00050293	3.093	0.0062747	2.2024	0.01134	1.3048	0.38387			91558	69974.5	18.1745	20.9579	shamok	0	0	0.0857052	0.112141	A5	0.360601	48889	78047	53675	67137	61926	61904	82317
A1808	7.66_168.12__pos	amine	7.66_168.12	positive	168.121	168.121	7.66	[M151 + Na]	NA	NA	NA	NA	no	no	no	no	yes	up	no	Rejected	0.0037173	0.0037173	-0.011383	2.923	0.0090831	2.0418	0.015835	1.5904	0.66936			5303	3730.5	38.3274	20.6282	shamok	0	0	0.0484631	0.0688916	A5	0.349522	2522	2326	3537	3655	4445	3001	4248
A1809	7.66_171.14__pos	amine	7.66_171.14	positive	171.142	171.142	7.66	NA	NA	NA	NA	NA	no	no	no	no	yes	up	no	Rejected	0.0051231	0.0051231	-0.0034419	3.8633	0.001139	2.9435	0.0024023	1.7169	0.7798			3139.5	1948	24.5312	31.973	shamok	0	0	0.130116	0.209702	A5	0.438717	783	2446	944	2013	1943	1628	2220
A181	0.99_917.83__pos	amine	0.99_917.83	positive	917.83	917.83	0.99	NA	NA	NA	NA	NA	yes	yes	yes	yes	yes	up	yes	Confirmed	0.029034	0.029034	-0.0064242	6.4809	4.27e-06	5.3692	1.5e-05	11.256	3.4926			15572	345	37.1332	136.104	shamok	0	1	0.00693552	0.313043	A5	0.852895	494	5281	NA	316	345	183	213
A1810	7.66_274.06__pos	amine	7.66_274.06	positive	274.061	274.061	7.66	NA	NA	NA	NA	NA	yes	yes	yes	yes	yes	up	yes	Confirmed	0.047775	0.047775	-0.02385	13.525	7.19e-11	10.143	9.57e-10	135.41	7.0812			11721.5	119	26.9619	53.2359	shamok	0	3	0.0038391	0.378151	A5	0.95959	NA	119	79	220	204	160	NA
A1811	7.66_278.07__pos	amine	7.66_278.07	positive	278.068	278.068	7.66	NA	NA	NA	NA	NA	yes	yes	yes	yes	yes	up	yes	Confirmed	0.0356	0.0356	-0.0071811	8.2013	1.72e-07	6.7652	8.47e-07	19.816	4.3086			8812	767	46.8593	96.0965	lowhits	0	6	0.00215615	0.0247718	A5	0.634934	NA	NA	NA	NA	NA	NA	267
A1812	7.66_350.20__pos	amine	7.66_350.20	positive	350.2	350.2	7.66	NA	NA	NA	NA	NA	yes	yes	yes	yes	yes	up	yes	Confirmed	0.014208	0.014208	-0.014245	10.011	8.79e-09	8.0562	6.2e-08	5.0721	2.3426			3581.5	773.5	43.0707	27.4264	shamok	0	0	0.053888	0.249515	A5	0.888048	563	806	926	971	351	741	1066
A1813	7.66_367.17__pos	amine	7.66_367.17	positive	367.168	367.168	7.66	NA	NA	NA	NA	NA	no	no	no	no	yes	up	no	Rejected	0.0047429	0.0047429	-0.0059677	2.672	0.015549	1.8083	0.02574	1.6872	0.75464			1458	1003.5	34.8942	40.3936	shamok	0	0	NA	NA	A5	0.252318	977	1306	587	314	1030	1047	1065
A1814	7.66_387.20__pos	amine	7.66_387.20	positive	387.2	387.2	7.66	NA	NA	NA	NA	NA	no	no	no	no	no	no	no	Rejected	0.00076469	-0.00076469	-0.0067997	-0.35709	0.72518	0.13956	0.76911	1.0074	0.010658			2337	2142	35.9215	17.6449	shamok	0	0	NA	NA	A4	NA	1950	1669	1548	2141	2345	2482	2358
A1815	7.66_395.18__pos	amine	7.66_395.18	positive	395.178	395.178	7.66	NA	NA	NA	NA	NA	no	no	yes	no	yes	up	no	Tentative	0.0072606	0.0072606	-0.0064694	5.4059	3.89e-05	4.41	0.00011096	2.2566	1.1741			2640.5	1132	30.2254	31.6323	blankratio	0	0	0.362999	0.846731	A5	0.668776	1872	775	569	1048	1435	1173	1117
A1816	7.66_421.06__pos	amine	7.66_421.06	positive	421.056	421.056	7.66	[M158 + H]	NA	NA	NA	NA	yes	yes	yes	yes	yes	up	yes	Confirmed	0.043586	0.043586	-0.020807	25.206	1.72e-15	14.765	2.99e-13	126.69	6.9852			29538	247.5	30.2694	49.4108	shamok	0	0	0.0012357	0.147475	A5	0.936686	75	181	336	293	539	193	202
A1817	7.66_456.14__pos	amine	7.66_456.14	positive	456.137	456.137	7.66	[M138 + Na]	NA	NA	NA	NA	yes	yes	yes	yes	yes	up	yes	Confirmed	0.032317	0.032317	-0.015446	13.435	8.02e-11	10.096	1.04e-09	31.775	4.9898			17606.5	492	32.2379	51.8167	shamok	0	1	0.00377701	0.135163	A5	0.983091	363	340	1214	363	689	497	NA
A1818	7.66_528.16__pos	amine	7.66_528.16	positive	528.162	528.162	7.66	NA	NA	NA	NA	NA	yes	yes	yes	yes	yes	up	yes	Confirmed	0.034105	0.034105	-0.0025287	10.046	8.32e-09	8.08	5.92e-08	29.16	4.8659			5114.5	265	31.251	42.7706	shamok	0	4	0.00527911	0.101887	A5	0.941177	NA	452	248	143	156	282	NA
A1819	7.66_565.07__pos	amine	7.66_565.07	positive	565.071	565.071	7.66	NA	NA	NA	NA	NA	yes	yes	yes	yes	yes	up	yes	Confirmed	0.055798	0.055798	-0.025831	9.7007	1.42e-08	7.8469	9.36e-08	93.782	6.5512			6218	164	15.2211	77.2159	lowhits	0	6	0.00289482	0.109756	A5	0.919442	NA	302	NA	117	NA	NA	NA
A182	0.99_945.84__pos	amine	0.99_945.84	positive	945.837	945.837	0.99	NA	NA	NA	NA	NA	yes	yes	yes	yes	yes	up	yes	Confirmed	0.030046	0.030046	-0.018124	5.2964	4.91e-05	4.3089	0.00013765	8.9193	3.1569			2652.5	444	43.5821	87.8712	shamok	0	4	0.0350613	0.209459	A5	0.704549	362	1186	58	69	NA	NA	NA
A1820	7.66_567.07__pos	amine	7.66_567.07	positive	567.07	567.07	7.66	NA	NA	NA	NA	NA	yes	yes	yes	yes	yes	up	yes	Confirmed	0.036227	0.036227	-0.014181	7.3568	7.92e-07	6.1015	3.31e-06	23.497	4.5544			3573.5	169	13.5678	73.7867	shamok	0	3	0.0194487	0.411243	A5	0.860991	NA	NA	30	338	310	462	122
A1821	7.66_568.05__pos	amine	7.66_568.05	positive	568.053	568.053	7.66	NA	NA	NA	NA	NA	yes	yes	yes	yes	yes	up	yes	Confirmed	0.038466	0.038466	-0.017358	8.839	5.76e-08	7.2398	3.23e-07	42.433	5.4071			7711	184	29.0002	63.0609	shamok	0	2	0.00207496	0.0869565	A5	0.927796	146	487	NA	383	36	257	186
A1822	7.66_630.19__pos	amine	7.66_630.19	positive	630.193	630.193	7.66	NA	NA	NA	NA	NA	yes	yes	yes	yes	yes	up	yes	Confirmed	0.031457	0.031457	0.043979	6.8748	1.98e-06	5.7042	7.49e-06	39.57	5.3064			3782	288	57.814	NA	lowhits	1	9	0.0140138	0.184028	A5	0.689566	NA	NA	NA	NA	NA	NA	NA
A1823	7.66_670.27__pos	amine	7.66_670.27	positive	670.274	670.274	7.66	NA	NA	NA	NA	NA	yes	no	yes	yes	yes	dn	no	Confirmed	0.007495	-0.007495	-0.0062854	-8.0261	2.34e-07	6.6308	1.12e-06	0.4501	-1.1517			1375	2949.5	27.9782	12.249	shamok	0	0	0.348364	0.1624	A1	0.826608	2462	2796	3135	2370	2850	2691	3366
A1824	7.66_672.13__pos	amine	7.66_672.13	positive	672.129	672.129	7.66	[M147 + Na]	NA	NA	NA	NA	yes	yes	yes	yes	yes	up	yes	Confirmed	0.040279	0.040279	-0.014596	12.602	2.28e-10	9.6411	2.58e-09	55.892	5.8046			6784.5	407	40.9623	38.398	lowhits	0	7	0.00781192	0.130221	A5	0.974362	NA	NA	NA	NA	197	407	NA
A1825	7.66_699.11__pos	amine	7.66_699.11	positive	699.106	699.106	7.66	NA	NA	NA	NA	NA	yes	yes	yes	yes	yes	up	yes	Confirmed	0.043375	0.043375	-0.013721	6.6374	3.14e-06	5.5034	1.12e-05	26.553	4.7308			8568.5	432	11.4015	97.2784	shamok	0	3	0.00198401	0.0393519	A5	0.888745	1110	NA	986	41	94	NA	NA
A1826	7.66_715.05__pos	amine	7.66_715.05	positive	715.052	715.052	7.66	NA	NA	NA	NA	NA	yes	yes	yes	yes	yes	up	yes	Confirmed	0.036652	0.036652	-0.01431	7.183	1.1e-06	5.9598	4.41e-06	26.606	4.7337			3104.5	162	36.2971	62.6754	shamok	0	3	0.00789177	0.151235	A5	0.891684	242	48	22	NA	303	243	162
A1827	7.66_819.12__pos	amine	7.66_819.12	positive	819.118	819.118	7.66	NA	NA	NA	NA	NA	yes	yes	yes	yes	yes	up	yes	Confirmed	0.026383	0.026383	-0.027198	4.6594	0.00019508	3.7098	0.00048564	5.5501	2.4725			1498.5	548	43.486	77.9314	shamok	0	4	0.029029	0.0793796	A5	0.644545	922	NA	57	65	NA	361	NA
A1828	7.67_177.13__pos	amine	7.67_177.13	positive	177.127	177.127	7.67	NA	NA	NA	NA	NA	no	no	no	no	no	no	no	Rejected	0.0015893	0.0015893	-0.0097809	1.0332	0.31521	0.5014	0.37833	1.2452	0.31641			2192.5	2136.5	39.7897	34.6974	shamok	0	0	0.376739	0.386614	A4	NA	2289	726	1139	2534	2225	2683	1162
A1829	7.67_185.02__neg	amine	7.67_185.02	negative	185.022	185.022	7.67	NA	NA	NA	NA	NA	yes	no	yes	no	yes	up	yes	Rejected	0.011421	0.011421	-0.018732	3.7104	0.0016011	2.7956	0.0032902	2.8912	1.5317			1920	744	45.1703	68.8948	shamok	0	0	0.0111979	0.0288978	A5	0.506728	314	87	914	806	1176	682	246
A183	1.00_206.19__pos	amine	1.00_206.19	positive	206.191	206.191	1	NA	NA	NA	NA	NA	yes	no	no	no	yes	up	no	Confirmed	0.0068641	0.0068641	-0.0096812	3.1172	0.0059516	2.2254	0.010803	1.8505	0.88788			4818.5	3079	20.9252	46.1939	shamok	0	0	0.0950503	0.14875	A5	0.376174	3566	4532	2532	2978	656	3168	3178
A1830	7.67_208.09__pos	amine	7.67_208.09	positive	208.091	208.091	7.67	NA	NA	NA	NA	NA	yes	yes	yes	yes	yes	up	yes	Confirmed	0.04084	0.04084	-0.012727	11.207	1.51e-09	8.8223	1.33e-08	48.644	5.6042			2693.5	123.5	22.3633	58.2244	lowhits	0	6	NA	NA	A5	0.94499	77	NA	49	NA	NA	NA	199
A1831	7.67_215.03__neg	amine	7.67_215.03	negative	215.033	215.033	7.67	NA	NA	NA	NA	NA	no	no	no	no	no	no	no	Rejected	0.0019706	-0.0019706	-0.00063144	-1.5299	0.14341	0.84341	0.19081	0.84302	-0.24636			18357.5	22195.5	35.0142	20.9201	shamok	0	0	0.0101321	0.00838008	A4	NA	20586	19417	15595	27220	22921	21470	31982
A1832	7.67_217.03__neg	amine	7.67_217.03	negative	217.03	217.03	7.67	NA	NA	NA	NA	NA	no	no	no	no	no	no	no	Rejected	0.005037	-0.005037	-0.0029485	-1.9847	0.062639	1.2032	0.091815	0.70568	-0.50291			4642	6127	39.7375	18.6733	shamok	1	0	0.0189574	0.0143627	A5	0.135508	5522	5308	4519	7146	6371	5883	8467
A1833	7.67_348.19__pos	amine	7.67_348.19	positive	348.188	348.188	7.67	NA	NA	NA	NA	NA	no	no	no	no	no	no	no	Rejected	0.0017064	0.0017064	-0.019171	0.7652	0.45407	0.34288	0.51488	1.4378	0.52386			3351	2168.5	52.1971	32.1891	shamok	0	0	NA	NA	A5	0.161155	1186	1824	2333	2118	2351	1923	2219
A1834	7.67_349.20__pos	amine	7.67_349.20	positive	349.205	349.205	7.67	NA	NA	NA	NA	NA	no	no	no	no	no	no	no	Rejected	0.0029334	0.0029334	-0.0059062	1.6651	0.11321	0.94611	0.15438	1.3538	0.43704			1632.5	1257	37.2534	50.6641	shamok	0	0	0.303829	0.39459	A5	0.076321	621	1395	452	1567	1781	734	2579
A1835	7.67_351.20__pos	amine	7.67_351.20	positive	351.205	351.205	7.67	[M170 + Na]	NA	NA	NA	NA	no	no	no	no	no	no	no	Rejected	0.003073	0.003073	-0.010397	2.0596	0.054201	1.266	0.080525	1.4801	0.56573			3485	2440.5	40.0636	31.3166	shamok	0	0	0.168149	0.240115	A5	0.200636	1350	2694	1945	2187	1864	2124	4147
A1836	7.67_385.16__pos	amine	7.67_385.16	positive	385.159	385.159	7.67	NA	NA	NA	NA	NA	no	no	no	no	no	no	no	Rejected	0.0052728	-0.0052728	0.014621	-1.2125	0.24099	0.61801	0.30034	0.65101	-0.61925			1935	2170	34.9027	50.9139	shamok	3	1	NA	NA	A4	NA	740	1599	NA	2170	2433	1390	4301
A1837	7.67_385.18__pos	amine	7.67_385.18	positive	385.179	385.179	7.67	NA	NA	NA	NA	NA	no	no	no	no	no	no	no	Rejected	0.00055549	0.00055549	-0.011659	0.34536	0.73383	0.1344	0.77667	1.0397	0.056209			1213.5	1686	53.8359	37.4509	shamok	0	1	NA	NA	A4	NA	1686	3545	2039	1266	1988	2039	NA
A1838	7.67_386.12__pos	amine	7.67_386.12	positive	386.121	386.121	7.68	NA	NA	NA	NA	NA	yes	yes	yes	yes	yes	up	yes	Confirmed	0.014432	0.014432	-0.0132	5.0951	7.56e-05	4.1215	0.0002031	5.6302	2.4932			2454.5	478.5	70.1192	50.4579	blankratio	0	0	0.187818	0.963427	A5	0.666951	1132	339	365	250	470	725	487
A1839	7.67_415.20__pos	amine	7.67_415.20	positive	415.203	415.203	7.67	NA	NA	NA	NA	NA	no	no	no	no	no	no	no	Rejected	0.00018013	0.00018013	-0.0017295	0.074393	0.94152	0.026171	0.95461	0.99569	-0.0062334			2062.5	2139	16.5197	20.7303	shamok	0	0	0.212364	0.204769	A3	0.437269	1226	1717	1931	2309	2182	2142	2575
A184	1.00_365.26__pos	amine	1.00_365.26	positive	365.257	365.257	1	NA	NA	NA	NA	NA	no	no	no	no	no	no	no	Rejected	0.00056014	0.00056014	-0.0023202	0.25086	0.80477	0.094331	0.83797	1.0871	0.12043			8316	7220.5	35.778	24.8014	shamok	0	0	0.290645	0.334741	A4	NA	7250	5367	4599	5550	10109	7301	9293
A1840	7.67_434.16__pos	amine	7.67_434.16	positive	434.161	434.161	7.67	NA	NA	NA	NA	NA	yes	yes	yes	yes	yes	up	yes	Confirmed	0.040061	0.040061	-0.012372	14.2	3.21e-11	10.493	4.77e-10	72.962	6.1891			2010.5	74	45.7305	21.0221	lowhits	0	8	0.021139	0.574324	A5	0.851654	85	NA	NA	NA	NA	NA	NA
A1841	7.67_506.18__pos	amine	7.67_506.18	positive	506.178	506.178	7.67	NA	NA	NA	NA	NA	yes	yes	yes	yes	yes	up	yes	Confirmed	0.051354	0.051354	-0.022416	15.293	9.33e-12	11.03	1.8e-10	163.06	7.3492			8689.5	187	26.4821	49.0975	lowhits	0	7	0.00460326	0.213904	A5	0.960042	NA	NA	192	64	NA	187	NA
A1842	7.67_650.15__pos	amine	7.67_650.15	positive	650.147	650.147	7.67	NA	NA	NA	NA	NA	yes	yes	yes	yes	yes	up	yes	Confirmed	0.04071	0.04071	-0.0065128	6.4637	4.42e-06	5.3544	1.54e-05	21.501	4.4263			1965	168	43.9134	90.5701	shamok	0	5	0.0167939	0.196429	A5	0.855146	13	454	NA	168	172	NA	104
A1843	7.67_681.23__pos	amine	7.67_681.23	positive	681.229	681.229	7.68	NA	NA	NA	NA	NA	yes	yes	yes	yes	yes	up	yes	Confirmed	0.044309	0.044309	-0.030641	9.6819	1.47e-08	7.8341	9.62e-08	67.069	6.0676			3536	98	60.3501	86.0135	lowhits	0	6	NA	NA	A5	0.637273	NA	NA	301	NA	NA	NA	38
A1844	7.67_95.01__pos	amine	7.67_95.01	positive	95.0106	95.0106	7.67	NA	NA	NA	NA	NA	no	no	no	no	no	no	no	Rejected	0.0041935	0.0041935	-0.0081073	2.1973	0.041332	1.3837	0.062634	1.7016	0.76689			2532.5	2132.5	60.6904	29.4941	shamok	0	0	0.0122409	0.0145369	A5	0.238326	1343	2475	1060	2577	1410	2238	2027
A1845	7.68_125.02__neg	amine	7.68_125.02	negative	125.018	125.018	7.68	NA	NA	NA	NA	NA	yes	yes	yes	yes	yes	up	yes	Confirmed	0.0314	0.0314	-0.013604	13.741	5.53e-11	10.257	7.64e-10	29.667	4.8908			12649.5	407.5	27.3673	46.3623	shamok	0	0	NA	NA	A5	0.989891	252	48	405	497	802	443	411
A1846	7.68_127.03__pos	amine	7.68_127.03	positive	127.033	127.033	7.69	NA	NA	NA	NA	NA	yes	yes	yes	yes	yes	up	yes	Confirmed	0.028349	0.028349	-0.021889	6.0475	1.02e-05	4.9903	3.29e-05	10.401	3.3787			11375.5	661.5	30.4143	136.521	shamok	0	0	0.0032526	0.0559335	A5	0.800353	30	1218	1377	637	5024	1163	110
A1847	7.68_132.10__pos	amine	7.68_132.10	positive	132.102	132.102	7.68	NA	NA	NA	NA	NA	no	no	no	no	no	no	no	Rejected	0.00037255	0.00037255	-0.0053025	0.16251	0.87272	0.059127	0.89513	1.049	0.068994			1707.5	1755.5	37.5695	28.7678	shamok	0	0	0.209663	0.20393	A4	NA	1599	1307	1584	2012	1912	1433	2512
A1848	7.68_143.08__pos	amine	7.68_143.08	positive	143.082	143.082	7.68	NA	NA	NA	NA	NA	no	no	no	no	yes	dn	no	Rejected	0.0050082	-0.0050082	0.00060392	-4.2671	0.00046376	3.3337	0.0010525	0.56532	-0.82287			3821.5	6724	29.3782	30.471	shamok	0	0	0.278948	0.158537	A1	0.50179	9284	4477	11198	6635	6430	6813	4586
A1849	7.68_165.01__pos	amine	7.68_165.01	positive	165.01	165.01	7.68	NA	NA	NA	NA	NA	yes	yes	yes	yes	yes	up	yes	Confirmed	0.036959	0.036959	-0.014078	7.0317	1.46e-06	5.835	5.7e-06	20.487	4.3567			2575	81	25.3894	99.2785	blankratio	0	3	0.0174757	0.555556	A5	0.930637	409	225	NA	20	NA	25	81
A185	1.00_388.29__pos	amine	1.00_388.29	positive	388.294	388.294	1	NA	NA	NA	NA	NA	no	no	no	no	no	no	no	Rejected	0.0018767	0.0018767	-0.030662	0.58107	0.5684	0.24535	0.62579	1.3799	0.46456			17221	14860.5	22.0458	29.5092	lowhits	5	6	NA	NA	A4	NA	NA	14072	15649	NA	NA	NA	NA
A1850	7.68_217.05__neg	amine	7.68_217.05	negative	217.049	217.049	7.68	NA	NA	NA	NA	NA	yes	yes	yes	yes	yes	up	yes	Confirmed	0.018949	0.018949	4.74e-05	20.176	8.28e-14	13.082	5.58e-12	8.7036	3.1216			15720.5	NA	33.34	NA	nosham	0	10	0.0073789	NA	A5	0.926397	NA	NA	NA	NA	NA	NA	NA
A1851	7.68_219.05__neg	amine	7.68_219.05	negative	219.046	219.046	7.68	NA	NA	NA	NA	NA	yes	yes	yes	yes	yes	up	yes	Confirmed	0.027624	0.027624	-0.0029226	19.695	1.26e-13	12.901	7.13e-12	21.868	4.4508			3872.5	183	33.559	31.283	shamok	0	0	0.00451905	0.0956284	A5	0.92837	205	78	111	178	181	258	139
A1852	7.68_236.11__pos	amine	7.68_236.11	positive	236.105	236.105	7.69	[M162 + Na]	NA	NA	NA	NA	yes	yes	yes	yes	yes	up	yes	Confirmed	0.04498	0.04498	-0.014584	12.752	1.88e-10	9.7248	2.16e-09	87.822	6.4565			14650	226	22.9205	60.8073	blankratio	0	5	0.0120137	0.778761	A5	0.925574	148	635	NA	226	NA	214	NA
A1853	7.68_252.08__pos	amine	7.68_252.08	positive	252.078	252.078	7.68	[M116 + H]	NA	NA	NA	NA	yes	yes	yes	yes	yes	up	yes	Confirmed	0.042923	0.042923	-0.020903	26.397	7.64e-16	15.117	1.74e-13	117.37	6.8749			581068	4630.5	29.2298	51.5967	shamok	0	0	0.00249196	0.312709	A5	0.956664	2997	2347	3684	2748	10764	5939	3498
A1854	7.68_256.08__pos	amine	7.68_256.08	positive	256.084	256.084	7.69	NA	NA	NA	NA	NA	yes	yes	yes	yes	yes	up	yes	Confirmed	0.019421	0.019421	-0.0076286	7.7343	3.95e-07	6.4032	1.79e-06	8.3989	3.0702			3713.5	485	54.1059	54.4378	shamok	0	0	0.0123872	0.0948454	A5	0.718741	160	75	430	542	422	540	343
A1855	7.68_263.08__pos	amine	7.68_263.08	positive	263.076	263.076	7.68	NA	NA	NA	NA	NA	yes	yes	yes	yes	yes	dn	yes	Confirmed	0.025461	-0.025461	-0.012984	-7.1299	1.21e-06	5.9162	4.8e-06	0.070918	-3.8177			435	3990	39.2416	61.5929	shamok	2	0	0.533333	0.0581454	A1	0.638614	1057	3399	2177	3477	5317	2506	7103
A1856	7.68_268.05__pos	amine	7.68_268.05	positive	268.054	268.054	7.68	NA	NA	NA	NA	NA	yes	yes	yes	yes	yes	up	yes	Confirmed	0.043718	0.043718	-0.019239	11.595	8.75e-10	9.058	8.37e-09	77.216	6.2708			19110.5	325	20.4323	60.7057	shamok	0	3	0.00204076	0.12	A5	0.938495	NA	NA	NA	122	550	325	139
A1857	7.68_270.05__pos	amine	7.68_270.05	positive	270.052	270.052	7.68	NA	NA	NA	NA	NA	yes	yes	yes	yes	yes	up	yes	Confirmed	0.033514	0.033514	-0.018259	9.4379	2.16e-08	7.6657	1.36e-07	27.933	4.8039			2330.5	96	24.1591	73.4222	shamok	0	1	0.00944003	0.229167	A5	0.90604	54	83	102	96	102	NA	18
A1858	7.68_367.14__pos	amine	7.68_367.14	positive	367.136	367.136	7.68	NA	NA	NA	NA	NA	no	no	no	no	no	no	no	Rejected	0.0030595	-0.0030595	0.010196	-0.56203	0.58103	0.2358	0.63803	0.38939	-1.3607			1072	987	11.4447	104.386	shamok	6	5	NA	NA	A4	NA	403	NA	482	987	NA	NA	5795
A1859	7.68_399.21__pos	amine	7.68_399.21	positive	399.213	399.213	7.68	NA	NA	NA	NA	NA	no	no	no	no	yes	dn	no	Rejected	0.0071955	-0.0071955	0.0039661	-2.4618	0.024146	1.6172	0.038443	0.54285	-0.88138			812	1754.5	53.8953	41.4039	shamok	1	0	0.518473	0.239954	A5	0.0988057	1774	2276	893	2129	1879	2018	665
A186	1.00_395.36__pos	amine	1.00_395.36	positive	395.358	395.358	1	NA	NA	NA	NA	NA	yes	no	yes	no	yes	up	yes	Rejected	0.016841	0.016841	-0.031461	2.4049	0.027152	1.5662	0.042815	2.1389	1.0969			19029	12673	43.1247	77.5557	shamok	1	5	NA	NA	A5	0.1277	NA	1222	21942	NA	NA	NA	7929
A1860	7.68_418.18__pos	amine	7.68_418.18	positive	418.183	418.183	7.68	NA	NA	NA	NA	NA	yes	yes	yes	yes	yes	up	yes	Confirmed	0.035628	0.035628	-0.013934	11.536	9.49e-10	9.0226	8.99e-09	37.202	5.2173			11721.5	442	25.1974	36.9493	shamok	0	4	0.0025594	0.0678733	A5	0.958514	NA	452	803	NA	NA	440	380
A1861	7.68_465.19__pos	amine	7.68_465.19	positive	465.192	465.192	7.68	NA	NA	NA	NA	NA	yes	yes	yes	yes	yes	up	yes	Confirmed	0.038043	0.038043	-0.019218	24.986	2e-15	14.698	3.12e-13	62.414	5.9638			20090.5	1214	19.4696	NA	lowhits	0	9	NA	NA	A5	0.945534	NA	NA	NA	NA	NA	NA	NA
A1862	7.68_479.15__pos	amine	7.68_479.15	positive	479.151	479.151	7.68	NA	NA	NA	NA	NA	yes	yes	yes	yes	yes	up	yes	Confirmed	0.016148	0.016148	-0.008825	43.221	1.22e-19	18.912	1.84e-16	6.2811	2.651			33756	NA	13.0742	NA	nosham	0	10	NA	NA	A5	0.936083	NA	NA	NA	NA	NA	NA	NA
A1863	7.68_481.17__pos	amine	7.68_481.17	positive	481.167	481.167	7.69	[M132 + Na]	NA	NA	NA	NA	yes	yes	yes	yes	yes	up	yes	Confirmed	0.018819	0.018819	-0.012435	20.651	5.54e-14	13.257	4.68e-12	8.6681	3.1157			324450	NA	30.5922	NA	nosham	0	10	NA	NA	A5	0.982485	NA	NA	NA	NA	NA	NA	NA
A1864	7.68_483.17__pos	amine	7.68_483.17	positive	483.166	483.166	7.68	[M133 + Na]	NA	NA	NA	NA	yes	yes	yes	yes	yes	up	yes	Confirmed	0.019095	0.019095	-0.01288	20.023	9.45e-14	13.025	5.72e-12	8.9775	3.1663			41290.5	NA	31.882	NA	nosham	0	10	NA	NA	A5	0.982778	NA	NA	NA	NA	NA	NA	NA
A1865	7.68_628.16__pos	amine	7.68_628.16	positive	628.163	628.163	7.68	NA	NA	NA	NA	NA	yes	yes	yes	yes	yes	up	yes	Confirmed	0.048704	0.048704	-0.028614	18.311	4.39e-13	12.357	1.66e-11	200.46	7.6472			3404	39	48.4891	7.09857	lowhits	0	7	0.00381904	0.333333	A5	0.908516	NA	NA	NA	NA	NA	39	44
A1866	7.68_732.24__pos	amine	7.68_732.24	positive	732.24	732.24	7.69	NA	NA	NA	NA	NA	yes	yes	yes	yes	yes	up	yes	Confirmed	0.051632	0.051632	-0.037662	11.493	1.01e-09	8.9968	9.36e-09	134.88	7.0755			5489.5	42	46.289	109.022	blankratio	0	5	0.0198561	2.59524	A5	0.932327	NA	41	227	42	NA	NA	NA
A1867	7.68_98.01__neg	amine	7.68_98.01	negative	98.0067	98.0067	7.68	WCMC	Allyl isothiocyanate	[M-H]-	ZOJBYZNEUISWFT-UHFFFAOYSA-N	3	yes	yes	yes	yes	yes	up	yes	Confirmed	0.019103	0.019103	-0.0080854	22.178	1.61e-14	13.794	1.98e-12	8.7824	3.1346			2257.5	NA	28.7975	NA	nosham	0	10	NA	NA	A5	0.995734	NA	NA	NA	NA	NA	NA	NA
A1868	7.69_227.14__pos	amine	7.69_227.14	positive	227.14	227.14	7.69	NA	NA	NA	NA	NA	yes	yes	yes	yes	yes	up	yes	Confirmed	0.0093584	0.0093584	-0.011563	10.003	8.89e-09	8.051	6.24e-08	2.9584	1.5648			8994.5	2984.5	28.7923	16.0286	shamok	0	0	0.0404692	0.121964	A5	0.906171	3026	2943	2913	3231	2778	3293	3560
A1869	7.69_230.10__pos	amine	7.69_230.10	positive	230.097	230.097	7.69	WCMC	Ergothioneine	[M+H]+	SSISHJJTAXXQAX-ZETCQYMHSA-N	1	yes	yes	yes	yes	yes	up	yes	Confirmed	0.071566	0.071566	-0.024179	20.7	5.31e-14	13.275	4.62e-12	1954.6	10.933			1026708	236	32.1332	98.9721	blankratio	0	1	0.000172396	0.75	A5	0.988272	197	236	NA	180	1696	194	618
A187	1.00_413.37__pos	amine	1.00_413.37	positive	413.37	413.37	1	NA	NA	NA	NA	NA	no	no	no	no	no	no	no	Rejected	0.00052417	0.00052417	-0.022639	0.082416	0.93523	0.029084	0.95001	1.6139	0.69059			6634	1849.5	77.0268	103.422	blankratio	5	4	0.250377	0.898081	A4	NA	NA	NA	1853	NA	1846	2254	1658
A1870	7.69_246.10__pos	amine	7.69_246.10	positive	246.102	246.102	7.69	NA	NA	NA	NA	NA	yes	yes	yes	yes	yes	up	yes	Confirmed	0.028712	0.028712	-0.0095012	9.7563	1.3e-08	7.8848	8.74e-08	18.426	4.2037			2617.5	203	23.1564	31.1995	blankratio	0	3	0.061318	0.79064	A5	0.909918	NA	203	NA	126	309	233	147
A1871	7.69_262.13__pos	amine	7.69_262.13	positive	262.131	262.131	7.69	[M139 + H]	NA	NA	NA	NA	no	no	no	no	yes	up	no	Rejected	0.0040658	0.0040658	-0.013543	3.1244	0.0058586	2.2322	0.010654	1.6412	0.71473			16012	9662	41.6743	27.5601	shamok	0	0	0.0132401	0.0219416	A5	0.408444	8308	7960	14438	9100	8318	9878	17012
A1872	7.69_288.15__pos	amine	7.69_288.15	positive	288.15	288.15	7.69	NA	NA	NA	NA	NA	yes	yes	yes	yes	yes	up	yes	Confirmed	0.053179	0.053179	-0.02379	19.424	1.59e-13	12.797	8.02e-12	333.1	8.3798			85855	303	33.3571	26.8668	shamok	0	2	0.00133947	0.379538	A5	0.9926	217	349	257	391	241	NA	186
A1873	7.69_292.02__pos	amine	7.69_292.02	positive	292.021	292.021	7.69	NA	NA	NA	NA	NA	yes	yes	yes	yes	yes	up	yes	Confirmed	0.040363	0.040363	-0.0094349	10.172	6.86e-09	8.1636	4.99e-08	52.287	5.7084			2541.5	73	7.7125	48.6878	shamok	0	3	0.00944324	0.328767	A5	0.869508	75	51	73	NA	121	47	19
A1874	7.69_430.16__pos	amine	7.69_430.16	positive	430.158	430.158	7.69	[M175 + H]	NA	NA	NA	NA	no	no	no	no	no	no	no	Rejected	0.00087048	0.00087048	-0.0031164	0.2504	0.80511	0.094143	0.83801	1.0815	0.1131			9457	9066.5	45.813	45.6383	shamok	0	0	0.00814212	0.0084928	A3	0.31309	2817	6925	10934	10415	4741	5973	7718
A1875	7.69_463.18__pos	amine	7.69_463.18	positive	463.182	463.182	7.69	NA	NA	NA	NA	NA	yes	yes	yes	yes	yes	up	yes	Confirmed	0.043748	0.043748	-0.02187	9.7198	1.38e-08	7.8599	9.21e-08	47.227	5.5615			4208	240	18.8782	54.318	lowhits	0	6	NA	NA	A5	0.879856	44	NA	301	234	NA	NA	NA
A1876	7.69_495.18__pos	amine	7.69_495.18	positive	495.183	495.183	7.69	NA	NA	NA	NA	NA	yes	yes	yes	yes	yes	up	yes	Confirmed	0.023325	0.023325	-0.02279	7.3164	8.54e-07	6.0688	3.52e-06	19.011	4.2488			1917	NA	59.3729	NA	nosham	1	10	NA	NA	A5	0.509455	NA	NA	NA	NA	NA	NA	NA
A1877	7.69_521.11__pos	amine	7.69_521.11	positive	521.109	521.109	7.69	NA	NA	NA	NA	NA	yes	yes	yes	yes	yes	up	yes	Confirmed	0.052463	0.052463	-0.013949	15.912	4.78e-12	11.32	1.08e-10	190.38	7.5727			4531	78	22.168	50.532	lowhits	0	7	0.00441404	0.25641	A5	0.970309	NA	NA	NA	NA	30	NA	78
A1878	7.69_523.10__pos	amine	7.69_523.10	positive	523.101	523.101	7.69	NA	NA	NA	NA	NA	yes	yes	yes	yes	yes	up	yes	Confirmed	0.051342	0.051342	-0.031923	12.478	2.68e-10	9.5711	2.99e-09	60.536	5.9197			2744	203.5	20.8363	126.133	lowhits	0	8	NA	NA	A5	0.934931	NA	NA	22	NA	NA	NA	NA
A1879	7.69_694.28__pos	amine	7.69_694.28	positive	694.281	694.281	7.69	NA	NA	NA	NA	NA	yes	yes	yes	yes	yes	up	yes	Confirmed	0.054099	0.054099	-0.023206	12.598	2.3e-10	9.6385	2.58e-09	163.07	7.3493			6308.5	27	27.8402	95.5186	blankratio	0	5	0.0182294	4.25926	A5	0.986646	NA	23	NA	NA	20	NA	155
A188	1.00_439.30__pos	amine	1.00_439.30	positive	439.298	439.298	1.01	NA	NA	NA	NA	NA	no	no	no	no	no	no	no	Rejected	0.0039089	0.0039089	-0.016499	1.385	0.18298	0.7376	0.2356	1.7298	0.79061			7078	3108	31.8539	33.7719	blankratio	1	1	0.316191	0.720077	A5	0.180929	3238	5031	3108	2828	2612	NA	2951
A1880	7.69_710.26__pos	amine	7.69_710.26	positive	710.256	710.256	7.69	[M135 + H]	NA	NA	NA	NA	yes	yes	yes	yes	yes	up	yes	Confirmed	0.071996	0.071996	-0.03253	19.929	1.02e-13	12.99	6.05e-12	1880.9	10.877			34351	35.5	43.9547	58.8128	lowhits	0	6	NA	NA	A5	0.962616	NA	NA	NA	NA	NA	NA	42
A1881	7.70_134.08__pos	amine	7.70_134.08	positive	134.082	134.082	7.7	WCMC	N-Methylthreonine	[M+H]+	CCAIIPMIAFGKSI-DMTCNVIQSA-N	3	no	no	no	no	no	no	no	Rejected	9.95e-05	9.95e-05	-0.0072829	0.18543	0.85496	0.068053	0.88059	1.0234	0.033344			3507	3568.5	20.226	15.8364	shamok	0	0	0.0767037	0.0753818	A3	0.390107	2920	2757	3680	2594	3545	3888	3601
A1882	7.70_229.10__pos	amine	7.70_229.10	positive	229.096	229.096	7.7	NA	NA	NA	NA	NA	yes	yes	yes	yes	yes	up	yes	Confirmed	0.034348	0.034348	-0.014418	11.977	5.21e-10	9.2834	5.23e-09	32.324	5.0145			2739	122	15.6197	33.0645	blankratio	0	5	0.0613363	1.37705	A5	0.893706	NA	NA	217	122	109	166	NA
A1883	7.70_249.14__pos	amine	7.70_249.14	positive	249.142	249.142	7.7	NA	NA	NA	NA	NA	yes	yes	yes	yes	yes	dn	yes	Confirmed	0.0095736	-0.0095736	-0.0088166	-5.5181	3.07e-05	4.5131	8.92e-05	0.37431	-1.4177			761	1816.5	35.855	27.2004	shamok	0	0	0.943495	0.395266	A1	0.722772	1421	1364	2732	1846	1692	1787	2573
A1884	7.70_294.16__pos	amine	7.70_294.16	positive	294.156	294.156	7.7	[M169 + H]	NA	NA	NA	NA	yes	yes	yes	yes	yes	dn	yes	Confirmed	0.011067	-0.011067	-0.0047059	-9.6416	1.56e-08	7.8064	1.02e-07	0.29005	-1.7856			3796.5	12697	25.1957	26.3041	shamok	0	0	0.0658501	0.0196897	A1	0.824836	7320	12090	13173	10073	14437	11076	19213
A1885	7.70_457.17__pos	amine	7.70_457.17	positive	457.172	457.172	7.7	NA	NA	NA	NA	NA	yes	yes	yes	yes	yes	up	yes	Confirmed	0.017372	0.017372	-0.010848	30.638	5.53e-17	16.257	2.72e-14	7.3442	2.8766			6939.5	NA	20.7966	NA	nosham	0	10	NA	NA	A5	0.91509	NA	NA	NA	NA	NA	NA	NA
A1886	7.70_509.20__pos	amine	7.70_509.20	positive	509.198	509.198	7.7	NA	NA	NA	NA	NA	yes	yes	yes	yes	yes	up	yes	Confirmed	0.049474	0.049474	-0.023908	23.154	7.58e-15	14.12	1.07e-12	245.63	7.9403			4472.5	66	43.8163	NA	lowhits	0	9	NA	NA	A5	0.921112	NA	NA	NA	NA	NA	66	NA
A1887	7.71_135.05__pos	amine	7.71_135.05	positive	135.048	135.048	7.71	[M130 + H]	NA	NA	NA	NA	no	no	no	no	no	no	no	Rejected	0.0039071	0.0039071	-0.0087783	2.2007	0.041055	1.3866	0.062278	1.625	0.70047			509624	349586	53.0546	30.5433	shamok	0	0	0.00111455	0.00162478	A5	0.229873	248431	332821	242914	512725	234036	368180	366350
A1888	7.71_137.04__pos	amine	7.71_137.04	positive	137.044	137.044	7.71	[M136 + Na]	NA	NA	NA	NA	no	no	no	no	yes	up	no	Rejected	0.0039801	0.0039801	-0.0080814	2.3383	0.031111	1.5071	0.048335	1.6189	0.69499			26220.5	18386	50.3907	30.2945	shamok	0	0	0.00419519	0.00598281	A5	0.228992	12586	17233	13483	27041	12132	19539	19699
A1889	7.71_63.03__pos	amine	7.71_63.03	positive	63.0265	63.0265	7.71	[M146 + H]	NA	NA	NA	NA	no	no	no	no	no	no	no	Rejected	0.0033669	0.0033669	-0.0082766	1.8176	0.085818	1.0664	0.12122	1.537	0.6201			6835.5	5250.5	55.6627	30.5659	shamok	0	0	NA	NA	A5	0.172675	3910	5219	3567	7742	3259	5282	5823
A189	1.00_459.31__pos	amine	1.00_459.31	positive	459.312	459.312	1	NA	NA	NA	NA	NA	no	no	no	no	no	no	no	Rejected	0.002215	0.002215	-0.0041586	2.6961	0.014775	1.8305	0.024569	1.2899	0.36724			11689.5	10183.5	23.4749	15.9547	shamok	0	0	0.295479	0.339176	A5	0.286949	12101	10243	11097	10124	8182	11127	10244
A1890	7.71_73.03__pos	amine	7.71_73.03	positive	73.0297	73.0297	7.71	[M145 + H]	NA	NA	NA	NA	no	no	no	no	yes	up	no	Rejected	0.0040814	0.0040814	-0.0075114	2.497	0.022448	1.6488	0.03609	1.6079	0.68516			7290	5017.5	46.8554	31.4469	shamok	0	0	0.00288066	0.00418535	A5	0.237408	3998	4741	3475	7446	3143	6035	5294
A1891	7.72_310.17__pos	amine	7.72_310.17	positive	310.175	310.175	7.72	NA	NA	NA	NA	NA	no	no	no	no	no	no	no	Rejected	0.00024093	-0.00024093	-0.0051871	-0.39061	0.70067	0.15449	0.74693	0.97483	-0.036782			2342.5	2419	20.0771	15.7416	shamok	0	0	0.160085	0.155023	A6	0.517659	1717	1962	2239	2467	2736	2901	2471
A1892	7.75_213.12__pos	amine	7.75_213.12	positive	213.122	213.122	7.75	NA	NA	NA	NA	NA	no	no	no	no	yes	dn	no	Rejected	0.0036629	-0.0036629	-0.0056514	-4.0655	0.00072589	3.1391	0.0015913	0.6528	-0.61529			5134	8540	21.2521	23.6819	shamok	0	0	0.197507	0.118735	A1	0.540439	5390	9470	7610	6500	6049	9618	6652
A1893	7.75_518.19__pos	amine	7.75_518.19	positive	518.192	518.192	7.75	NA	NA	NA	NA	NA	yes	yes	yes	yes	yes	up	yes	Confirmed	0.04971	0.04971	-0.035399	12.253	3.6e-10	9.4434	3.94e-09	143.42	7.1641			2540	35	51.1954	64.0855	lowhits	0	6	0.00826772	0.6	A5	0.832868	NA	NA	46	NA	NA	71	24
A1894	7.77_685.30__pos	amine	7.77_685.30	positive	685.299	685.299	7.77	NA	NA	NA	NA	NA	yes	yes	yes	yes	yes	dn	yes	Confirmed	0.02223	-0.02223	-0.011177	-11.333	1.26e-09	8.8994	1.14e-08	0.095049	-3.3952			244	2401	51.5691	23.7744	shamok	0	0	0.14959	0.015202	A1	0.916579	1642	3194	2817	2131	2512	2411	2002
A1895	7.78_134.08__pos	amine	7.78_134.08	positive	134.081	134.081	7.78	NA	NA	NA	NA	NA	no	no	no	no	no	no	no	Rejected	0.0018434	0.0018434	-0.01783	1.157	0.2624	0.58103	0.32232	1.3341	0.41585			2893.5	2602.5	53.1894	34.0437	shamok	0	0	0.167963	0.186744	A6	0.614953	2385	2311	3761	2820	3670	3309	4186
A1896	7.78_231.17__pos	amine	7.78_231.17	positive	231.171	231.171	7.78	NA	NA	NA	NA	NA	no	no	no	no	yes	dn	no	Rejected	0.0073144	-0.0073144	-0.020674	-2.9298	0.0089501	2.0482	0.015622	0.5575	-0.84297			10938	22451	72.8585	18.8213	shamok	0	0	0.112361	0.0547414	A1	0.549845	23934	12631	27231	22476	22352	22426	22783
A1897	7.79_127.05__pos	amine	7.79_127.05	positive	127.05	127.05	7.79	NA	NA	NA	NA	NA	yes	yes	yes	yes	yes	up	yes	Confirmed	0.0090687	0.0090687	-0.022534	3.8938	0.001064	2.9731	0.0022602	4.0405	2.0146			4126	1909	133.826	33.6218	shamok	0	0	0.0596219	0.128863	A5	0.48036	1091	1282	1993	1047	2409	1360	1825
A1898	7.79_187.11__pos	amine	7.79_187.11	positive	187.108	187.108	7.79	NA	NA	NA	NA	NA	yes	no	yes	no	yes	up	no	Confirmed	0.0066274	0.0066274	-0.013279	4.9174	0.00011105	3.9545	0.00028862	2.1111	1.078			11165.5	5810	33.738	29.4264	shamok	0	0	0.0387802	0.0745267	A5	0.675969	2484	4524	5674	5573	5946	5619	6441
A1899	7.79_233.15__pos	amine	7.79_233.15	positive	233.149	233.149	7.79	NA	NA	NA	NA	NA	yes	yes	yes	yes	yes	up	yes	Confirmed	0.02355	0.02355	-0.016706	13.751	5.47e-11	10.262	7.63e-10	14.265	3.8344			3423	238	43.1445	47.0564	blankratio	0	0	0.0520012	0.747899	A5	0.844537	267	101	209	164	480	197	440
A19	0.91_693.59__pos	amine	0.91_693.59	positive	693.585	693.585	0.91	NA	NA	NA	NA	NA	yes	no	yes	no	yes	up	yes	Rejected	0.01425	0.01425	-0.0057895	3.2935	0.0040386	2.3938	0.0076062	3.3644	1.7503			2415.5	669	55.1234	70.4545	blankratio	0	1	0.23432	0.846039	A5	0.476231	2013	658	446	101	673	832	NA
A190	1.00_464.43__pos	amine	1.00_464.43	positive	464.432	464.432	1	NA	NA	NA	NA	NA	no	no	no	no	no	no	no	Rejected	0.004644	0.004644	-0.012805	1.2419	0.23022	0.63786	0.28875	1.6461	0.71906			2935	1985	57.6772	43.7685	blankratio	1	2	0.476661	0.704786	A5	0.0555375	NA	3705	2355	1377	NA	2396	1039
A1900	7.79_430.16__pos	amine	7.79_430.16	positive	430.158	430.158	7.79	NA	NA	NA	NA	NA	no	no	no	no	no	no	no	Rejected	0.0020889	-0.0020889	-0.041212	-0.36464	0.71963	0.14289	0.76419	0.96644	-0.049255			4876	4854	51.972	64.57	shamok	1	0	0.0181501	0.0182324	A3	0.467395	1102	4999	7554	7822	2144	3043	4709
A1901	7.81_161.09__pos	amine	7.81_161.09	positive	161.092	161.092	7.81	NA	NA	NA	NA	NA	no	no	no	no	no	no	no	Rejected	0.0014434	0.0014434	-0.027572	0.99789	0.33156	0.47944	0.39491	1.4919	0.57718			2725.5	2117.5	74.8435	23.4501	shamok	0	0	0.115208	0.148288	A4	NA	1489	2242	1849	2254	1771	2575	1993
A1902	7.81_198.10__pos	amine	7.81_198.10	positive	198.101	198.101	7.81	NA	NA	NA	NA	NA	no	no	no	no	no	no	no	Rejected	0.00085639	0.00085639	-0.014844	0.24354	0.81034	0.091334	0.84256	1.2396	0.30982			992.5	1083.5	83.6972	52.5328	shamok	0	0	0.491688	0.450392	A6	0.420193	1523	952	976	726	1950	1670	1191
A1903	7.82_175.11__pos	amine	7.82_175.11	positive	175.109	175.109	7.82	WCMC	Gly-Val	[M+H]+	STKYPAFSDFAEPH-UHFFFAOYSA-N	3	yes	yes	yes	yes	yes	up	yes	Confirmed	0.009176	0.009176	-0.0039071	13.551	6.96e-11	10.157	9.31e-10	2.7995	1.4852			3045	1088.5	18.8025	16.1745	blankratio	0	0	0.339573	0.949931	A5	0.837209	1027	865	1517	1022	1101	1187	1076
A1904	7.82_256.08__pos	amine	7.82_256.08	positive	256.083	256.083	7.82	NA	NA	NA	NA	NA	yes	yes	yes	yes	yes	up	yes	Confirmed	0.057727	0.057727	-0.039936	14.716	1.77e-11	10.751	2.98e-10	290.77	8.1837			21927	120	43.9666	95.9754	lowhits	0	6	0.00161901	0.295833	A5	0.980323	NA	63	125	NA	NA	NA	NA
A1905	7.84_289.14__pos	amine	7.84_289.14	positive	289.141	289.141	7.84	[M180 + H]	NA	NA	NA	NA	no	no	no	no	no	no	no	Rejected	0.0034907	-0.0034907	-0.015878	-2.1512	0.045291	1.344	0.068213	0.7264	-0.46117			16884.5	26649	52.5702	30.9671	shamok	0	0	0.0121413	0.0076926	A1	0.393905	17175	30087	31812	39046	16336	18915	32768
A1906	7.85_236.11__pos	amine	7.85_236.11	positive	236.114	236.114	7.85	NA	NA	NA	NA	NA	yes	yes	yes	yes	yes	up	yes	Confirmed	0.011299	0.011299	-0.0043321	6.7099	2.72e-06	5.565	9.9e-06	3.1892	1.6732			2944.5	1006	25.1949	48.0688	shamok	0	0	0.0618102	0.180915	A5	0.721413	465	503	540	1374	826	1628	407
A1907	7.85_247.14__pos	amine	7.85_247.14	positive	247.141	247.141	7.85	NA	NA	NA	NA	NA	no	no	yes	no	yes	dn	no	Rejected	0.0071634	-0.0071634	-0.015317	-3.7935	0.0013306	2.876	0.0027689	0.46623	-1.1009			5816.5	15053	47.9549	30.8534	shamok	0	0	0.0663629	0.0256427	A5	0.303625	3568	14964	10479	14431	12567	15142	15858
A1908	7.85_307.19__pos	amine	7.85_307.19	positive	307.188	307.188	7.85	NA	NA	NA	NA	NA	yes	yes	yes	yes	yes	up	yes	Confirmed	0.01512	0.01512	-0.011446	16.961	1.62e-12	11.79	4.39e-11	5.7926	2.5342			4264	776.5	34.0527	16.7078	blankratio	0	0	0.164869	0.905344	A5	0.841281	789	784	664	758	710	759	807
A1909	7.87_261.15__pos	amine	7.87_261.15	positive	261.147	261.147	7.87	WCMC	gamma-Glutamylleucine	[M+H]+	MYFMARDICOWMQP-YUMQZZPRSA-N	3	yes	yes	yes	yes	yes	up	yes	Confirmed	0.0084226	0.0084226	-0.0067919	8.9163	5.06e-08	7.2958	2.88e-07	2.5237	1.3355			3777.5	1303	20.11	27.4113	blankratio	0	0	0.188749	0.547199	A5	0.815658	1014	1180	2060	1201	1590	1170	1263
A191	1.00_473.28__neg	amine	1.00_473.28	negative	473.281	473.281	1	NA	NA	NA	NA	NA	no	no	no	no	no	no	no	Rejected	0.0017988	0.0017988	-0.00067051	2.3485	0.030475	1.5161	0.047471	1.213	0.27854			4895	3793.5	17.0207	21.7407	shamok	0	0	0.279673	0.36088	A5	0.139217	5621	4374	5491	2918	3586	3365	3931
A1910	7.87_349.16__pos	amine	7.87_349.16	positive	349.157	349.157	7.87	NA	NA	NA	NA	NA	no	no	no	no	no	no	no	Rejected	0.0043326	0.0043326	-0.013664	1.1889	0.24991	0.60221	0.30886	2.1665	1.1153			3470	1028	50.0903	59.2125	shamok	1	0	NA	NA	A5	0.219581	1050	892	1858	3315	983	579	1006
A1911	7.88_198.09__pos	amine	7.88_198.09	positive	198.091	198.091	7.88	NA	NA	NA	NA	NA	yes	yes	yes	yes	yes	up	yes	Confirmed	0.026685	0.026685	-0.036335	6.2663	6.56e-06	5.1829	2.2e-05	15.816	3.9833			8828.5	511	40.2996	49.5709	blankratio	0	1	0.0406638	0.702544	A5	0.671993	68	848	486	748	237	841	511
A1912	7.89_215.03__neg	amine	7.89_215.03	negative	215.033	215.033	7.89	NA	NA	NA	NA	NA	no	no	no	no	no	no	no	Rejected	0.00072226	-0.00072226	-0.0088163	-0.49133	0.62913	0.20126	0.68274	0.95004	-0.073941			1678.5	1685.5	39.0481	31.3128	shamok	0	0	0.0184689	0.0183922	A3	0.551587	1194	1720	1286	2027	1635	1523	2909
A1913	7.90_137.05__pos	amine	7.90_137.05	positive	137.047	137.047	7.9	NA	NA	NA	NA	NA	yes	yes	yes	yes	yes	up	yes	Confirmed	0.018896	0.018896	0.0069956	6.393	5.09e-06	5.2932	1.75e-05	6.5171	2.7042			9130.5	1363	43.775	59.1243	shamok	0	1	NA	NA	A5	0.841414	NA	649	1363	1485	1805	717	1338
A1914	7.90_219.15__pos	amine	7.90_219.15	positive	219.146	219.146	7.9	NA	NA	NA	NA	NA	yes	yes	yes	yes	yes	up	yes	Confirmed	0.014368	0.014368	-0.01021	10.118	7.45e-09	8.1276	5.39e-08	4.7185	2.2383			3378	790.5	27.4384	39.325	shamok	0	0	0.0488455	0.208729	A5	0.882294	423	542	1112	820	660	761	367
A1915	7.90_453.12__pos	amine	7.90_453.12	positive	453.124	453.124	7.9	[M236 + Na]	NA	NA	NA	NA	yes	yes	yes	yes	yes	up	yes	Confirmed	0.018033	0.018033	0.008047	6.3721	5.31e-06	5.2751	1.81e-05	6.3698	2.6713			18269	2880.5	43.496	47.0752	shamok	0	0	0.00235371	0.014928	A5	0.895999	256	1320	3163	2613	2914	2343	3129
A1916	7.90_465.10__neg	amine	7.90_465.10	negative	465.101	465.101	7.9	NA	NA	NA	NA	NA	yes	yes	yes	yes	yes	up	yes	Confirmed	0.01427	0.01427	0.015652	5.6604	2.28e-05	4.6429	6.83e-05	4.5283	2.179			1813.5	421	48.8521	49.4062	shamok	0	0	NA	NA	A5	0.773907	84	235	448	509	436	293	406
A1917	7.90_475.19__pos	amine	7.90_475.19	positive	475.185	475.185	7.9	NA	NA	NA	NA	NA	yes	yes	yes	yes	yes	up	yes	Confirmed	0.028165	0.028165	0.023532	10.122	7.41e-09	8.13	5.37e-08	22.828	4.5127			3084.5	494	62.6909	NA	lowhits	0	9	NA	NA	A5	0.796854	NA	NA	NA	NA	NA	NA	NA
A1918	7.91_161.09__pos	amine	7.91_161.09	positive	161.092	161.092	7.91	[M209 + Na]	NA	NA	NA	NA	yes	yes	yes	yes	yes	up	yes	Confirmed	0.019039	0.019039	-0.010088	15.075	1.19e-11	10.926	2.16e-10	8.594	3.1033			9863	1172.5	36.0181	30.6789	shamok	0	0	0.0130792	0.110021	A5	0.929846	940	961	1172	1204	1175	1173	1041
A1919	7.91_198.11__pos	amine	7.91_198.11	positive	198.107	198.107	7.91	NA	NA	NA	NA	NA	yes	yes	yes	yes	yes	up	yes	Confirmed	0.014577	0.014577	-0.010681	8.6997	7.28e-08	7.138	3.95e-07	5.1197	2.3561			3671	654.5	36.2809	39.5721	shamok	0	0	0.0757287	0.424752	A5	0.780943	442	721	750	340	935	569	588
A192	1.00_490.46__pos	amine	1.00_490.46	positive	490.46	490.46	1	NA	NA	NA	NA	NA	no	no	no	no	no	no	no	Rejected	0.0021529	0.0021529	-0.0084124	1.8963	0.074092	1.1302	0.10602	1.2545	0.32713			13249	10500	23.8546	30.4079	shamok	0	0	NA	NA	A5	0.115691	8088	15552	14171	10132	5820	12699	10489
A1920	7.91_232.14__pos	amine	7.91_232.14	positive	232.139	232.139	7.91	NA	NA	NA	NA	NA	no	no	no	no	yes	dn	no	Rejected	0.0060557	-0.0060557	-0.0099822	-3.971	0.00089579	3.0478	0.0019265	0.5531	-0.85438			937	1931	48.3867	20.0437	shamok	0	0	0.376734	0.182807	A5	0.28838	1671	2216	1955	1950	1883	2371	1912
A1921	7.91_364.20__pos	amine	7.91_364.20	positive	364.205	364.205	7.91	NA	NA	NA	NA	NA	no	no	no	no	yes	up	no	Rejected	0.0036362	0.0036362	-0.0070252	2.4154	0.026571	1.5756	0.04192	1.5021	0.58702			1797.5	1094.5	32.7917	31.3023	shamok	0	0	0.119054	0.195523	A5	0.309949	1145	1130	1492	1199	1051	986	1059
A1922	7.91_396.22__pos	amine	7.91_396.22	positive	396.225	396.225	7.91	NA	NA	NA	NA	NA	no	no	no	no	no	no	no	Rejected	0.0037017	-0.0037017	-0.0094883	-4.0024	0.00083537	3.0781	0.0018058	0.68595	-0.54383			2644	4043.5	29.6761	11.388	shamok	0	0	0.100983	0.0660319	A5	0.392333	4007	3398	4127	4251	3126	3946	3626
A1923	7.91_489.20__pos	amine	7.91_489.20	positive	489.198	489.198	7.91	NA	NA	NA	NA	NA	yes	yes	yes	yes	yes	up	yes	Confirmed	0.016906	0.016906	0.0054861	5.6992	2.1e-05	4.6781	6.34e-05	5.1658	2.369			13325.5	2555.5	41.8448	45.0581	shamok	0	2	0.0037522	0.0195656	A5	0.822307	NA	NA	2201	2295	2980	2475	2636
A1924	7.91_90.06__pos	amine	7.91_90.06	positive	90.0587	90.0587	7.91	WCMC	beta-Alanine	[M+H]+	UCMIRNVEIXFBKS-UHFFFAOYSA-N	3	no	no	no	no	yes	dn	no	Rejected	0.004269	-0.004269	-0.01294	-3.0568	0.0067915	2.168	0.012156	0.66465	-0.58934			1194.5	1597.5	35.285	17.436	shamok	0	0	0.0778568	0.058216	A5	0.297891	1345	1641	2104	2031	1493	1530	1783
A1925	7.92_324.17__pos	amine	7.92_324.17	positive	324.172	324.172	7.92	NA	NA	NA	NA	NA	no	no	yes	no	yes	up	no	Rejected	0.0074217	0.0074217	0.0012913	4.3695	0.00036957	3.4323	0.000864	2.2054	1.1411			1651	725.5	37.6656	35.7205	shamok	0	0	0.213204	0.485183	A5	0.598982	329	855	927	838	940	598	447
A1926	7.92_408.23__pos	amine	7.92_408.23	positive	408.235	408.235	7.92	NA	NA	NA	NA	NA	no	no	no	no	no	no	no	Confirmed	0.002769	-0.002769	-0.0036862	-3.0174	0.0073992	2.1308	0.013116	0.74909	-0.41679			2189.5	2861	23.4098	10.4882	shamok	0	0	0.284083	0.217407	A5	0.36043	2878	2627	2520	2929	2484	2844	2096
A1927	7.92_448.27__pos	amine	7.92_448.27	positive	448.268	448.268	7.92	NA	NA	NA	NA	NA	no	no	no	no	no	no	no	Rejected	0.00025899	0.00025899	-0.0037967	0.48856	0.63105	0.19994	0.68381	1.0438	0.061871			1786	1916.5	20.3495	23.0948	shamok	0	0	0.370661	0.345421	A4	NA	2105	1938	1956	1635	1964	2039	1895
A1928	7.92_492.29__pos	amine	7.92_492.29	positive	492.287	492.287	7.92	NA	NA	NA	NA	NA	no	no	no	no	no	no	no	Rejected	0.0015957	-0.0015957	-0.0080998	-1.4784	0.15658	0.80526	0.20601	0.86357	-0.21162			1350	1672.5	29.9933	18.163	shamok	0	0	0.317778	0.256502	A1	0.155298	1664	1313	1217	1814	1181	1909	1879
A1929	7.92_565.23__pos	amine	7.92_565.23	positive	565.231	565.231	7.92	NA	NA	NA	NA	NA	yes	yes	yes	yes	yes	up	yes	Confirmed	0.036479	0.036479	0.011784	6.2767	6.43e-06	5.192	2.15e-05	20.455	4.3544			7515.5	513	54.0099	67.2594	shamok	0	4	0.00226199	0.0331384	A5	0.865557	NA	NA	433	68	593	NA	648
A193	1.00_492.48__pos	amine	1.00_492.48	positive	492.477	492.477	1	NA	NA	NA	NA	NA	no	no	no	no	yes	up	no	Rejected	0.0054367	0.0054367	-0.0091212	4.4977	0.00027841	3.5553	0.00067272	1.8457	0.8842			22935.5	12074	25.9339	33.0779	shamok	0	0	NA	NA	A5	0.457799	9708	19457	14110	13487	7316	14311	8557
A1930	7.93_189.12__pos	amine	7.93_189.12	positive	189.123	189.123	7.93	WCMC	N-epsilon-Acetyllysine	[M+H]+	DTERQYGMUDWYAZ-ZETCQYMHSA-N	3	yes	no	yes	no	yes	up	no	Confirmed	0.006574	0.006574	-0.013175	5.5481	2.88e-05	4.5406	8.47e-05	2.2196	1.1503			6096	2988.5	40.9242	19.2963	shamok	0	0	0.0188648	0.0384808	A5	0.661536	2827	2239	4093	3382	2514	3467	2312
A1931	7.93_245.11__pos	amine	7.93_245.11	positive	245.109	245.109	7.93	NA	NA	NA	NA	NA	yes	yes	yes	yes	yes	up	yes	Confirmed	0.019836	0.019836	-0.0055429	6.838	2.12e-06	5.6732	7.95e-06	6.3763	2.6727			6287	502.5	28.4084	89.4248	shamok	0	0	0.0278352	0.348259	A5	0.83286	384	163	331	199	2473	518	1773
A1932	7.93_247.17__pos	amine	7.93_247.17	positive	247.175	247.175	7.93	NA	NA	NA	NA	NA	no	no	yes	no	yes	up	no	Rejected	0.007337	0.007337	-0.018923	3.4506	0.0028532	2.5447	0.0055985	2.2758	1.1864			2430.5	846	50.9504	55.2047	shamok	0	0	0.0456696	0.131206	A5	0.373846	564	718	2227	1331	725	2176	814
A1933	7.93_266.16__pos	amine	7.93_266.16	positive	266.164	266.164	7.93	NA	NA	NA	NA	NA	yes	no	yes	no	yes	up	yes	Rejected	0.0092415	0.0092415	-0.012986	2.9805	0.0080188	2.0959	0.014096	3.4859	1.8015			3052	1405	89.0718	42.4565	shamok	0	0	0.181848	0.395018	A5	0.388865	1737	1404	323	1730	968	1406	449
A1934	7.93_269.19__pos	amine	7.93_269.19	positive	269.185	269.185	7.93	NA	NA	NA	NA	NA	no	no	no	no	no	no	no	Rejected	0.00041203	-0.00041203	-0.0055655	-0.81905	0.42347	0.37318	0.48615	0.96246	-0.055202			43460	46258	17.3698	7.55507	shamok	0	0	0.369029	0.346708	A6	0.634957	41775	44339	48197	50864	42706	50515	43787
A1935	7.93_293.17__pos	amine	7.93_293.17	positive	293.172	293.172	7.93	NA	NA	NA	NA	NA	yes	yes	yes	yes	yes	up	yes	Confirmed	0.010212	0.010212	-0.0021066	6.2898	6.26e-06	5.2034	2.1e-05	3.0823	1.624			9883	3151.5	36.5692	34.3243	shamok	0	0	0.0537286	0.168491	A5	0.811118	4034	1892	4831	3837	3826	2257	3661
A1936	7.93_452.26__pos	amine	7.93_452.26	positive	452.258	452.258	7.93	NA	NA	NA	NA	NA	no	no	no	no	no	no	no	Rejected	0.0032653	-0.0032653	-0.0094805	-3.3173	0.0038324	2.4165	0.0072595	0.72945	-0.45511			1770	2479	29.6257	7.65845	shamok	0	0	0.276271	0.197257	A5	0.339362	2501	2380	2641	2528	2249	2102	2457
A1937	7.94_195.09__pos	amine	7.94_195.09	positive	195.094	195.094	7.94	NA	NA	NA	NA	NA	yes	yes	yes	yes	yes	dn	yes	Confirmed	0.019817	-0.019817	0.0018684	-7.9082	2.89e-07	6.5395	1.35e-06	0.08141	-3.6187			NA	2438	NA	41.9034	shamok	10	1	NA	NA	A5	0.436026	1600	2401	2031	2857	959	2438	NA
A1938	7.94_274.97__neg	amine	7.94_274.97	negative	274.974	274.974	7.94	NA	NA	NA	NA	NA	yes	no	yes	yes	yes	dn	no	Confirmed	0.0073362	-0.0073362	-0.0023921	-9.2342	3e-08	7.523	1.79e-07	0.44139	-1.1799			1021	2394.5	23.8502	12.4646	shamok	0	0	NA	NA	A1	0.849438	2085	2443	2100	2561	1776	2370	2419
A1939	7.94_376.22__pos	amine	7.94_376.22	positive	376.221	376.221	7.94	NA	NA	NA	NA	NA	no	no	no	no	no	no	no	Rejected	0.0019217	-0.0019217	-0.0080956	-2.3343	0.031368	1.5035	0.048708	0.83168	-0.26589			1706.5	2191	26.6831	11.9141	shamok	0	0	0.416056	0.324053	A5	0.164658	1774	2167	2079	2382	2228	2305	2012
A194	1.00_499.33__pos	amine	1.00_499.33	positive	499.326	499.326	1	NA	NA	NA	NA	NA	no	no	no	no	no	no	no	Rejected	0.0001599	0.0001599	-0.0022291	-0.046172	0.96368	0.016067	0.97115	1.031	0.043997			6609.5	6213.5	28.3504	22.5365	shamok	0	0	0.259475	0.276012	A4	NA	8520	4468	8377	6373	6185	6242	6286
A1940	7.94_450.26__pos	amine	7.94_450.26	positive	450.262	450.262	7.94	NA	NA	NA	NA	NA	no	no	no	no	no	no	no	Rejected	0.0026079	-0.0026079	-0.0099701	-1.5882	0.12965	0.88721	0.17487	0.7629	-0.39043			985.5	1723	47.7747	29.3278	shamok	0	0	0.68899	0.39408	A1	0.195314	1247	1728	1755	1624	508	1904	1718
A1941	7.95_132.07__pos	amine	7.95_132.07	positive	132.066	132.066	7.95	[M181 + Na]	NA	NA	NA	NA	no	no	no	no	yes	dn	no	Rejected	0.0042039	-0.0042039	-0.0050926	-3.5497	0.0022893	2.6403	0.0045616	0.63465	-0.65597			14782.5	21405	32.9353	24.9103	shamok	0	0	0.158431	0.109414	A1	0.391298	22300	26749	20510	36337	19820	20466	26042
A1942	7.95_217.13__pos	amine	7.95_217.13	positive	217.13	217.13	7.95	NA	NA	NA	NA	NA	no	no	no	no	yes	dn	no	Rejected	0.004005	-0.004005	-0.0099244	-3.9666	0.00090477	3.0435	0.001943	0.65789	-0.60407			22309.5	35686.5	33.1135	17.6451	shamok	0	0	0.014523	0.00907906	A1	0.616421	29135	34145	39935	43039	30707	42370	30198
A1943	7.95_307.19__pos	amine	7.95_307.19	positive	307.188	307.188	7.95	NA	NA	NA	NA	NA	yes	yes	yes	yes	yes	up	yes	Confirmed	0.013513	0.013513	-0.021564	12.056	4.68e-10	9.3297	4.84e-09	5.2005	2.3786			4619	1108	54.2866	15.3979	blankratio	0	0	0.158259	0.659747	A5	0.815526	1180	909	1445	1183	1096	1046	955
A1944	7.95_362.21__pos	amine	7.95_362.21	positive	362.211	362.211	7.95	NA	NA	NA	NA	NA	no	no	no	no	no	no	no	Rejected	0.00168	-0.00168	-0.00422	-2.187	0.042187	1.3748	0.063798	0.83031	-0.26829			1674	2092.5	22.1051	16.9958	shamok	0	0	0.251493	0.201195	A1	0.23748	1623	1979	2679	2082	1812	2161	2414
A1945	7.95_392.23__pos	amine	7.95_392.23	positive	392.231	392.231	7.95	NA	NA	NA	NA	NA	no	no	no	no	no	no	no	Rejected	0.0016764	-0.0016764	0.00026762	-2.3203	0.032274	1.4911	0.049905	0.82271	-0.28155			1869	2277.5	22.3052	12.294	shamok	0	0	0.449973	0.369264	A5	0.130816	2477	2301	2493	1984	2134	2627	2015
A1946	7.95_436.25__pos	amine	7.95_436.25	positive	436.255	436.255	7.95	NA	NA	NA	NA	NA	no	no	no	no	no	no	no	Rejected	0.0016748	-0.0016748	-3.56e-05	-1.3281	0.20073	0.69739	0.25567	0.83725	-0.25628			1846	2216.5	26.3601	23.6195	shamok	0	0	0.41766	0.347846	A5	0.0662744	2122	2585	913	1773	2314	2311	2337
A1947	7.95_449.26__pos	amine	7.95_449.26	positive	449.264	449.264	7.95	NA	NA	NA	NA	NA	no	no	no	no	no	no	no	Rejected	0.0014882	0.0014882	0.001909	1.6705	0.11211	0.95034	0.15338	1.1718	0.22868			2446	2169.5	21.8214	20.3046	blankratio	0	0	0.482011	0.543443	A5	0.105069	2206	3083	2310	1923	1855	2537	2133
A1948	7.95_450.23__pos	amine	7.95_450.23	positive	450.228	450.228	7.95	NA	NA	NA	NA	NA	yes	no	yes	no	yes	up	yes	Rejected	0.028137	0.028137	0.063526	3.9453	0.00094857	3.0229	0.0020268	50.579	5.6605			2900	141	71.6563	NA	lowhits	3	9	NA	NA	A5	0.284777	NA	NA	NA	NA	NA	NA	NA
A1949	7.95_513.21__pos	amine	7.95_513.21	positive	513.213	513.213	7.95	NA	NA	NA	NA	NA	yes	no	yes	no	yes	up	yes	Rejected	0.018356	0.018356	0.03988	3.3866	0.0032874	2.4832	0.0063533	17.188	4.1034			6850	NA	65.441	NA	nosham	4	10	NA	NA	A5	0.268624	NA	NA	NA	NA	NA	NA	NA
A195	1.00_500.39__pos	amine	1.00_500.39	positive	500.39	500.39	1.01	NA	NA	NA	NA	NA	no	no	no	no	no	no	no	Rejected	0.0026156	0.0026156	-0.025337	0.89817	0.38095	0.41913	0.44494	1.5706	0.65134			2162	2194	59.8943	40.3537	lowhits	5	7	NA	NA	A4	NA	NA	NA	3759	NA	NA	1787	2194
A1950	7.96_187.11__pos	amine	7.96_187.11	positive	187.109	187.109	7.97	NA	NA	NA	NA	NA	yes	yes	yes	yes	yes	up	yes	Confirmed	0.014094	0.014094	0.00083102	9.2414	2.96e-08	7.528	1.78e-07	4.7355	2.2435			3813.5	901	40.4151	32.4514	shamok	0	0	0.0844369	0.357381	A5	0.925595	683	1058	916	951	652	318	819
A1951	7.96_260.16__pos	amine	7.96_260.16	positive	260.162	260.162	7.96	NA	NA	NA	NA	NA	yes	yes	yes	yes	yes	up	yes	Confirmed	0.011148	0.011148	0.0026626	8.5746	9e-08	7.0457	4.71e-07	3.589	1.8436			5532.5	1859	49.1668	17.6785	shamok	0	0	0.136828	0.407208	A5	0.874625	1493	1339	2215	2044	1883	1857	1403
A1952	7.96_282.14__pos	amine	7.96_282.14	positive	282.144	282.144	7.96	NA	NA	NA	NA	NA	no	no	no	no	no	no	no	Rejected	0.0064769	0.0064769	0.018133	2.2595	0.03649	1.4378	0.05587	2.283	1.1909			1247	726	83.8409	33.3223	shamok	0	0	0.0801925	0.137741	A5	0.26453	424	1012	819	730	580	990	267
A1953	7.96_338.19__pos	amine	7.96_338.19	positive	338.192	338.192	7.96	NA	NA	NA	NA	NA	no	no	no	no	yes	dn	no	Rejected	0.0051769	-0.0051769	0.00053265	-4.6928	0.00018128	3.7417	0.00045319	0.54792	-0.86797			2021.5	3817	33.8312	24.9301	shamok	0	0	0.208261	0.110296	A1	0.605146	2047	4011	4934	3325	2714	3623	4682
A1954	7.96_374.17__pos	amine	7.96_374.17	positive	374.168	374.168	7.96	[M237 + H]	NA	NA	NA	NA	yes	yes	yes	yes	yes	up	yes	Confirmed	0.034899	0.034899	0.03559	9.3514	2.48e-08	7.6054	1.53e-07	71.837	6.1666			17360.5	NA	83.1975	NA	nosham	0	10	NA	NA	A5	0.624636	NA	NA	NA	NA	NA	NA	NA
A1955	7.96_375.21__pos	amine	7.96_375.21	positive	375.214	375.214	7.96	NA	NA	NA	NA	NA	no	no	no	no	no	no	no	Rejected	0.0041071	0.0041071	-0.0033324	2.3965	0.027626	1.5587	0.043516	1.4659	0.55177			2746.5	2035	15.6262	39.2526	shamok	0	0	0.369197	0.49828	A5	0.182608	2016	2054	2317	1400	2280	2537	2252
A1956	7.96_391.10__neg	amine	7.96_391.10	negative	391.101	391.101	7.96	[M17 + Cl-]	NA	NA	NA	NA	yes	yes	yes	yes	yes	up	yes	Confirmed	0.044728	0.044728	0.040185	9.9242	1e-08	7.9983	6.95e-08	225.31	7.8158			13633.5	81.5	96.3141	52.4149	shamok	0	0	0.00132028	0.220859	A5	0.562999	94	208	48	79	73	55	84
A1957	7.96_393.10__neg	amine	7.96_393.10	negative	393.099	393.099	7.96	NA	NA	NA	NA	NA	yes	yes	yes	yes	yes	up	yes	Confirmed	0.045342	0.045342	0.036014	9.239	2.98e-08	7.5263	1.79e-07	179.4	7.4871			3643	21	92.8082	71.6472	shamok	0	1	NA	NA	A5	0.581175	34	81	21	15	13	NA	19
A1958	7.96_406.24__pos	amine	7.96_406.24	positive	406.24	406.24	7.96	NA	NA	NA	NA	NA	no	no	no	no	no	no	no	Rejected	0.00096276	0.00096276	-0.00751	0.32981	0.74535	0.12764	0.78661	1.0265	0.037697			1502.5	1348.5	36.8778	46.2301	shamok	0	0	0.322795	0.359659	A4	NA	1351	2240	1906	696	248	2051	1664
A1959	7.96_415.22__pos	amine	7.96_415.22	positive	415.22	415.22	7.96	NA	NA	NA	NA	NA	yes	no	yes	no	yes	up	yes	Rejected	0.013385	0.013385	0.011145	2.4631	0.024084	1.6183	0.038368	4.4643	2.1584			2305	669	61.1165	35.8233	shamok	2	5	NA	NA	A5	0.345645	591	483	669	NA	NA	1014	NA
A196	1.00_500.48__pos	amine	1.00_500.48	positive	500.477	500.477	1	NA	NA	NA	NA	NA	yes	no	yes	no	yes	up	yes	Rejected	0.0083653	0.0083653	-0.0064329	3.007	0.0075694	2.1209	0.013394	2.0511	1.0364			6769	3662	32.0037	50.0264	shamok	0	1	NA	NA	A5	0.309035	2466	6470	1623	3781	1901	4647	1352
A1960	7.96_437.08__pos	amine	7.96_437.08	positive	437.083	437.083	7.96	NA	NA	NA	NA	NA	yes	yes	yes	yes	yes	up	yes	Confirmed	0.04293	0.04293	0.023341	10.58	3.73e-09	8.4286	2.97e-08	91.793	6.5203			2638.5	46	63.8493	47.5457	blankratio	0	5	0.0208452	1.19565	A5	0.758227	40	NA	NA	34	97	48	NA
A1961	7.96_446.19__pos	amine	7.96_446.19	positive	446.189	446.189	7.96	NA	NA	NA	NA	NA	yes	no	yes	no	yes	up	yes	Rejected	0.01444	0.01444	0.031782	2.7943	0.011983	1.9214	0.020386	11.536	3.528			2173	NA	75.7119	NA	nosham	5	10	NA	NA	A5	0.193509	NA	NA	NA	NA	NA	NA	NA
A1962	7.96_489.29__pos	amine	7.96_489.29	positive	489.287	489.287	7.96	NA	NA	NA	NA	NA	no	no	no	no	no	no	no	Rejected	0.00070793	0.00070793	0.0021784	0.38846	0.70223	0.15352	0.74832	1.0627	0.087788			2013	1874	28.5217	28.076	shamok	0	0	0.453055	0.48666	A4	NA	2168	1596	2276	2023	2170	1417	1725
A1963	7.97_169.10__pos	amine	7.97_169.10	positive	169.098	169.098	7.97	WCMC	Pyridoxamine	[M+H]+	NHZMQXZHNVQTQA-UHFFFAOYSA-N	3	yes	yes	yes	yes	yes	up	yes	Confirmed	0.010748	0.010748	-0.012167	8.6765	7.57e-08	7.1209	4.07e-07	3.4099	1.7697			9454	2686.5	37.8122	30.4119	shamok	0	0	0.0963613	0.339103	A5	0.851476	2642	2731	1985	2285	2365	3058	1905
A1964	7.97_198.09__pos	amine	7.97_198.09	positive	198.09	198.09	7.97	WCMC	N-Acetylhistidine	[M+H]+	KBOJOGQFRVVWBH-ZETCQYMHSA-N	3	no	no	no	no	no	no	no	Rejected	0.0011426	-0.0011426	-0.010908	-0.79043	0.43957	0.35698	0.50132	0.87906	-0.18597			7654.5	9348.5	36.7437	36.1108	shamok	0	0	0.0619244	0.0507033	A4	NA	6079	7583	8382	10315	6458	13935	5521
A1965	7.98_280.15__pos	amine	7.98_280.15	positive	280.148	280.148	7.98	NA	NA	NA	NA	NA	yes	yes	yes	yes	yes	dn	yes	Confirmed	0.0083913	-0.0083913	-0.0037293	-6.4756	4.32e-06	5.3646	1.51e-05	0.37627	-1.4102			7385.5	18184.5	31.3438	33.3455	shamok	0	0	0.0245075	0.00995353	A1	0.805329	9898	17819	20762	14788	12305	22370	18550
A1966	7.99_266.16__pos	amine	7.99_266.16	positive	266.161	266.161	7.99	NA	NA	NA	NA	NA	yes	yes	yes	yes	yes	up	yes	Confirmed	0.016937	0.016937	-0.027355	9.1747	3.31e-08	7.4808	1.95e-07	7.7252	2.9496			593158	69693	49.6592	32.1376	shamok	0	0	0.000812599	0.00691605	A5	0.674248	37387	72996	90484	86974	58457	66390	54338
A1967	7.99_292.16__pos	amine	7.99_292.16	positive	292.159	292.159	7.99	NA	NA	NA	NA	NA	yes	yes	yes	yes	yes	up	yes	Confirmed	0.013599	0.013599	-0.023117	8.2253	1.65e-07	6.7835	8.16e-07	5.1252	2.3576			3960	684	44.2567	33.7243	shamok	0	0	0.0502525	0.290936	A5	0.693439	523	693	987	773	624	541	675
A1968	7.99_370.14__pos	amine	7.99_370.14	positive	370.136	370.136	7.99	NA	NA	NA	NA	NA	yes	yes	yes	yes	yes	up	yes	Confirmed	0.030886	0.030886	-0.0551	6.2177	7.24e-06	5.1404	2.39e-05	22.195	4.4722			3248.5	266	59.389	51.0903	shamok	0	5	0.0138525	0.169173	A5	0.549771	NA	229	266	298	NA	82	NA
A1969	8.00_269.16__pos	amine	8.00_269.16	positive	269.162	269.162	8	NA	NA	NA	NA	NA	yes	yes	yes	yes	yes	up	yes	Confirmed	0.01371	0.01371	-0.0079809	14.56	2.12e-11	10.674	3.42e-10	4.5901	2.1985			7956	1706	19.5455	23.7217	shamok	0	0	0.101307	0.47245	A5	0.917465	933	1627	1715	1606	1968	1697	1425
A197	1.00_504.46__pos	amine	1.00_504.46	positive	504.464	504.464	1	NA	NA	NA	NA	NA	yes	no	yes	no	yes	up	yes	Rejected	0.010077	0.010077	-0.014789	3.4809	0.0026677	2.5739	0.0052571	5.2988	2.4057			1738.5	NA	55.706	NA	nosham	4	10	NA	NA	A5	0.144023	NA	NA	NA	NA	NA	NA	NA
A1970	8.00_431.14__pos	amine	8.00_431.14	positive	431.143	431.143	8	NA	NA	NA	NA	NA	yes	yes	yes	yes	yes	up	yes	Confirmed	0.015198	0.015198	0.002919	5.0322	8.66e-05	4.0625	0.00022972	4.9381	2.304			4881.5	1328	85.8185	45.351	shamok	0	1	NA	NA	A5	0.731451	NA	1020	2350	1328	1104	882	1578
A1971	8.01_453.12__pos	amine	8.01_453.12	positive	453.123	453.123	8.01	NA	NA	NA	NA	NA	yes	yes	yes	yes	yes	up	yes	Confirmed	0.014986	0.014986	0.0016289	4.9927	9.43e-05	4.0254	0.00024842	4.9879	2.3184			4105.5	964	83.5645	58.5927	shamok	0	0	0.0194861	0.0829875	A5	0.654004	137	544	1214	1610	818	306	1014
A1972	8.03_205.12__pos	amine	8.03_205.12	positive	205.119	205.119	8.03	NA	NA	NA	NA	NA	yes	yes	yes	yes	yes	up	yes	Confirmed	0.02473	0.02473	-0.01658	12.848	1.67e-10	9.7777	1.95e-09	17.288	4.1117			5826	368.5	53.67	39.4385	blankratio	0	0	0.0413663	0.654003	A5	0.881132	256	251	360	525	517	258	612
A1973	8.03_280.14__pos	amine	8.03_280.14	positive	280.14	280.14	8.03	[M216 + H]	NA	NA	NA	NA	yes	yes	yes	yes	yes	dn	yes	Confirmed	0.009139	-0.009139	-0.0099492	-7.1261	1.22e-06	5.913	4.83e-06	0.36395	-1.4582			7672.5	22678.5	35.0266	26.5178	shamok	0	0	0.0265885	0.0089953	A1	0.888834	12844	22976	28345	14788	18524	22370	27403
A1974	8.04_86.06__pos	amine	8.04_86.06	positive	86.0605	86.0605	8.05	NA	NA	NA	NA	NA	yes	no	yes	no	yes	dn	no	Confirmed	0.0069359	-0.0069359	-0.0084067	-5.9774	1.18e-05	4.9279	3.75e-05	0.48462	-1.0451			770.5	1799.5	36.3071	13.8983	shamok	0	0	0.0739779	0.0316755	A5	0.588957	1605	1918	1724	2254	1646	1830	1998
A1975	8.05_132.07__pos	amine	8.05_132.07	positive	132.066	132.066	8.05	WCMC	Hydroxyproline	[M+H]+	PMMYEEVYMWASQN-DMTCNVIQSA-N	3	yes	no	no	no	yes	dn	no	Confirmed	0.0068172	-0.0068172	-0.010278	-4.3632	0.00037479	3.4262	0.00087343	0.50303	-0.99129			11688	23454.5	40.048	16.5755	shamok	0	0	0.0114647	0.00571319	A5	0.532707	19634	24465	23687	31537	22996	21032	26734
A1976	8.08_129.07__pos	amine	8.08_129.07	positive	129.066	129.066	8.08	[M182 + H]	NA	NA	NA	NA	yes	no	yes	no	yes	dn	no	Confirmed	0.0069622	-0.0069622	-0.0083518	-6.3376	5.69e-06	5.2451	1.93e-05	0.48463	-1.045			41020.5	84580.5	34.9633	14.0076	shamok	0	0	0.00304726	0.00147788	A5	0.636219	77441	67055	73651	100584	80548	85069	92608
A1977	8.09_159.08__pos	amine	8.09_159.08	positive	159.077	159.077	8.09	NA	NA	NA	NA	NA	no	no	no	no	yes	dn	no	Rejected	0.0069565	-0.0069565	-0.017276	-3.6088	0.0020077	2.6973	0.0040413	0.48274	-1.0507			603.5	1527	51.5658	40.4616	shamok	0	0	0.518641	0.204977	A1	0.451143	1956	1227	1458	2457	2078	1596	800
A1978	8.09_189.12__pos	amine	8.09_189.12	positive	189.123	189.123	8.09	NA	NA	NA	NA	NA	no	no	no	no	no	no	no	Rejected	0.0020644	-0.0020644	-0.014021	-1.1959	0.24727	0.60683	0.30658	0.8416	-0.24879			1196	1588.5	50.9922	28.8168	shamok	0	0	0.178094	0.134089	A1	0.175373	1488	1668	1348	1769	980	1815	616
A1979	8.10_175.11__pos	amine	8.10_175.11	positive	175.109	175.109	8.1	NA	NA	NA	NA	NA	no	no	no	no	no	no	no	Rejected	0.0019277	-0.0019277	-0.0002476	-1.1715	0.25667	0.59062	0.31629	0.71067	-0.49275			6038.5	8565.5	29.1385	52.3306	shamok	0	0	0.163451	0.11523	A2	0.269025	12563	3846	12434	4160	3786	5208	14885
A198	1.00_508.44__pos	amine	1.00_508.44	positive	508.442	508.442	1	NA	NA	NA	NA	NA	yes	no	yes	no	yes	up	yes	Rejected	0.0094637	0.0094637	-0.014903	3.1762	0.0052294	2.2815	0.0096323	2.1936	1.1333			7871.5	3261	31.1815	70.333	blankratio	0	1	0.254589	0.614535	A5	0.204555	2593	1347	10341	1205	4543	NA	4813
A1980	8.10_217.12__pos	amine	8.10_217.12	positive	217.119	217.119	8.1	NA	NA	NA	NA	NA	yes	yes	yes	yes	yes	up	yes	Confirmed	0.0076921	0.0076921	-0.01173	8.201	1.72e-07	6.765	8.47e-07	2.4286	1.2801			6668.5	2979	28.8758	17.0996	shamok	0	0	0.18205	0.407519	A5	0.850815	2004	2510	3171	2528	2919	3161	2948
A1981	8.11_102.05__pos	amine	8.11_102.05	positive	102.054	102.054	8.11	NA	NA	NA	NA	NA	yes	no	yes	yes	yes	dn	no	Confirmed	0.0073879	-0.0073879	-0.0064379	-8.1717	1.81e-07	6.7426	8.85e-07	0.44394	-1.1716			2085	4863	29.9098	15.668	shamok	0	0	0.0398082	0.0170677	A5	0.654551	3832	5339	5608	4349	3663	5668	4239
A1982	8.11_120.06__pos	amine	8.11_120.06	positive	120.064	120.064	8.11	WCMC	Threonine	[M+H]+	AYFVYJQAPQTCCC-GBXIJSLDSA-N	1	yes	yes	yes	yes	yes	dn	yes	Confirmed	0.0077134	-0.0077134	-0.0070397	-8.8731	5.44e-08	7.2645	3.07e-07	0.43179	-1.2116			16358	39047.5	32.5678	12.5017	shamok	0	0	0.0404084	0.0169281	A5	0.73901	36929	40022	45878	38073	32034	46272	37518
A1983	8.11_197.09__pos	amine	8.11_197.09	positive	197.092	197.092	8.11	WCMC	3-Aminotyrosine	[M+H]+	POGSZHUEECCEAP-UHFFFAOYSA-N	3	no	no	no	no	yes	dn	no	Rejected	0.0054621	-0.0054621	0.014374	-2.9146	0.0092483	2.0339	0.016095	0.48595	-1.0411			1587.5	3438	46.2005	49.7281	shamok	0	0	0.230236	0.106312	A1	0.298907	5116	1905	5341	1210	1753	2493	5422
A1984	8.11_280.14__pos	amine	8.11_280.14	positive	280.139	280.139	8.11	NA	NA	NA	NA	NA	yes	yes	yes	yes	yes	dn	yes	Confirmed	0.0090145	-0.0090145	-0.0087656	-7.2436	9.79e-07	6.0094	3.99e-06	0.36683	-1.4468			6064	17716	32.6819	25.855	shamok	0	0	0.0286939	0.00982163	A1	0.894741	9803	17430	20957	11495	14820	18002	21422
A1985	8.11_338.19__pos	amine	8.11_338.19	positive	338.192	338.192	8.11	NA	NA	NA	NA	NA	yes	yes	yes	yes	yes	dn	yes	Confirmed	0.0089045	-0.0089045	-0.0071321	-6.664	2.98e-06	5.526	1.07e-05	0.36729	-1.445			959	3339.5	39.6296	27.726	shamok	0	0	0.471324	0.13535	A1	0.860485	1928	3617	3931	1830	2352	3062	3741
A1986	8.11_56.05__pos	amine	8.11_56.05	positive	56.0497	56.0497	8.11	NA	NA	NA	NA	NA	yes	yes	yes	yes	yes	dn	yes	Confirmed	0.0076347	-0.0076347	-0.0045757	-7.9883	2.5e-07	6.6017	1.18e-06	0.43835	-1.1898			766.5	1755.5	33.3351	11.1191	shamok	0	0	0.0430528	0.0187981	A5	0.73351	1835	1558	1721	1470	1680	1956	1710
A1987	8.11_74.06__pos	amine	8.11_74.06	positive	74.0595	74.0595	8.11	[M183 + H]	NA	NA	NA	NA	yes	yes	yes	yes	yes	dn	yes	Confirmed	0.007804	-0.007804	-0.0065604	-8.779	6.37e-08	7.1961	3.52e-07	0.42439	-1.2365			3185	8123.5	32.0476	12.9061	shamok	0	0	0.0119309	0.00467779	A5	0.665318	5904	7968	8914	8079	6723	8727	8168
A1988	8.12_258.98__neg	amine	8.12_258.98	negative	258.978	258.978	8.12	NA	NA	NA	NA	NA	yes	yes	yes	yes	yes	dn	yes	Confirmed	0.0089405	-0.0089405	-0.0033161	-11.302	1.32e-09	8.8805	1.18e-08	0.36891	-1.4387			619.5	1796.5	26.5299	13.2038	shamok	0	0	NA	NA	A5	0.717382	1455	1827	2224	1786	1474	1783	1851
A1989	8.12_279.15__pos	amine	8.12_279.15	positive	279.146	279.146	8.12	NA	NA	NA	NA	NA	yes	no	yes	no	yes	dn	yes	Rejected	0.0091342	-0.0091342	-0.020124	-3.5165	0.0024647	2.6082	0.0048946	0.4508	-1.1494			2638.5	6157.5	58.4284	27.1568	shamok	0	0	0.112185	0.0480715	A5	0.345037	4724	7519	6001	6039	7473	6276	7424
A199	1.00_510.49__pos	amine	1.00_510.49	positive	510.488	510.488	1	NA	NA	NA	NA	NA	no	no	no	no	yes	up	no	Rejected	0.0055689	0.0055689	-0.0094979	4.0628	0.00073028	3.1365	0.0015982	1.8409	0.88041			17869.5	9571	26.8713	39.4301	shamok	0	0	NA	NA	A5	0.382406	8312	16616	10830	11160	4617	12221	6134
A1990	8.12_336.18__pos	amine	8.12_336.18	positive	336.177	336.177	8.12	NA	NA	NA	NA	NA	yes	yes	yes	yes	yes	dn	yes	Confirmed	0.011758	-0.011758	-0.024846	-4.0293	0.00078672	3.1042	0.0017069	0.36248	-1.464			2773	8378	70.2997	26.9548	shamok	0	0	0.0782546	0.0259012	A5	0.401284	4596	8081	7402	7444	7105	8675	8925
A1991	8.12_365.11__pos	amine	8.12_365.11	positive	365.108	365.108	8.12	NA	NA	NA	NA	NA	yes	yes	yes	yes	yes	dn	yes	Confirmed	0.02977	-0.02977	0.023176	-7.2925	8.93e-07	6.0493	3.66e-06	0.075494	-3.7275			243	3044.5	117.031	45.129	shamok	4	0	0.349794	0.0279192	A5	0.543865	2261	3664	2683	2718	5264	4262	3371
A1992	8.12_420.12__pos	amine	8.12_420.12	positive	420.123	420.123	8.12	NA	NA	NA	NA	NA	no	no	no	no	no	no	no	Rejected	0.0031351	-0.0031351	-0.012851	-1.9504	0.066872	1.1748	0.097114	0.79785	-0.3258			2778	3851.5	51.0654	15.9453	shamok	0	0	0.00719942	0.00519278	A5	0.0879776	3981	3722	4692	4315	2751	3519	3440
A1993	8.12_451.26__pos	amine	8.12_451.26	positive	451.256	451.256	8.13	NA	NA	NA	NA	NA	no	no	no	no	no	no	no	Rejected	0.0017078	-0.0017078	-0.0022407	-1.5206	0.14573	0.83645	0.19354	0.81248	-0.2996			2859.5	3767	23.6681	26.7995	shamok	0	0	0.356706	0.270773	A1	0.152276	3797	3047	3936	4016	2993	4928	3758
A1994	8.13_173.09__pos	amine	8.13_173.09	positive	173.09	173.09	8.13	NA	NA	NA	NA	NA	yes	no	no	no	yes	dn	no	Confirmed	0.0047136	-0.0047136	-0.0031923	-4.1298	0.00062912	3.2013	0.0013905	0.55779	-0.84221			2997.5	5458	19.3216	27.3633	shamok	0	0	0.281568	0.154635	A1	0.593154	1932	5639	7452	5422	5276	5355	6553
A1995	8.13_197.07__pos	amine	8.13_197.07	positive	197.066	197.066	8.13	NA	NA	NA	NA	NA	yes	no	yes	no	yes	up	yes	Rejected	0.0123	0.0123	-0.058277	2.3693	0.029209	1.5345	0.045692	8.3653	3.0644			1207	329	106.378	46.8334	lowhits	3	7	0.143745	0.527356	A5	0.110026	NA	NA	NA	582	236	NA	NA
A1996	8.13_203.11__pos	amine	8.13_203.11	positive	203.113	203.113	8.13	NA	NA	NA	NA	NA	no	no	no	no	yes	dn	no	Rejected	0.0056523	-0.0056523	-0.0077744	-3.3774	0.0033549	2.4743	0.0064712	0.57513	-0.79803			18254.5	35997	60.8706	26.2023	shamok	0	0	0.222137	0.112648	A1	0.377339	32811	41969	38982	37314	34680	49985	30637
A1997	8.13_212.14__pos	amine	8.13_212.14	positive	212.139	212.139	8.13	NA	NA	NA	NA	NA	yes	no	yes	no	yes	up	yes	Rejected	0.01402	0.01402	0.035019	3.0497	0.0068975	2.1613	0.01233	5.2203	2.3841			2202	352	53.8922	29.6059	blankratio	1	2	0.176204	1.10227	A5	0.505777	613	380	324	420	455	260	300
A1998	8.13_269.16__pos	amine	8.13_269.16	positive	269.156	269.156	8.13	[M210 + Na]	NA	NA	NA	NA	yes	yes	yes	yes	yes	up	yes	Confirmed	0.0081478	0.0081478	-0.0037549	7.3685	7.74e-07	6.111	3.26e-06	2.4135	1.2712			3040	1154.5	21.188	33.0348	blankratio	0	0	0.385526	1.01516	A5	0.699821	785	1111	998	1375	2123	1198	1016
A1999	8.14_494.22__pos	amine	8.14_494.22	positive	494.216	494.216	8.14	NA	NA	NA	NA	NA	yes	yes	yes	yes	yes	up	yes	Confirmed	0.036608	0.036608	-0.026616	8.8507	5.65e-08	7.2483	3.17e-07	46.692	5.5451			20235	430.5	49.8335	61.481	shamok	0	2	NA	NA	A5	0.701073	372	NA	147	216	537	NA	421
A2	0.89_687.48__pos	amine	0.89_687.48	positive	687.48	687.48	0.89	NA	NA	NA	NA	NA	no	no	no	no	no	no	no	Rejected	0.0035361	0.0035361	-0.028449	0.70557	0.48949	0.31026	0.54956	0.3225	-1.6326			296	4765.5	79.9054	135.189	lowhits	5	8	NA	NA	A4	NA	NA	NA	NA	NA	9321	210	NA
A20	0.91_794.69__pos	amine	0.91_794.69	positive	794.687	794.687	0.91	NA	NA	NA	NA	NA	yes	no	yes	no	yes	up	yes	Rejected	0.015092	0.015092	0.0034012	4.6698	0.00019065	3.7198	0.0004754	3.5313	1.8202			7819.5	873	55.8354	152.64	blankratio	0	0	0.216254	1.937	A5	0.487362	785	2979	680	780	11766	645	961
A200	1.00_518.49__pos	amine	1.00_518.49	positive	518.494	518.494	1	NA	NA	NA	NA	NA	yes	no	yes	no	yes	up	no	Confirmed	0.0066652	0.0066652	-0.0076129	6.399	5.03e-06	5.2985	1.73e-05	2.0942	1.0664			198166	94435	20.0203	30.7719	shamok	0	0	0.00124643	0.00261556	A5	0.534319	82893	145742	113018	105977	56257	112939	78394
A2000	8.15_495.25__pos	amine	8.15_495.25	positive	495.248	495.248	8.15	NA	NA	NA	NA	NA	yes	yes	yes	yes	yes	up	yes	Confirmed	0.016035	0.016035	-0.021018	8.2899	1.47e-07	6.8325	7.42e-07	7.5008	2.9071			1916	NA	29.2343	NA	nosham	1	10	NA	NA	A5	0.509918	NA	NA	NA	NA	NA	NA	NA
A2001	8.15_516.21__pos	amine	8.15_516.21	positive	516.207	516.207	8.15	NA	NA	NA	NA	NA	yes	yes	yes	yes	yes	up	yes	Confirmed	0.040371	0.040371	-0.063149	6.4112	4.91e-06	5.309	1.69e-05	71.43	6.1585			1190	76	64.2264	107.927	lowhits	1	8	0.0336135	0.526316	A5	0.558429	NA	NA	NA	18	NA	NA	NA
A2002	8.16_247.13__pos	amine	8.16_247.13	positive	247.13	247.13	8.16	NA	NA	NA	NA	NA	yes	yes	yes	yes	yes	up	yes	Confirmed	0.015209	0.015209	-0.0095731	11.175	1.58e-09	8.8027	1.38e-08	5.0877	2.347			3431.5	701	17.5794	40.3869	shamok	0	0	0.0970421	0.475036	A5	0.904573	287	430	900	497	886	615	353
A2003	8.16_260.12__pos	amine	8.16_260.12	positive	260.116	260.116	8.16	NA	NA	NA	NA	NA	yes	yes	yes	yes	yes	dn	yes	Confirmed	0.015571	-0.015571	-0.030968	-4.1502	0.00060118	3.221	0.0013389	0.28402	-1.8159			1211	4106.5	63.1987	31.9975	shamok	2	0	NA	NA	A5	0.467583	1714	4273	2988	3604	3817	3940	4436
A2004	8.18_233.11__pos	amine	8.18_233.11	positive	233.113	233.113	8.18	NA	NA	NA	NA	NA	yes	yes	yes	yes	yes	up	yes	Confirmed	0.018152	0.018152	-0.010811	11.093	1.77e-09	8.7525	1.53e-08	6.8722	2.7808			3161	348	21.5401	62.3094	blankratio	0	0	0.0806707	0.732759	A5	0.860277	277	270	610	261	425	280	417
A2005	8.18_269.14__pos	amine	8.18_269.14	positive	269.135	269.135	8.18	NA	NA	NA	NA	NA	no	no	no	no	yes	dn	no	Rejected	0.0056929	-0.0056929	-0.00027506	-3.4884	0.0026233	2.5812	0.0051782	0.53628	-0.89895			981.5	1745.5	45.9266	34.1761	shamok	0	0	0.579725	0.325981	A1	0.403504	1896	1235	2782	975	1595	1279	2095
A2006	8.19_159.16__pos	amine	8.19_159.16	positive	159.155	159.155	8.19	NA	NA	NA	NA	NA	no	no	no	no	no	no	no	Rejected	0.003006	-0.003006	-0.021907	-1.5942	0.1283	0.89178	0.17327	0.79141	-0.3375			1437	2168	66.4552	36.1235	shamok	0	0	0.115518	0.0765683	A1	0.366808	1380	1806	3269	2312	2687	2024	1441
A2007	8.19_161.09__pos	amine	8.19_161.09	positive	161.093	161.093	8.19	WCMC	Ala-Ala	[M+H]+	DEFJQIDDEAULHB-QWWZWVQMSA-N	3	yes	yes	yes	yes	yes	up	yes	Confirmed	0.010733	0.010733	-0.0087544	12.037	4.8e-10	9.3184	4.95e-09	3.2851	1.716			8099.5	2233	18.3396	26.3734	shamok	0	0	0.0593864	0.215405	A5	0.874773	1523	2618	2038	2166	2125	2300	1963
A2008	8.19_244.10__pos	amine	8.19_244.10	positive	244.098	244.098	8.19	NA	NA	NA	NA	NA	yes	yes	yes	yes	yes	up	yes	Confirmed	0.017224	0.017224	-0.011898	10.103	7.62e-09	8.118	5.47e-08	6.4513	2.6896			2618.5	369	32.9194	57.9359	shamok	0	0	NA	NA	A5	0.819639	635	216	250	454	386	1004	207
A2009	8.20_188.09__pos	amine	8.20_188.09	positive	188.091	188.091	8.2	NA	NA	NA	NA	NA	no	no	no	no	no	no	no	Rejected	0.00564	-0.00564	-0.023961	-1.5519	0.13808	0.85987	0.18438	0.52367	-0.93327			11899.5	28237	59.3056	64.6285	shamok	0	0	0.0457162	0.0192655	A1	0.249891	16782	35586	58231	26564	29910	39266	45097
A201	1.00_525.51__pos	amine	1.00_525.51	positive	525.506	525.506	1	NA	NA	NA	NA	NA	no	no	no	no	no	no	no	Rejected	0.0059034	0.0059034	0.014491	0.85722	0.40259	0.39514	0.4658	1.7464	0.80438			927	759	87.4447	100.268	lowhits	5	7	0.324703	0.396574	A4	NA	NA	NA	NA	759	3879	NA	NA
A2010	8.20_272.14__pos	amine	8.20_272.14	positive	272.139	272.139	8.2	NA	NA	NA	NA	NA	no	no	no	no	yes	dn	no	Rejected	0.0043298	-0.0043298	0.00040676	-2.4718	0.023654	1.6261	0.037782	0.65997	-0.59952			1542	2177	41.8832	25.4639	shamok	0	0	0.287289	0.203491	A1	0.258269	2170	1442	2806	1820	2184	3170	1796
A2011	8.20_74.06__pos	amine	8.20_74.06	positive	74.0603	74.0603	8.2	NA	NA	NA	NA	NA	no	no	no	no	no	no	no	Rejected	0.0034158	-0.0034158	-0.0051816	-2.8417	0.010823	1.9657	0.018637	0.69177	-0.53163			1737	2402.5	39.2864	24.2272	shamok	0	0	0.0198618	0.01436	A5	0.158138	2250	1722	3669	3334	2382	3423	2288
A2012	8.21_120.07__pos	amine	8.21_120.07	positive	120.065	120.065	8.21	WCMC	Homoserine	[M+H]+	UKAUYVFTDYCKQA-VKHMYHEASA-N	3	no	no	no	no	yes	dn	no	Rejected	0.0040636	-0.0040636	-0.0062204	-4.105	0.00066478	3.1773	0.0014605	0.64679	-0.62863			8512.5	13427	33.0997	16.9344	shamok	0	0	0.0397063	0.0251732	A5	0.314299	14444	11058	17810	16397	13017	16483	12339
A2013	8.21_278.12__pos	amine	8.21_278.12	positive	278.124	278.124	8.21	NA	NA	NA	NA	NA	yes	no	yes	no	yes	dn	yes	Rejected	0.0094156	-0.0094156	-0.025033	-2.947	0.0086217	2.0644	0.015084	0.46001	-1.1203			16969.5	40392.5	56.8887	31.6141	shamok	0	0	NA	NA	A5	0.322041	23019	44397	33468	36388	34020	34245	50669
A2014	8.22_205.12__pos	amine	8.22_205.12	positive	205.121	205.121	8.22	NA	NA	NA	NA	NA	yes	yes	yes	yes	yes	up	yes	Confirmed	0.010104	0.010104	-0.0041167	8.5783	8.94e-08	7.0484	4.69e-07	2.9453	1.5584			1745.5	569.5	11.0142	34.3926	shamok	0	0	0.139215	0.42669	A5	0.773221	511	795	441	731	603	681	536
A2015	8.23_164.09__pos	amine	8.23_164.09	positive	164.087	164.087	8.23	NA	NA	NA	NA	NA	yes	yes	yes	yes	yes	dn	yes	Confirmed	0.008807	-0.008807	-0.013717	-4.4985	0.0002779	3.5561	0.00067257	0.41291	-1.2761			1363	3391	46.3148	21.8327	shamok	0	0	0.12766	0.0513123	A1	0.77131	2553	2995	4407	4031	2500	3078	4163
A2016	8.23_187.94__neg	amine	8.23_187.94	negative	187.942	187.942	8.24	NA	NA	NA	NA	NA	no	no	no	no	no	no	no	Confirmed	0.0031184	-0.0031184	-0.00093776	-7.5149	5.9e-07	6.2289	2.56e-06	0.70065	-0.51323			23347	32837	9.13058	11.2113	shamok	0	0	0.647278	0.460213	A1	0.78951	27453	31344	38236	35963	32669	33054	36143
A2017	8.23_99.93__neg	amine	8.23_99.93	negative	99.9259	99.9259	8.23	NA	NA	NA	NA	NA	no	no	no	no	no	no	no	Confirmed	0.0028138	-0.0028138	-0.00038402	-6.8311	2.15e-06	5.6674	8.02e-06	0.7241	-0.46574			12720	17806.5	9.3643	11.2649	shamok	0	0	0.654638	0.467638	A1	0.708361	14972	17372	20935	18807	18035	17727	19047
A2018	8.24_115.92__neg	amine	8.24_115.92	negative	115.921	115.921	8.24	NA	NA	NA	NA	NA	no	no	no	no	no	no	no	Rejected	0.0017502	-0.0017502	-0.00078921	-2.4861	0.022963	1.639	0.036858	0.81894	-0.28817			2230	2893.5	18.482	17.6347	shamok	0	0	0.617489	0.475894	A1	0.203978	2293	2978	3723	3022	3221	2622	2867
A2019	8.24_157.93__neg	amine	8.24_157.93	negative	157.931	157.931	8.24	NA	NA	NA	NA	NA	no	no	no	no	no	no	no	Rejected	0.0023095	-0.0023095	-0.0016516	-4.2001	0.00053812	3.2691	0.0012083	0.76897	-0.37899			1825.5	2380.5	13.8612	13.8101	shamok	0	0	0.63599	0.487713	A1	0.477699	1931	2424	3008	2480	2601	2337	2334
A202	1.00_532.50__pos	amine	1.00_532.50	positive	532.505	532.505	1	NA	NA	NA	NA	NA	no	no	no	no	no	no	no	Rejected	0.0034042	0.0034042	-0.0091212	3.4057	0.0031511	2.5015	0.0061226	1.4749	0.56066			11599	8261	25.9041	25.8876	shamok	0	0	NA	NA	A5	0.284901	7455	9944	9920	9067	4994	10322	5707
A2020	8.24_162.11__pos	amine	8.24_162.11	positive	162.109	162.109	8.24	NA	NA	NA	NA	NA	no	no	no	no	no	no	no	Rejected	0.00070252	-0.00070252	-0.013037	-0.58278	0.56727	0.24621	0.62478	0.98137	-0.027125			6999	7174	38.4959	15.4297	shamok	0	0	0.183312	0.17884	A6	0.743455	7185	5677	9539	8672	7070	7935	7013
A2021	8.24_180.09__pos	amine	8.24_180.09	positive	180.088	180.088	8.24	WCMC	Galactosamine	[M+H]+	MSWZFWKMSRAUBD-GASJEMHNSA-N	3	no	no	no	no	no	no	no	Rejected	1.51e-06	1.51e-06	-0.010591	-0.011491	0.99096	0.0039447	0.99264	1.0496	0.069904			8855.5	9024	39.4427	20.2991	shamok	0	0	0.0203263	0.0199468	A3	0.812818	5096	8066	8535	9214	9557	8735	11843
A2022	8.24_186.93__neg	amine	8.24_186.93	negative	186.934	186.934	8.24	NA	NA	NA	NA	NA	no	no	no	no	no	no	no	Rejected	0.0023523	-0.0023523	-0.0016162	-4.4349	0.00031984	3.4951	0.00075913	0.76441	-0.38758			2401.5	3219	12.0756	14.0441	shamok	0	0	0.640017	0.477477	A1	0.519629	2589	3154	3942	3451	3380	3100	3284
A2023	8.24_202.07__pos	amine	8.24_202.07	positive	202.073	202.073	8.24	NA	NA	NA	NA	NA	yes	yes	yes	yes	yes	dn	yes	Confirmed	0.010646	-0.010646	-0.00017874	-8.3645	1.29e-07	6.8888	6.57e-07	0.31267	-1.6773			1001.5	3974.5	40.3443	16.8316	shamok	0	0	0.0918622	0.0231476	A1	0.795292	2462	4361	3850	4107	3055	4423	3840
A2024	8.24_207.12__pos	amine	8.24_207.12	positive	207.118	207.118	8.24	NA	NA	NA	NA	NA	no	no	no	no	no	no	no	Rejected	0.0023989	0.0023989	-0.013855	1.7403	0.098878	1.0049	0.13782	1.3438	0.42636			3072.5	2809.5	39.0072	27.8108	shamok	0	0	0.206021	0.225307	A3	0.681638	1250	1897	2946	2673	2986	2240	3797
A2025	8.24_222.10__pos	amine	8.24_222.10	positive	222.097	222.097	8.24	NA	NA	NA	NA	NA	no	no	no	no	no	no	no	Rejected	0.0024246	-0.0024246	-0.01946	-1.3427	0.19605	0.70763	0.25047	0.82018	-0.28598			3789	4030	42.6253	32.3921	shamok	0	0	0.154922	0.145658	A1	0.184627	2595	3120	4046	6345	3945	5090	3219
A2026	8.24_224.11__pos	amine	8.24_224.11	positive	224.114	224.114	8.24	[M184 + H]	NA	NA	NA	NA	no	no	no	no	no	no	no	Rejected	0.0024968	0.0024968	-0.018686	1.2441	0.2294	0.6394	0.2881	1.3927	0.47787			160250	129138	54.8925	38.5026	shamok	0	0	0.00481122	0.00597033	A3	0.680087	42143	84345	143067	115210	159966	111748	217479
A2027	8.24_290.09__neg	amine	8.24_290.09	negative	290.088	290.088	8.24	NA	NA	NA	NA	NA	yes	yes	yes	yes	yes	dn	yes	Confirmed	0.01834	-0.01834	-0.022658	-7.8523	3.19e-07	6.4959	1.48e-06	0.16985	-2.5577			367.5	3330	114.047	31.0202	shamok	0	0	0.0380952	0.0042042	A5	0.536508	1277	2233	4125	3828	2513	2989	4176
A2028	8.24_336.18__pos	amine	8.24_336.18	positive	336.179	336.179	8.24	NA	NA	NA	NA	NA	yes	yes	yes	yes	yes	dn	yes	Confirmed	0.016138	-0.016138	-0.032642	-4.4977	0.00027842	3.5553	0.00067272	0.26977	-1.8902			1490	8804.5	89.1283	28.9453	shamok	0	0	NA	NA	A5	0.453024	3805	10082	8141	7474	7093	7832	11391
A2029	8.24_390.87__neg	amine	8.24_390.87	negative	390.869	390.869	8.24	NA	NA	NA	NA	NA	no	no	no	no	no	no	no	Confirmed	0.0026446	-0.0026446	-0.00015392	-7.0047	1.54e-06	5.8126	5.99e-06	0.73909	-0.43619			4043.5	5322	10.407	8.39116	shamok	0	0	0.631631	0.479895	A1	0.72172	4857	5734	5910	5897	5094	5239	5814
A203	1.00_578.39__pos	amine	1.00_578.39	positive	578.387	578.387	1	NA	NA	NA	NA	NA	yes	yes	yes	yes	yes	dn	yes	Confirmed	0.020024	-0.020024	0.00564	-16.329	3.09e-12	11.51	7.42e-11	0.096074	-3.3797			NA	3397	NA	38.9207	shamok	10	0	NA	0.425964	A1	0.961973	4165	3802	3363	1607	1768	4045	4641
A2030	8.25_175.11__pos	amine	8.25_175.11	positive	175.109	175.109	8.25	NA	NA	NA	NA	NA	no	no	no	no	no	no	no	Rejected	7.71e-05	7.71e-05	-0.016451	0.10105	0.92063	0.035917	0.93712	1.0664	0.092777			3542	3831	54.0316	33.0896	shamok	0	0	0.276398	0.255547	A3	0.427379	2665	5034	3486	3433	1645	4176	2846
A2031	8.25_198.05__pos	amine	8.25_198.05	positive	198.046	198.046	8.25	NA	NA	NA	NA	NA	no	no	no	no	no	no	yes	Rejected	0.0094959	-0.0094959	-0.036876	-1.3937	0.18037	0.74384	0.23285	0.31451	-1.6688			361.5	1513	68.2553	59.6917	shamok	4	3	NA	NA	A1	0.174318	398	468	2930	1329	1513	1950	1642
A2032	8.25_389.13__pos	amine	8.25_389.13	positive	389.131	389.131	8.25	NA	NA	NA	NA	NA	yes	yes	yes	yes	yes	up	yes	Confirmed	0.038057	0.038057	-0.02921	8.6144	8.41e-08	7.0752	4.46e-07	60.068	5.9085			3047.5	89	63.806	34.1997	blankratio	0	5	0.0210008	0.719101	A5	0.686133	NA	99	NA	NA	NA	NA	89
A2033	8.26_142.10__pos	amine	8.26_142.10	positive	142.097	142.097	8.26	NA	NA	NA	NA	NA	no	no	no	no	yes	up	no	Rejected	0.0049626	0.0049626	-0.0040747	2.8362	0.010951	1.9605	0.018836	1.7248	0.78647			1847	1135	43.158	37.0088	shamok	0	0	0.101787	0.165639	A5	0.302165	1403	636	1606	1103	1282	435	1231
A2034	8.26_312.13__pos	amine	8.26_312.13	positive	312.133	312.133	8.26	NA	NA	NA	NA	NA	no	no	no	no	no	no	no	Rejected	0.0012966	-0.0012966	-0.013518	-0.79284	0.4382	0.35833	0.49995	0.93656	-0.094554			3597	4372	39.2736	20.706	shamok	0	0	0.0311371	0.0256176	A1	0.116873	2753	4499	4833	5241	2888	3629	4535
A2035	8.27_247.13__pos	amine	8.27_247.13	positive	247.133	247.133	8.27	NA	NA	NA	NA	NA	no	no	no	no	yes	dn	no	Rejected	0.0043739	-0.0043739	-0.0084606	-3.3624	0.0034685	2.4599	0.0066511	0.6062	-0.72214			1273.5	1826.5	29.2129	33.2209	shamok	0	0	0.343149	0.239255	A1	0.598811	1539	3327	2876	1674	1201	2230	1841
A2036	8.27_406.13__pos	amine	8.27_406.13	positive	406.131	406.131	8.27	NA	NA	NA	NA	NA	yes	no	yes	no	yes	up	yes	Rejected	0.010815	0.010815	-0.0034988	4.1057	0.00066373	3.178	0.0014593	2.8045	1.4878			5302	1309	45.25	85.9853	shamok	0	0	0.00433799	0.0175707	A5	0.348572	628	5995	2231	1316	757	4578	1707
A2037	8.28_401.22__pos	amine	8.28_401.22	positive	401.223	401.223	8.28	NA	NA	NA	NA	NA	no	no	no	no	no	no	no	Rejected	0.00066927	-0.00066927	-0.00018437	-0.65187	0.52272	0.28173	0.58091	0.89083	-0.16678			2443	2832.5	31.507	35.368	shamok	0	0	0.483831	0.417299	A4	NA	2686	4796	3045	3262	1335	3781	2635
A2038	8.29_246.14__pos	amine	8.29_246.14	positive	246.135	246.135	8.3	NA	NA	NA	NA	NA	yes	yes	yes	yes	yes	up	yes	Confirmed	0.010719	0.010719	-0.016421	4.2766	0.00045409	3.3429	0.0010314	2.7049	1.4356			4109	1543	31.6745	65.6382	shamok	0	0	0.0552446	0.147116	A5	0.481327	373	3646	2789	1531	254	1555	1851
A2039	8.29_248.12__pos	amine	8.29_248.12	positive	248.117	248.117	8.3	NA	NA	NA	NA	NA	yes	no	yes	no	yes	dn	yes	Rejected	0.0089315	-0.0089315	-0.020138	-3.1153	0.0059757	2.2236	0.01084	0.42095	-1.2483			1737	3773	61.0374	57.8196	shamok	0	0	0.0823259	0.0379009	A5	0.259929	2016	10428	3792	5606	3286	3596	4576
A204	1.00_688.45__pos	amine	1.00_688.45	positive	688.453	688.453	1	NA	NA	NA	NA	NA	no	no	no	no	no	no	no	Rejected	0.0060359	-0.0060359	-0.010376	-1.0431	0.3107	0.50766	0.37368	0.84919	-0.23583			1744	1201.5	55.1751	51.2916	blankratio	5	2	0.428899	0.622555	A4	NA	2912	1207	950	1770	1317	1196	817
A2040	8.29_260.12__pos	amine	8.29_260.12	positive	260.119	260.119	8.29	NA	NA	NA	NA	NA	yes	no	yes	no	yes	dn	yes	Rejected	0.017377	-0.017377	-0.02669	-4.3561	0.00038073	3.4194	0.00088517	0.22246	-2.1684			702	2012.5	61.1156	67.5902	shamok	4	0	NA	NA	A5	0.299018	936	6589	1423	1952	824	1746	2900
A2041	8.29_266.12__pos	amine	8.29_266.12	positive	266.124	266.124	8.3	[M217 + H]	NA	NA	NA	NA	no	no	no	no	yes	dn	no	Rejected	0.0065746	-0.0065746	-0.01674	-3.0055	0.0075932	2.1196	0.013423	0.49487	-1.0149			20809	45385.5	51.3765	54.5329	shamok	0	0	0.0100918	0.00462703	A1	0.39611	18075	120343	48786	62471	37161	33532	56660
A2042	8.29_278.12__pos	amine	8.29_278.12	positive	278.125	278.125	8.29	NA	NA	NA	NA	NA	yes	no	yes	no	yes	dn	yes	Tentative	0.010799	-0.010799	-0.02383	-3.181	0.0051737	2.2862	0.0095373	0.3707	-1.4317			9188.5	25309.5	57.2436	55.8499	shamok	0	0	NA	NA	A5	0.379432	10331	69429	24196	19431	22240	20308	26423
A2043	8.29_280.14__pos	amine	8.29_280.14	positive	280.139	280.139	8.29	NA	NA	NA	NA	NA	yes	yes	yes	yes	yes	dn	yes	Confirmed	0.011111	-0.011111	-0.01193	-5.7783	1.78e-05	4.7495	5.43e-05	0.29663	-1.7533			1584.5	4999	47.3066	48.9975	shamok	0	0	0.144525	0.0458092	A1	0.824652	2607	12772	7830	3478	4445	4762	5844
A2044	8.29_341.11__neg	amine	8.29_341.11	negative	341.109	341.109	8.29	WCMC	Sucrose	[M-H]-	CZMRCDWAGMRECN-UGDNZRGBSA-N	3	no	no	no	no	no	no	no	Rejected	0.0062443	-0.0062443	0.00084807	-1.9324	0.0692	1.1599	0.099786	0.20763	-2.2679			137.5	220	25.7046	203.673	shamok	0	0	0.501818	0.313636	A1	0.187057	107	4861	772	304	290	218	222
A2045	8.29_377.09__neg	amine	8.29_377.09	negative	377.086	377.086	8.29	[M18 + Cl-]	NA	NA	NA	NA	no	no	no	no	no	no	no	Rejected	0.0017037	-0.0017037	-0.0045283	-0.48209	0.63555	0.19685	0.68793	0.33929	-1.5594			2640.5	2298	47.4499	217.944	shamok	0	0	0.12384	0.142298	A4	NA	894	59572	7304	3004	2468	2128	2705
A2046	8.29_379.08__neg	amine	8.29_379.08	negative	379.083	379.083	8.29	NA	NA	NA	NA	NA	no	no	no	no	no	no	no	Rejected	0.0010966	-0.0010966	-0.0047962	-0.32915	0.74584	0.12735	0.78685	0.40991	-1.2866			856.5	682	42.8688	203.071	shamok	0	0	0.140105	0.175953	A4	NA	279	14589	2055	931	749	591	864
A2047	8.31_162.08__pos	amine	8.31_162.08	positive	162.08	162.08	8.31	WCMC	N-Methylglutamic acid	[M+H]+	XLBVNMSMFQMKEY-UHFFFAOYSA-N	3	yes	yes	yes	yes	yes	up	yes	Confirmed	0.018927	0.018927	-0.019379	9.1986	3.18e-08	7.4978	1.89e-07	7.4928	2.9055			10900	6649	50.1881	NA	lowhits	0	9	0.0422936	0.0693337	A5	0.587356	NA	NA	NA	NA	NA	NA	NA
A2048	8.31_210.10__pos	amine	8.31_210.10	positive	210.097	210.097	8.31	NA	NA	NA	NA	NA	no	no	no	no	no	no	no	Rejected	0.0015955	-0.0015955	-0.0077278	-1.2256	0.23615	0.62682	0.29507	0.84521	-0.24262			2508	3114.5	26.6149	29.1713	shamok	0	0	0.286683	0.230856	A1	0.119887	2940	3860	4011	4228	3289	1983	3734
A2049	8.31_258.12__pos	amine	8.31_258.12	positive	258.118	258.118	8.31	NA	NA	NA	NA	NA	yes	yes	yes	yes	yes	dn	yes	Confirmed	0.024349	-0.024349	0.0060203	-18.412	4e-13	12.398	1.53e-11	0.057889	-4.1106			NA	2726.5	NA	37.4181	shamok	10	0	NA	0.0550156	A1	0.783504	825	4760	2148	3118	2200	3747	2649
A205	1.00_692.45__pos	amine	1.00_692.45	positive	692.451	692.451	1	NA	NA	NA	NA	NA	no	no	no	no	no	no	no	Rejected	0.001649	0.001649	-0.00052909	1.5759	0.13247	0.87788	0.17793	1.1562	0.20945			4133.5	3599.5	15.9191	26.2827	shamok	0	0	0.414419	0.475899	A5	0.0515603	1877	3686	4686	3513	3161	3959	4113
A2050	8.31_258.15__pos	amine	8.31_258.15	positive	258.148	258.148	8.31	NA	NA	NA	NA	NA	yes	yes	yes	yes	yes	up	yes	Confirmed	0.045487	0.045487	-0.015069	14.211	3.17e-11	10.499	4.73e-10	97.951	6.614			17395.5	317	23.1122	52.572	lowhits	0	6	0.0172171	0.944795	A5	0.979924	646	NA	NA	257	NA	209	NA
A2051	8.31_261.11__pos	amine	8.31_261.11	positive	261.106	261.106	8.31	[M185 + H]	NA	NA	NA	NA	yes	yes	yes	yes	yes	up	yes	Confirmed	0.033154	0.033154	-0.011215	9.7838	1.25e-08	7.9035	8.43e-08	28.486	4.8322			4517.5	276	38.5397	33.6666	shamok	0	4	0.0189264	0.309783	A5	0.952202	281	NA	NA	271	142	180	309
A2052	8.33_131.16__pos	amine	8.33_131.16	positive	131.155	131.155	8.33	NA	NA	NA	NA	NA	no	no	no	no	no	no	no	Rejected	0.00091478	-0.00091478	-0.012018	-0.55493	0.58577	0.23227	0.64228	0.95371	-0.068378			924.5	1197	47.4515	26.5042	shamok	0	0	0.346133	0.267335	A4	NA	622	889	1268	1489	1590	775	1282
A2053	8.33_274.10__pos	amine	8.33_274.10	positive	274.098	274.098	8.33	NA	NA	NA	NA	NA	yes	yes	yes	yes	yes	dn	yes	Confirmed	0.015496	-0.015496	-0.029423	-5.8784	1.45e-05	4.8395	4.5e-05	0.27119	-1.8826			1180.5	6238	130.904	21.8373	shamok	0	0	0.102499	0.0193972	A5	0.533488	2763	6101	6022	7082	6136	5860	7054
A2054	8.33_275.14__pos	amine	8.33_275.14	positive	275.137	275.137	8.33	NA	NA	NA	NA	NA	no	no	no	no	no	no	no	Rejected	0.0030044	0.0030044	-0.016229	1.8343	0.083198	1.0799	0.11797	1.3944	0.47964			4266.5	4019.5	40.8961	34.9156	shamok	0	0	0.065862	0.0699092	A5	0.179777	1281	2133	3932	4756	3905	3939	4535
A2055	8.33_592.21__pos	amine	8.33_592.21	positive	592.209	592.209	8.33	NA	NA	NA	NA	NA	yes	yes	yes	yes	yes	up	yes	Confirmed	0.032942	0.032942	-0.013092	4.7165	0.00017213	3.7641	0.00043106	33.335	5.0589			2493.5	130	98.7522	64.9226	shamok	0	2	0.00601564	0.115385	A5	0.585055	NA	147	208	113	25	14	NA
A2056	8.34_245.11__pos	amine	8.34_245.11	positive	245.114	245.114	8.34	NA	NA	NA	NA	NA	no	no	no	no	no	no	no	Rejected	0.0035971	0.0035971	-0.012862	1.4933	0.15268	0.8162	0.20142	1.3711	0.45534			5118	4232	36.2368	33.9175	shamok	0	0	0.0327276	0.0395794	A5	0.210317	471	3269	4796	3863	4128	3505	4336
A2057	8.34_314.09__pos	amine	8.34_314.09	positive	314.088	314.088	8.34	NA	NA	NA	NA	NA	yes	yes	yes	yes	yes	dn	yes	Confirmed	0.017792	-0.017792	-0.022012	-6.0162	1.09e-05	4.9625	3.49e-05	0.23568	-2.0851			632	6149.5	157.283	24.1031	shamok	0	0	0.131329	0.013497	A5	0.489109	2251	6833	7304	6366	5387	5360	5933
A2058	8.35_446.15__pos	amine	8.35_446.15	positive	446.151	446.151	8.35	[M238 + H]	NA	NA	NA	NA	yes	yes	yes	yes	yes	up	yes	Confirmed	0.038845	0.038845	0.017168	8.4611	1.09e-07	6.9612	5.63e-07	44.223	5.4667			3546	96.5	54.4479	52.7794	blankratio	0	4	0.0225606	0.829016	A5	0.792753	72	38	NA	102	91	NA	NA
A2059	8.35_468.13__pos	amine	8.35_468.13	positive	468.135	468.135	8.35	NA	NA	NA	NA	NA	yes	yes	yes	yes	yes	up	yes	Confirmed	0.0383	0.0383	0.013095	9.76	1.3e-08	7.8873	8.71e-08	46.79	5.5481			2101	58.5	51.4721	50.312	blankratio	0	4	0.0247501	0.888889	A5	0.839481	42	NA	33	75	37	NA	NA
A206	1.00_778.53__pos	amine	1.00_778.53	positive	778.532	778.532	1	NA	NA	NA	NA	NA	no	no	no	no	no	no	no	Rejected	0.0042607	0.0042607	-0.012468	1.7657	0.094409	1.025	0.13228	1.3893	0.47439			2018.5	1815	32.049	34.6362	shamok	0	1	0.365123	0.406061	A5	0.0475642	NA	765	1995	949	1091	1815	2392
A2060	8.37_162.11__pos	amine	8.37_162.11	positive	162.107	162.107	8.37	NA	NA	NA	NA	NA	no	no	no	no	no	no	no	Rejected	0.0011689	0.0011689	-0.012062	1.2199	0.23825	0.62297	0.2973	1.1959	0.2581			6219	5655	33.154	13.5594	shamok	0	0	0.189259	0.208134	A6	0.552877	5736	4282	6263	5574	5844	5448	5123
A2061	8.37_191.10__pos	amine	8.37_191.10	positive	191.104	191.104	8.37	NA	NA	NA	NA	NA	yes	yes	yes	yes	yes	up	yes	Confirmed	0.017604	0.017604	-0.023504	9.9634	9.45e-09	8.0246	6.57e-08	8.4406	3.0773			58813	8770.5	69.5617	26.4736	shamok	0	0	0.00569602	0.0381962	A5	0.813223	5798	5823	12115	12235	10703	10254	8686
A2062	8.37_230.09__pos	amine	8.37_230.09	positive	230.094	230.094	8.37	NA	NA	NA	NA	NA	yes	yes	yes	yes	yes	up	yes	Confirmed	0.025989	0.025989	-0.021886	7.6264	4.81e-07	6.3179	2.13e-06	25.283	4.6601			1588	NA	44.3803	NA	nosham	1	10	NA	NA	A5	0.576922	NA	NA	NA	NA	NA	NA	NA
A2063	8.37_265.14__pos	amine	8.37_265.14	positive	265.14	265.14	8.37	NA	NA	NA	NA	NA	yes	no	yes	no	yes	dn	yes	Rejected	0.011183	-0.011183	-0.021012	-3.7049	0.0016208	2.7903	0.0033214	0.25604	-1.9656			1122	3284	54.7597	70.2699	shamok	0	0	0.230838	0.0788672	A1	0.471179	3283	758	3285	2842	6024	9957	998
A2064	8.37_290.08__pos	amine	8.37_290.08	positive	290.08	290.08	8.37	NA	NA	NA	NA	NA	no	no	no	no	no	no	no	Rejected	0.0036685	-0.0036685	-0.016767	-1.534	0.14241	0.84646	0.18965	0.76092	-0.39419			958.5	1392	59.9798	36.171	shamok	0	0	0.056338	0.0387931	A1	0.139535	956	653	1427	1165	1917	1506	1357
A2065	8.37_329.17__pos	amine	8.37_329.17	positive	329.168	329.168	8.37	NA	NA	NA	NA	NA	no	no	no	no	no	no	no	Rejected	0.0026556	0.0026556	-0.0061567	1.5162	0.14684	0.83316	0.19458	1.3473	0.43009			2380.5	1719.5	34.976	48.0695	shamok	0	0	0.350347	0.485025	A5	0.0571466	2678	758	1095	1618	1095	1821	994
A2066	8.37_346.17__pos	amine	8.37_346.17	positive	346.175	346.175	8.37	NA	NA	NA	NA	NA	yes	no	yes	no	yes	dn	yes	Rejected	0.010501	-0.010501	-0.027486	-2.7822	0.012295	1.9103	0.020857	0.48778	-1.0357			2492.5	4148	55.7685	27.4782	shamok	2	0	NA	NA	A5	0.293544	1703	2735	3873	3937	4828	4202	4579
A2067	8.38_249.16__pos	amine	8.38_249.16	positive	249.156	249.156	8.38	NA	NA	NA	NA	NA	yes	yes	yes	yes	yes	up	yes	Confirmed	0.02759	0.02759	-0.037046	9.4183	2.23e-08	7.6521	1.39e-07	28.256	4.8205			2217.5	340	94.2972	NA	lowhits	0	9	0.0728298	0.475	A5	0.612804	NA	NA	NA	NA	NA	NA	NA
A2068	8.38_365.22__pos	amine	8.38_365.22	positive	365.218	365.218	8.38	NA	NA	NA	NA	NA	no	no	no	no	no	no	no	Rejected	0.00043602	-0.00043602	-0.00039602	-0.6449	0.52713	0.27809	0.58515	0.96232	-0.055407			4218	4752	28.3096	13.2191	shamok	0	0	0.49597	0.440236	A3	0.235279	3097	4537	4746	5003	5101	4172	4955
A2069	8.39_145.16__pos	amine	8.39_145.16	positive	145.155	145.155	8.39	NA	NA	NA	NA	NA	yes	no	no	no	yes	dn	yes	Rejected	0.0088057	-0.0088057	-0.022529	-2.4668	0.023896	1.6217	0.038108	0.6165	-0.69783			1210	2632	100.322	27.2208	shamok	1	0	0.152066	0.0699088	A1	0.356396	1142	1336	2875	2619	2692	2776	2733
A207	1.00_878.81__pos	amine	1.00_878.81	positive	878.811	878.811	1	NA	NA	NA	NA	NA	yes	yes	yes	yes	yes	up	yes	Confirmed	0.030644	0.030644	-0.0048329	6.3782	5.24e-06	5.2804	1.79e-05	20.19	4.3355			97622.5	2256.5	73.9075	99.6128	shamok	0	0	0.00142385	0.0615998	A5	0.728331	9185	14683	2364	378	1884	359	2149
A2070	8.39_166.05__pos	amine	8.39_166.05	positive	166.054	166.054	8.39	WCMC	Methioninesulfoxide A	[M+H]+	QEFRNWWLZKMPFJ-YGVKFDHGSA-N	3	yes	yes	yes	yes	yes	dn	yes	Confirmed	0.014985	-0.014985	-0.0058756	-7.0319	1.46e-06	5.8352	5.7e-06	0.21501	-2.2175			7671	34094	78.2835	47.8769	shamok	0	0	0.053448	0.0120256	A5	0.512211	93154	30987	28485	33551	34320	40829	58078
A2071	8.39_168.06__pos	amine	8.39_168.06	positive	168.058	168.058	8.39	NA	NA	NA	NA	NA	yes	yes	yes	yes	yes	dn	yes	Confirmed	0.01435	-0.01435	-0.015047	-5.5913	2.63e-05	4.58	7.8e-05	0.26128	-1.9363			541.5	2169.5	79.8398	42.1077	shamok	0	0	0.361034	0.0901129	A5	0.488884	4923	1786	1552	2070	2241	2489	3162
A2072	8.39_224.11__pos	amine	8.39_224.11	positive	224.111	224.111	8.39	[M194 + H]	NA	NA	NA	NA	no	no	no	no	no	no	no	Rejected	0.0023324	0.0023324	-0.016717	1.2427	0.22993	0.63841	0.28863	1.4548	0.54086			12205.5	9169	57.6695	28.147	shamok	0	0	0.0203187	0.0270477	A3	0.613174	8082	5935	9674	7704	11718	8664	15526
A2073	8.39_266.12__pos	amine	8.39_266.12	positive	266.125	266.125	8.39	[M218 + H]	NA	NA	NA	NA	no	no	no	no	no	no	no	Rejected	0.003962	-0.003962	-0.012703	-2.3298	0.031654	1.4996	0.049076	0.68225	-0.55162			60518.5	106132	47.586	28.7665	shamok	0	0	0.00342044	0.00195041	A5	0.137521	45725	96502	83496	113811	112774	79088	148121
A2074	8.40_164.04__neg	amine	8.40_164.04	negative	164.039	164.039	8.4	WCMC	Methioninesulfoxide	[M-H]-	QEFRNWWLZKMPFJ-YGVKFDHGSA-N	3	yes	yes	yes	yes	yes	dn	yes	Confirmed	0.010497	-0.010497	-0.00099491	-6.6806	2.88e-06	5.5401	1.04e-05	0.29786	-1.7473			117.5	371	37.8418	56.5076	shamok	0	0	0.314894	0.0997305	A5	0.507638	1089	298	294	383	343	386	621
A2075	8.40_184.11__pos	amine	8.40_184.11	positive	184.109	184.109	8.4	NA	NA	NA	NA	NA	yes	yes	yes	yes	yes	up	yes	Confirmed	0.028986	0.028986	-0.027049	11.516	9.76e-10	9.0105	9.16e-09	27.36	4.774			15986.5	696	78.1601	32.6162	blankratio	0	1	0.0276483	0.635058	A5	0.873996	525	NA	528	696	1028	644	696
A2076	8.40_304.17__pos	amine	8.40_304.17	positive	304.172	304.172	8.4	NA	NA	NA	NA	NA	yes	no	yes	yes	yes	up	no	Confirmed	0.0071925	0.0071925	-0.012482	4.4766	0.00029168	3.5351	0.00070074	2.1868	1.1288			2459.5	1261.5	32.2356	33.8646	shamok	0	0	0.121569	0.237019	A5	0.65451	1359	901	1648	765	1437	1193	1330
A2077	8.40_360.15__pos	amine	8.40_360.15	positive	360.154	360.154	8.4	NA	NA	NA	NA	NA	no	no	no	no	no	no	no	Rejected	1.98e-05	-1.98e-05	-0.027538	0.17213	0.86525	0.062857	0.8884	0.95817	-0.061641			416	968.5	111.519	111.485	shamok	1	2	NA	NA	A4	NA	334	1173	5005	1529	975	854	962
A2078	8.40_377.08__neg	amine	8.40_377.08	negative	377.085	377.085	8.4	NA	NA	NA	NA	NA	yes	no	yes	no	yes	up	yes	Rejected	0.011134	0.011134	0.0044854	2.8351	0.010978	1.9595	0.018872	5.3903	2.4304			4928	1507	148.32	88.1667	shamok	0	0	0.00385552	0.0126078	A5	0.135167	574	1899	6080	2212	1584	1510	1504
A2079	8.41_188.04__pos	amine	8.41_188.04	positive	188.036	188.036	8.41	NA	NA	NA	NA	NA	yes	yes	yes	yes	yes	dn	yes	Confirmed	0.024712	-0.024712	-0.018624	-8.4025	1.21e-07	6.9173	6.17e-07	0.08891	-3.4915			425.5	6830	91.2561	54.7424	shamok	0	0	0.195065	0.0121523	A1	0.742072	20313	5625	5614	7082	5303	8288	10671
A208	1.00_904.83__pos	amine	1.00_904.83	positive	904.83	904.83	1	NA	NA	NA	NA	NA	yes	no	yes	no	yes	up	yes	Tentative	0.025244	0.025244	-0.0030365	5.004	9.2e-05	4.036	0.00024308	9.6492	3.2704			95145.5	7965	68.3117	102.188	shamok	0	0	0.00135582	0.0161959	A5	0.726259	17012	30022	1961	633	3225	850	12705
A2080	8.41_409.20__pos	amine	8.41_409.20	positive	409.203	409.203	8.41	NA	NA	NA	NA	NA	yes	yes	yes	yes	yes	up	yes	Confirmed	0.019259	0.019259	-0.012986	5.8023	1.69e-05	4.7712	5.2e-05	6.487	2.6975			2002.5	358	41.2886	50.8372	shamok	0	3	NA	NA	A5	0.694022	364	250	NA	NA	811	295	NA
A2081	8.42_227.10__pos	amine	8.42_227.10	positive	227.103	227.103	8.42	NA	NA	NA	NA	NA	yes	yes	yes	yes	yes	dn	yes	Confirmed	0.01707	-0.01707	-0.022966	-5.8351	1.58e-05	4.8007	4.9e-05	0.25779	-1.9557			504	3150	149.482	18.1267	shamok	1	0	0.503968	0.0806349	A5	0.565911	3068	3005	4375	3206	2985	3609	3450
A2082	8.42_236.08__neg	amine	8.42_236.08	negative	236.077	236.077	8.42	NA	NA	NA	NA	NA	yes	yes	yes	yes	yes	up	yes	Confirmed	0.033811	0.033811	-0.020191	19.406	1.62e-13	12.79	8.02e-12	51.304	5.681			2317.5	52	61.1028	20.8545	shamok	0	0	NA	NA	A5	0.923901	44	40	55	46	48	61	56
A2083	8.42_286.15__pos	amine	8.42_286.15	positive	286.154	286.154	8.42	NA	NA	NA	NA	NA	yes	yes	yes	yes	yes	dn	yes	Confirmed	0.012554	-0.012554	-0.025428	-5.4837	3.3e-05	4.4815	9.52e-05	0.31039	-1.6879			1838.5	9515	116.808	37.4004	shamok	0	0	0.246396	0.047609	A1	0.70381	3080	6190	14060	12263	6189	13665	8806
A2084	8.43_288.09__pos	amine	8.43_288.09	positive	288.088	288.088	8.43	NA	NA	NA	NA	NA	no	no	no	no	no	no	no	Rejected	0.0024944	-0.0024944	-0.011828	-1.7095	0.10454	0.98073	0.14415	0.79802	-0.32551			17026.5	22847.5	36.4569	22.2928	shamok	0	0	0.00499222	0.00372032	A1	0.198121	11430	21123	19456	20211	26846	20096	28834
A2085	8.43_337.11__pos	amine	8.43_337.11	positive	337.114	337.114	8.43	NA	NA	NA	NA	NA	yes	yes	yes	yes	yes	dn	yes	Confirmed	0.024582	-0.024582	-0.0089081	-6.8254	2.17e-06	5.6627	8.09e-06	0.11415	-3.131			465	8549.5	133.547	30.6718	shamok	1	0	NA	NA	A1	0.755166	9296	10669	8593	6918	8661	8506	3600
A2086	8.43_406.13__pos	amine	8.43_406.13	positive	406.132	406.132	8.43	NA	NA	NA	NA	NA	yes	yes	yes	yes	yes	up	yes	Confirmed	0.013776	0.013776	-0.0057124	8.338	1.35e-07	6.8688	6.87e-07	4.6793	2.2263			18452.5	3805	37.1858	43.9225	shamok	0	0	0.00246579	0.011958	A5	0.804966	2347	3578	3193	2680	4767	8905	4098
A2087	8.43_408.15__pos	amine	8.43_408.15	positive	408.146	408.146	8.43	NA	NA	NA	NA	NA	yes	yes	yes	yes	yes	up	yes	Confirmed	0.032819	0.032819	-0.020453	10.286	5.78e-09	8.2384	4.35e-08	28.035	4.8092			2238.5	172	53.0597	46.4313	lowhits	0	6	NA	NA	A5	0.782081	NA	NA	149	NA	NA	355	NA
A2088	8.43_643.28__pos	amine	8.43_643.28	positive	643.279	643.279	8.43	NA	NA	NA	NA	NA	yes	no	yes	no	yes	dn	no	Confirmed	0.0071455	-0.0071455	-0.0084925	-5.9601	1.22e-05	4.9125	3.87e-05	0.49545	-1.0132			1670.5	3440.5	44.8325	11.9265	shamok	0	0	0.13469	0.0653975	A5	0.658596	3354	3300	3246	3523	3665	3358	3830
A2089	8.43_646.09__pos	amine	8.43_646.09	positive	646.092	646.092	8.43	NA	NA	NA	NA	NA	yes	yes	yes	yes	yes	dn	yes	Confirmed	0.022587	-0.022587	-0.0079793	-4.9547	0.00010241	3.9897	0.0002671	0.17987	-2.475			564	4699	119.911	26.796	shamok	1	0	0.0673759	0.00808683	A5	0.657867	6828	4956	4770	4628	2412	5742	3377
A209	1.01_142.12__pos	amine	1.01_142.12	positive	142.123	142.123	1.01	NA	NA	NA	NA	NA	yes	no	no	no	yes	up	yes	Rejected	0.0076165	0.0076165	-0.015282	2.6844	0.015145	1.8197	0.025121	1.8107	0.85655			2783	1112.5	41.6419	82.13	blankratio	0	0	0.244341	0.611236	A5	0.105006	267	668	3891	384	1906	470	1301
A2090	8.44_124.01__neg	amine	8.44_124.01	negative	124.007	124.007	8.44	NA	NA	NA	NA	NA	no	no	no	no	yes	dn	no	Rejected	0.0040799	-0.0040799	-0.011671	-2.5805	0.018856	1.7246	0.030733	0.66456	-0.58952			903.5	1351	38.3734	26.4326	shamok	0	0	NA	NA	A5	0.195515	632	1173	1263	1249	1686	1148	1880
A2091	8.44_127.05__neg	amine	8.44_127.05	negative	127.051	127.051	8.44	NA	NA	NA	NA	NA	yes	yes	yes	yes	yes	dn	yes	Confirmed	0.012702	-0.012702	-0.016415	-6.3052	6.07e-06	5.2169	2.05e-05	0.31117	-1.6842			1294	5960	109.982	27.214	shamok	0	0	0.0189335	0.00411074	A5	0.493933	4958	4702	9347	7859	4333	7586	4815
A2092	8.44_128.04__neg	amine	8.44_128.04	negative	128.035	128.035	8.44	NA	NA	NA	NA	NA	yes	yes	yes	yes	yes	dn	yes	Confirmed	0.011905	-0.011905	-0.014824	-6.4029	4.99e-06	5.3018	1.72e-05	0.32939	-1.6021			862.5	3764	101.093	23.1606	shamok	0	0	0.0834783	0.0191286	A5	0.524831	3316	3045	5507	4752	2812	4913	3313
A2093	8.44_147.08_8.44_130.05__pos	amine	8.44_147.08_8.44_130.05	positive	147.077	147.077_130.0505	8.44	WCMC	Glutamine	[M+H]+_[M+H-NH3]+	ZDXPYRJPNDTMRX-VKHMYHEASA-N	1	yes	yes	yes	yes	yes	dn	yes	Confirmed	0.012745	-0.012745	-0.017305	-6.9185	1.82e-06	5.7407	6.94e-06	0.30385	-1.7186			468391	2269027	106.998	23.3	shamok	0	0	0.0236982	0.00489197	A5	0.560256	1883839	1789874	3005392	2764396	1654534	3282913	2000005
A2094	8.44_152.04__pos	amine	8.44_152.04	positive	152.036	152.036	8.44	NA	NA	NA	NA	NA	yes	yes	yes	yes	yes	dn	yes	Confirmed	0.020426	-0.020426	0.0032967	-5.1661	6.49e-05	4.1877	0.00017791	0.19111	-2.3875			2799	22202	116.667	7.97566	shamok	1	0	NA	NA	A5	0.812107	22540	21949	23675	22338	18228	24401	20430
A2095	8.44_167.02__pos	amine	8.44_167.02	positive	167.024	167.024	8.44	NA	NA	NA	NA	NA	yes	yes	yes	yes	yes	dn	yes	Confirmed	0.01812	-0.01812	-0.013235	-8.7936	6.21e-08	7.2067	3.45e-07	0.17789	-2.4909			282.5	2339	116.029	18.2542	shamok	0	0	0.322124	0.0389055	A5	0.786806	1682	2401	2446	2639	1779	2277	1921
A2096	8.44_169.06__pos	amine	8.44_169.06	positive	169.06	169.06	8.44	[M228 + Na]	NA	NA	NA	NA	yes	yes	yes	yes	yes	dn	yes	Confirmed	0.019813	-0.019813	-0.015056	-8.513	1e-07	6.9999	5.18e-07	0.17216	-2.5382			43809	444289	143.437	10.4452	shamok	0	0	NA	NA	A5	0.798955	475869	420201	486151	455211	347578	501452	399858
A2097	8.44_174.09__pos	amine	8.44_174.09	positive	174.09	174.09	8.44	NA	NA	NA	NA	NA	yes	yes	yes	yes	yes	dn	yes	Confirmed	0.0087016	-0.0087016	0.0013801	-10.707	3.09e-09	8.5098	2.53e-08	0.39043	-1.3569			10202	26755.5	21.565	15.5165	shamok	0	0	1.09155	0.416214	A1	0.727482	31685	31338	21490	22521	28741	19671	27806
A2098	8.44_187.03__pos	amine	8.44_187.03	positive	187.034	187.034	8.44	NA	NA	NA	NA	NA	yes	yes	yes	yes	yes	dn	yes	Confirmed	0.025428	-0.025428	-0.0033588	-5.4492	3.55e-05	4.4499	0.00010192	0.16771	-2.5759			363	3174.5	143.233	8.45502	shamok	2	0	0.0964187	0.0110254	A5	0.781666	3269	3329	3342	3384	2692	3258	2700
A2099	8.44_191.04__pos	amine	8.44_191.04	positive	191.043	191.043	8.44	NA	NA	NA	NA	NA	yes	no	yes	no	yes	dn	no	Confirmed	0.0068156	-0.0068156	-0.0039798	-6.1003	9.18e-06	5.037	2.99e-05	0.48301	-1.0499			2350	4975	34.8982	20.3765	shamok	0	0	0.0508511	0.0240201	A5	0.456363	6655	5062	5453	4888	3244	4877	3708
A21	0.91_844.73__pos	amine	0.91_844.73	positive	844.734	844.734	0.91	NA	NA	NA	NA	NA	yes	no	yes	no	yes	up	yes	Rejected	0.025995	0.025995	0.046444	3.0742	0.0065373	2.1846	0.011743	26.961	4.7528			2091	106	59.3727	50.5991	lowhits	3	6	0.0387374	0.764151	A5	0.540151	NA	NA	NA	NA	NA	117	75
A210	1.01_220.20__pos	amine	1.01_220.20	positive	220.195	220.195	1.01	NA	NA	NA	NA	NA	no	no	no	no	no	no	no	Rejected	0.0036617	-0.0036617	0.0053378	-0.46916	0.64459	0.19072	0.69542	1.0256	0.036405			1352.5	1202	69.3396	43.7246	shamok	4	3	0.396303	0.445923	A2	0.0458204	2167	NA	1306	685	NA	NA	1202
A2100	8.44_198.12__pos	amine	8.44_198.12	positive	198.124	198.124	8.44	[M186 + H]	NA	NA	NA	NA	yes	yes	yes	yes	yes	up	yes	Confirmed	0.035033	0.035033	-0.018111	22.489	1.26e-14	13.9	1.62e-12	51.721	5.6927			1390616	27817.5	38.3428	37.2411	shamok	0	0	0.00806837	0.403343	A5	0.99726	26681	10904	24002	19614	47025	19076	28954
A2101	8.44_205.13__pos	amine	8.44_205.13	positive	205.13	205.13	8.44	NA	NA	NA	NA	NA	yes	yes	yes	yes	yes	dn	yes	Confirmed	0.011884	-0.011884	-0.0084037	-9.6463	1.55e-08	7.8097	1.01e-07	0.29346	-1.7688			12512	52222.5	61.4355	7.37724	shamok	0	0	0.0276534	0.0066255	A5	0.830035	51272	51374	56808	50003	44798	55238	51523
A2102	8.44_218.13__pos	amine	8.44_218.13	positive	218.126	218.126	8.44	NA	NA	NA	NA	NA	yes	yes	yes	yes	yes	dn	yes	Confirmed	0.01242	-0.01242	-0.012919	-7.9221	2.82e-07	6.5503	1.33e-06	0.28169	-1.8278			2259	10295	55.1701	18.7441	shamok	0	0	0.133245	0.0292375	A5	0.693782	10281	11177	10529	10309	10014	12904	8168
A2103	8.44_220.11__pos	amine	8.44_220.11	positive	220.106	220.106	8.44	[M249 + Na]	NA	NA	NA	NA	yes	yes	yes	yes	yes	up	yes	Confirmed	0.038482	0.038482	-0.0054385	17.527	9.28e-13	12.032	2.8e-11	65.416	6.0316			45220	686	30.7516	58.9197	blankratio	0	0	0.0124724	0.822157	A5	0.886871	1185	117	673	510	1614	328	743
A2104	8.44_236.08__pos	amine	8.44_236.08	positive	236.081	236.081	8.44	NA	NA	NA	NA	NA	yes	yes	yes	yes	yes	up	yes	Confirmed	0.032073	0.032073	-0.0074916	6.8478	2.08e-06	5.6815	7.82e-06	21.177	4.4044			4642.5	236	33.8128	59.327	blankratio	0	1	0.0521271	1.02542	A5	0.850285	NA	187	530	298	364	143	384
A2105	8.44_242.16__pos	amine	8.44_242.16	positive	242.162	242.162	8.44	NA	NA	NA	NA	NA	no	no	no	no	no	no	no	Rejected	0.00026917	-0.00026917	-0.017444	-0.046876	0.96313	0.016316	0.97101	0.96926	-0.045042			2738.5	3256	48.4141	32.9505	shamok	0	0	0.0920212	0.0773956	A4	NA	507	3152	3200	3312	3076	3955	2767
A2106	8.44_256.18__pos	amine	8.44_256.18	positive	256.178	256.178	8.44	[M189 + H]	NA	NA	NA	NA	yes	yes	yes	yes	yes	up	yes	Confirmed	0.031406	0.031406	-0.010274	28.419	2.08e-16	15.681	6.84e-14	33.678	5.0737			120623	3295.5	21.6244	31.473	blankratio	0	0	0.0225662	0.825975	A5	0.982089	3278	2201	2588	2336	5236	2513	4355
A2107	8.44_285.99__neg	amine	8.44_285.99	negative	285.989	285.989	8.44	[M19 - H]	NA	NA	NA	NA	yes	no	no	no	yes	dn	no	Confirmed	0.0066556	-0.0066556	-0.0047731	-6.1854	7.73e-06	5.112	2.54e-05	0.50749	-0.97855			1720.5	3688.5	42.8775	7.50367	shamok	0	0	0.0116245	0.00542226	A5	0.664548	3561	3819	3670	4270	3287	3803	3707
A2108	8.44_286.06__neg	amine	8.44_286.06	negative	286.06	286.06	8.44	NA	NA	NA	NA	NA	no	no	no	no	yes	dn	no	Rejected	0.0067105	-0.0067105	-0.016898	-3.3601	0.0034861	2.4577	0.0066762	0.51854	-0.94748			11257	23190	50.1222	29.8473	shamok	0	0	0.00515235	0.00250108	A5	0.321578	8629	20105	20473	19963	29823	19429	32564
A2109	8.44_310.06__pos	amine	8.44_310.06	positive	310.057	310.057	8.44	[M220 + Na]	NA	NA	NA	NA	no	no	no	no	no	no	no	Rejected	0.0029	-0.0029	-0.012681	-2.1206	0.048108	1.3178	0.071871	0.76501	-0.38644			5673	7829	36.9277	20.5334	shamok	0	0	0.0338445	0.0245242	A5	0.144456	4280	7309	6664	6968	8338	7320	9730
A211	1.01_312.24__pos	amine	1.01_312.24	positive	312.239	312.239	1.01	NA	NA	NA	NA	NA	no	no	no	no	no	no	no	Rejected	0.0053102	0.0053102	-0.02204	1.1138	0.28003	0.55279	0.3411	1.5212	0.60523			3155.5	3429	46.63	30.5485	lowhits	4	7	NA	NA	A4	NA	NA	NA	5384	NA	NA	NA	NA
A2110	8.44_313.11__neg	amine	8.44_313.11	negative	313.113	313.113	8.44	NA	NA	NA	NA	NA	yes	yes	yes	yes	yes	dn	yes	Confirmed	0.011355	-0.011355	-0.010314	-6.0859	9.46e-06	5.0243	3.06e-05	0.3488	-1.5195			695.5	2807.5	92.3145	17.3639	shamok	0	0	0.0373832	0.00926091	A5	0.58701	2898	2511	3521	3536	2219	3659	2517
A2111	8.44_320.16__pos	amine	8.44_320.16	positive	320.161	320.161	8.44	NA	NA	NA	NA	NA	yes	yes	yes	yes	yes	dn	yes	Confirmed	0.014892	-0.014892	-0.0025115	-10.271	5.9e-09	8.2288	4.44e-08	0.2154	-2.2149			3138.5	14051	55.6248	12.9308	shamok	0	0	0.0404652	0.0090385	A5	0.864058	18107	16282	12190	12830	14640	12163	14832
A2112	8.44_395.24__pos	amine	8.44_395.24	positive	395.241	395.241	8.44	NA	NA	NA	NA	NA	yes	yes	yes	yes	yes	up	yes	Confirmed	0.051333	0.051333	-0.02375	9.3126	2.64e-08	7.5782	1.62e-07	157.62	7.3003			36231.5	340	73.1341	68.9586	blankratio	0	3	0.0155942	1.66176	A5	0.763069	373	272	332	953	672	51	NA
A2113	8.44_410.05__pos	amine	8.44_410.05	positive	410.048	410.048	8.44	NA	NA	NA	NA	NA	yes	yes	yes	yes	yes	dn	yes	Confirmed	0.011272	-0.011272	-0.011332	-6.515	3.99e-06	5.3986	1.41e-05	0.35384	-1.4988			573	2228	95.2964	9.03321	shamok	0	0	0.0296684	0.00763016	A5	0.609542	2582	1901	2259	2180	2334	2093	2197
A2114	8.44_432.06__neg	amine	8.44_432.06	negative	432.058	432.058	8.44	NA	NA	NA	NA	NA	yes	yes	yes	yes	yes	dn	yes	Confirmed	0.013194	-0.013194	-0.0098506	-7.0558	1.4e-06	5.855	5.47e-06	0.29161	-1.7779			359	1780	93.872	9.83793	shamok	0	0	NA	NA	A5	0.712627	1755	1620	1805	2101	1511	1992	1689
A2115	8.44_478.04__pos	amine	8.44_478.04	positive	478.043	478.043	8.44	NA	NA	NA	NA	NA	yes	yes	yes	yes	yes	dn	yes	Confirmed	0.012862	-0.012862	0.004243	-9.9981	8.96e-09	8.0478	6.26e-08	0.24787	-2.0123			1860.5	8366	43.7187	12.7618	shamok	0	0	0.0182747	0.00406407	A5	0.712261	9298	8601	7019	8151	6557	9164	6751
A2116	8.44_510.12__pos	amine	8.44_510.12	positive	510.115	510.115	8.44	NA	NA	NA	NA	NA	yes	yes	yes	yes	yes	dn	yes	Confirmed	0.022772	-0.022772	-0.024017	-6.0035	1.12e-05	4.9512	3.57e-05	0.19501	-2.3584			215.5	2803	173.732	14.0753	shamok	0	0	0.273782	0.0210489	A5	0.695434	2420	2731	2779	3210	1978	3118	2827
A2117	8.44_527.14__pos	amine	8.44_527.14	positive	527.145	527.145	8.44	NA	NA	NA	NA	NA	yes	no	yes	no	yes	dn	yes	Rejected	0.0083485	-0.0083485	0.0012347	-4.411	0.00033717	3.4722	0.00079642	0.43649	-1.196			688	1844	67.6622	39.397	shamok	0	0	0.0712209	0.0265727	A5	0.330166	3877	1945	2797	2245	1422	1931	1632
A2118	8.44_578.10__pos	amine	8.44_578.10	positive	578.099	578.099	8.44	[M207 + Na]	NA	NA	NA	NA	yes	yes	yes	yes	yes	dn	yes	Confirmed	0.017938	-0.017938	-0.014547	-6.7273	2.63e-06	5.5798	9.59e-06	0.22385	-2.1594			827.5	6702.5	138.644	17.0201	shamok	0	0	NA	NA	A5	0.706214	7710	6321	7057	7516	4578	8402	5681
A2119	8.44_59.06__pos	amine	8.44_59.06	positive	59.061	59.061	8.44	NA	NA	NA	NA	NA	yes	no	no	no	yes	dn	no	Confirmed	0.0059457	-0.0059457	-0.0030209	-12.633	2.2e-10	9.6583	2.49e-09	0.51996	-0.94352			22259	45859.5	18.6303	3.8917	shamok	0	0	0.980008	0.47567	A5	0.866494	47454	46095	46313	43494	42828	43362	44177
A212	1.01_381.17__neg	amine	1.01_381.17	negative	381.173	381.173	1.01	NA	NA	NA	NA	NA	no	no	no	no	no	no	no	Rejected	0.0015425	0.0015425	-0.0065699	1.4337	0.16881	0.77259	0.22005	1.2131	0.27873			1646.5	1412.5	29.2578	19.8008	shamok	0	0	0.0291527	0.0339823	A5	0.107882	1449	1521	1858	966	1076	1376	1472
A2120	8.44_668.13__pos	amine	8.44_668.13	positive	668.135	668.135	8.44	NA	NA	NA	NA	NA	yes	yes	yes	yes	yes	dn	yes	Confirmed	0.0083629	-0.0083629	-0.015441	-5.2857	5.02e-05	4.299	0.00014031	0.46198	-1.1141			692.5	1580.5	58.8769	12.1664	shamok	0	0	0.129964	0.056944	A5	0.631251	1407	1680	2039	1464	1539	1496	1453
A2121	8.44_678.17__pos	amine	8.44_678.17	positive	678.167	678.167	8.44	NA	NA	NA	NA	NA	yes	yes	yes	yes	yes	dn	yes	Confirmed	0.026212	-0.026212	-0.0048186	-5.3672	4.22e-05	4.3744	0.00011954	0.15805	-2.6615			215	4193.5	169.004	31.9067	shamok	1	0	0.0697674	0.00357696	A5	0.523569	6382	3714	5071	4611	2286	6093	2505
A2122	8.44_787.09__pos	amine	8.44_787.09	positive	787.088	787.088	8.44	NA	NA	NA	NA	NA	yes	yes	yes	yes	yes	dn	yes	Confirmed	0.015281	-0.015281	-0.021221	-6.561	3.65e-06	5.4381	1.29e-05	0.26624	-1.9092			397.5	2960	120.513	20.8367	shamok	0	0	0.154717	0.020777	A5	0.55332	1768	3005	1899	2618	3019	2915	2594
A2123	8.44_820.16__pos	amine	8.44_820.16	positive	820.157	820.157	8.44	NA	NA	NA	NA	NA	no	no	no	no	no	no	no	Rejected	0.00015897	-0.00015897	-0.0027465	-0.17339	0.86428	0.063344	0.88777	0.96707	-0.048311			1156.5	1221.5	42.1907	43.6572	shamok	0	0	0.0233463	0.022104	A4	NA	439	470	1974	1250	1333	1267	1193
A2124	8.44_84.05__pos	amine	8.44_84.05	positive	84.0454	84.0454	8.44	NA	NA	NA	NA	NA	yes	yes	yes	yes	yes	dn	yes	Confirmed	0.012422	-0.012422	-0.017069	-6.8402	2.11e-06	5.6751	7.92e-06	0.31205	-1.6801			8507.5	37601	103.881	22.5788	shamok	0	0	0.0297385	0.00672854	A5	0.556919	30060	32019	48171	47686	27453	54932	34982
A2125	8.45_102.06__pos	amine	8.45_102.06	positive	102.063	102.063	8.45	NA	NA	NA	NA	NA	yes	yes	yes	yes	yes	dn	yes	Confirmed	0.011231	-0.011231	-0.014997	-6.0916	9.35e-06	5.0293	3.04e-05	0.33812	-1.5644			465.5	1752	90.1746	30.2767	shamok	0	0	0.216971	0.0576484	A5	0.426617	1143	1297	2563	2447	1433	2850	1670
A2126	8.45_154.13__pos	amine	8.45_154.13	positive	154.134	154.134	8.45	NA	NA	NA	NA	NA	yes	yes	yes	yes	yes	up	yes	Confirmed	0.034981	0.034981	-0.018271	16.139	3.77e-12	11.424	8.76e-11	46.666	5.5443			67609.5	1625.5	37.8647	52.0479	blankratio	0	0	0.0220013	0.915103	A5	0.995659	1326	272	1694	862	3069	699	1970
A2127	8.45_175.11__pos	amine	8.45_175.11	positive	175.107	175.107	8.45	NA	NA	NA	NA	NA	yes	no	yes	no	yes	dn	no	Confirmed	0.0066369	-0.0066369	0.0035522	-6.8359	2.13e-06	5.6715	7.97e-06	0.47388	-1.0774			1638	3600.5	23.5533	20.2209	shamok	0	0	0.906593	0.412443	A1	0.578244	3602	2514	1887	3323	3852	2852	3599
A2128	8.45_190.07__pos	amine	8.45_190.07	positive	190.067	190.067	8.45	NA	NA	NA	NA	NA	yes	yes	yes	yes	yes	dn	yes	Confirmed	0.0094768	-0.0094768	0.005923	-8.1999	1.72e-07	6.7641	8.48e-07	0.36456	-1.4558			792	2263.5	32.521	20.2197	shamok	0	0	1.41035	0.493484	A5	0.557981	2858	2911	1786	1471	2156	2094	2461
A2129	8.45_190.14__pos	amine	8.45_190.14	positive	190.144	190.144	8.45	[M195 + H]	NA	NA	NA	NA	no	no	no	no	yes	dn	no	Rejected	0.0049934	-0.0049934	-0.016779	-2.8938	0.0096747	2.0144	0.016807	0.64232	-0.63864			7861.5	11653.5	49.427	20.7322	shamok	0	0	0.0343446	0.023169	A5	0.24747	9556	9745	11271	16251	11678	10462	12538
A213	1.01_454.30__pos	amine	1.01_454.30	positive	454.303	454.303	1.01	NA	NA	NA	NA	NA	no	no	no	no	no	no	no	Rejected	0.0019047	0.0019047	-0.012474	1.4974	0.15162	0.81925	0.20042	1.3142	0.39418			4689.5	3176	29.2152	29.6294	shamok	0	0	0.282546	0.417191	A5	0.0750085	3066	1672	4820	2693	3574	2979	5074
A2130	8.45_245.04__neg	amine	8.45_245.04	negative	245.042	245.042	8.45	NA	NA	NA	NA	NA	no	no	no	no	no	no	no	Rejected	0.00024447	-0.00024447	-0.0078881	-0.27128	0.78926	0.10278	0.82529	0.89132	-0.16599			1009	988	35.2294	52.5374	shamok	0	0	NA	NA	A6	0.357795	858	515	1750	1089	1455	2367	622
A2131	8.45_252.10__pos	amine	8.45_252.10	positive	252.104	252.104	8.45	NA	NA	NA	NA	NA	yes	yes	yes	yes	yes	dn	yes	Confirmed	0.0083653	-0.0083653	-0.012443	-4.3366	0.00039753	3.4006	0.00091773	0.49086	-1.0266			1505.5	3189.5	62.0011	14.8059	shamok	0	0	0.0856858	0.0404452	A5	0.541541	2260	2738	2496	3710	3283	3240	2858
A2132	8.45_365.11__pos	amine	8.45_365.11	positive	365.106	365.106	8.45	[M253 + Na]	NA	NA	NA	NA	no	no	no	no	no	no	no	Rejected	0.0029651	0.0029651	0.00067837	1.6973	0.10687	0.97114	0.14716	1.336	0.41792			83257	57579.5	33.8971	34.2055	shamok	0	0	NA	NA	A5	0.181358	21347	51650	98112	74032	73536	50675	63763
A2133	8.45_404.10__neg	amine	8.45_404.10	negative	404.103	404.103	8.45	NA	NA	NA	NA	NA	yes	yes	yes	yes	yes	up	yes	Confirmed	0.015073	0.015073	0.024149	4.9841	9.61e-05	4.0173	0.00025286	6.0568	2.5986			2930	441	52.8589	31.4007	shamok	0	0	NA	NA	A5	0.668817	198	429	453	596	584	280	510
A2134	8.45_434.15__pos	amine	8.45_434.15	positive	434.147	434.147	8.45	[M196 + H]	NA	NA	NA	NA	yes	yes	yes	yes	yes	dn	yes	Confirmed	0.010118	-0.010118	-0.029894	-4.0471	0.00075625	3.1213	0.0016444	0.46941	-1.0911			5396	18007.5	117.846	21.9575	shamok	0	0	0.01149	0.00344301	A1	0.603888	9468	12715	18698	17317	15248	22272	18775
A2135	8.45_487.18__neg	amine	8.45_487.18	negative	487.177	487.177	8.45	NA	NA	NA	NA	NA	yes	yes	yes	yes	yes	up	yes	Confirmed	0.012696	0.012696	0.0059573	5.9746	1.19e-05	4.9254	3.77e-05	4.2125	2.0747			5250.5	1242.5	55.7593	36.8457	shamok	0	0	NA	NA	A5	0.75825	600	1142	2417	1806	1252	1233	1264
A2136	8.45_511.17__pos	amine	8.45_511.17	positive	511.175	511.175	8.45	NA	NA	NA	NA	NA	no	no	no	no	yes	up	no	Rejected	0.0047707	0.0047707	-0.00052124	3.5299	0.0023924	2.6212	0.0047574	1.6816	0.74986			11878.5	7958	34.6283	22.9	shamok	0	0	NA	NA	A5	0.533296	3173	7057	8927	8036	8502	7522	8282
A2137	8.45_533.16__pos	amine	8.45_533.16	positive	533.158	533.158	8.45	NA	NA	NA	NA	NA	yes	no	yes	no	yes	up	yes	Rejected	0.0084852	0.0084852	0.013975	4.2891	0.00044164	3.3549	0.001007	2.4838	1.3125			2910.5	1074.5	37.8296	40.7018	shamok	0	0	0.0147741	0.0400186	A5	0.519248	880	1195	2013	1842	1252	954	514
A2138	8.45_562.22__pos	amine	8.45_562.22	positive	562.223	562.223	8.45	NA	NA	NA	NA	NA	yes	yes	yes	yes	yes	up	yes	Confirmed	0.057525	0.057525	0.006131	21.001	4.14e-14	13.383	3.82e-12	609.99	9.2527			20469	113	40.5932	NA	lowhits	0	9	NA	NA	A5	0.741966	NA	NA	NA	NA	NA	NA	NA
A2139	8.45_592.21__pos	amine	8.45_592.21	positive	592.21	592.21	8.45	NA	NA	NA	NA	NA	no	no	no	no	no	no	yes	Rejected	0.010413	0.010413	0.016726	1.5694	0.13397	0.873	0.17958	4.5096	2.173			2884	666	79.4366	65.1178	shamok	0	0	0.0256588	0.111111	A5	0.459119	55	370	278	714	460	618	878
A214	1.01_467.45__pos	amine	1.01_467.45	positive	467.452	467.452	1.01	NA	NA	NA	NA	NA	yes	yes	yes	yes	yes	dn	yes	Confirmed	0.019913	-0.019913	0.001894	-7.2488	9.69e-07	6.0137	3.96e-06	0.075496	-3.7274			NA	1976	NA	57.403	shamok	10	1	NA	NA	A5	0.326021	NA	2861	4323	714	934	908	1976
A2140	8.45_674.15__pos	amine	8.45_674.15	positive	674.153	674.153	8.45	[M252 + Na]	NA	NA	NA	NA	yes	no	yes	no	yes	up	yes	Rejected	0.0090652	0.0090652	-0.0047457	3.2379	0.0045655	2.3405	0.0085063	2.7983	1.4846			3575.5	1415.5	60.3966	42.3535	shamok	0	0	0.00950916	0.0240198	A5	0.479283	220	1213	1985	1576	1567	763	1620
A2141	8.45_707.22__pos	amine	8.45_707.22	positive	707.221	707.221	8.45	NA	NA	NA	NA	NA	yes	yes	yes	yes	yes	up	yes	Confirmed	0.036449	0.036449	0.019436	6.8633	2.02e-06	5.6945	7.63e-06	54.225	5.7609			7842	132	88.6087	72.4306	shamok	0	1	NA	NA	A5	0.62396	NA	132	113	241	484	33	122
A2142	8.45_715.21__pos	amine	8.45_715.21	positive	715.206	715.206	8.45	NA	NA	NA	NA	NA	yes	yes	yes	yes	yes	up	yes	Confirmed	0.030751	0.030751	-0.0057336	7.4689	6.43e-07	6.192	2.75e-06	21.681	4.4383			2309.5	154.5	62.337	62.0115	shamok	0	2	0.00974237	0.145631	A5	0.804018	NA	66	336	50	77	NA	154
A2143	8.46_203.10__pos	amine	8.46_203.10	positive	203.104	203.104	8.47	NA	NA	NA	NA	NA	no	no	no	no	no	no	no	Rejected	0.00025431	-0.00025431	-0.0062706	-0.28587	0.77824	0.10889	0.81593	0.94953	-0.074715			2305.5	2762.5	20.468	25.1449	shamok	0	0	0.150076	0.125249	A3	0.391489	1563	1325	2753	2497	2754	3004	2781
A2144	8.46_250.07__neg	amine	8.46_250.07	negative	250.075	250.075	8.46	NA	NA	NA	NA	NA	yes	no	no	no	yes	up	no	Confirmed	0.0058688	0.0058688	-0.0025664	5.5007	3.18e-05	4.4972	9.23e-05	1.8475	0.88554			1729	955.5	18.5195	30.9618	shamok	0	0	0.112782	0.204082	A5	0.488948	530	680	1005	1268	828	1534	744
A2145	8.46_288.08__pos	amine	8.46_288.08	positive	288.08	288.08	8.46	[M219 + H]	NA	NA	NA	NA	no	no	no	no	no	no	no	Rejected	0.0018248	-0.0018248	-0.013528	-1.1242	0.27569	0.55958	0.33664	0.87975	-0.18484			17675.5	22752.5	40.2392	21.7192	shamok	0	0	0.00670419	0.00520822	A3	0.598107	11576	21123	18414	20067	26846	20827	27988
A2146	8.46_337.08__neg	amine	8.46_337.08	negative	337.078	337.078	8.46	NA	NA	NA	NA	NA	yes	yes	yes	yes	yes	dn	yes	Confirmed	0.024836	-0.024836	-0.028945	-7.4391	6.79e-07	6.168	2.88e-06	0.099472	-3.3296			1102	19654	143.468	40.7666	shamok	0	0	NA	NA	A1	0.864102	22464	18624	29236	20684	14676	6916	24538
A2147	8.46_360.15__pos	amine	8.46_360.15	positive	360.151	360.151	8.46	NA	NA	NA	NA	NA	yes	yes	yes	yes	yes	up	yes	Confirmed	0.018063	0.018063	0.0075597	5.108	7.35e-05	4.1335	0.00019864	6.8574	2.7777			10782	1749	63.7308	50.7629	shamok	0	1	NA	NA	A5	0.692556	NA	754	4005	1859	2054	1471	2125
A2148	8.46_377.09__neg	amine	8.46_377.09	negative	377.086	377.086	8.46	NA	NA	NA	NA	NA	yes	yes	yes	yes	yes	up	yes	Confirmed	0.016289	0.016289	0.023115	5.159	6.59e-05	4.1812	0.00018012	6.8307	2.772			37907	4802.5	52.957	38.641	shamok	0	0	0.00076503	0.00603852	A5	0.680865	1947	4619	8139	6560	6417	3507	5018
A2149	8.46_379.08__neg	amine	8.46_379.08	negative	379.083	379.083	8.46	NA	NA	NA	NA	NA	yes	yes	yes	yes	yes	up	yes	Confirmed	0.015015	0.015015	0.021461	5.1204	7.16e-05	4.1451	0.00019446	5.8924	2.5589			9548.5	1430	51.6416	34.8745	shamok	0	0	NA	NA	A5	0.680261	647	1403	2274	1892	1804	1012	1457
A215	1.01_485.46__pos	amine	1.01_485.46	positive	485.459	485.459	1.01	NA	NA	NA	NA	NA	yes	yes	yes	yes	yes	dn	yes	Confirmed	0.018343	-0.018343	0.0042545	-18.183	4.96e-13	12.305	1.72e-11	0.11828	-3.0797			NA	2092.5	NA	36.6011	shamok	10	0	NA	NA	A1	0.930669	1656	2498	3759	1298	1954	2992	2711
A2150	8.47_341.11__neg	amine	8.47_341.11	negative	341.108	341.108	8.47	WCMC	Cellobiose A	[M-H]-	GUBGYTABKSRVRQ-QRZGKKJRSA-N	3	yes	no	yes	no	yes	up	yes	Rejected	0.012127	0.012127	0.010592	5.0866	7.7e-05	4.1135	0.00020612	4.0924	2.0329			909.5	211.5	57.9841	40.4887	shamok	0	0	0.0148433	0.0638298	A5	0.621265	137	202	446	306	262	236	221
A2151	8.47_387.11__neg	amine	8.47_387.11	negative	387.114	387.114	8.47	NA	NA	NA	NA	NA	yes	yes	yes	yes	yes	up	yes	Confirmed	0.022316	0.022316	0.014156	8.4813	1.06e-07	6.9763	5.46e-07	14.094	3.817			4265	335.5	67.6323	24.1412	shamok	0	0	0.003517	0.0447094	A5	0.69498	167	357	461	358	381	285	333
A2152	8.47_448.14__pos	amine	8.47_448.14	positive	448.143	448.143	8.47	NA	NA	NA	NA	NA	yes	no	yes	no	yes	dn	yes	Rejected	0.011552	-0.011552	-0.014025	-4.5322	0.00025801	3.5884	0.00062905	0.37422	-1.418			1493	7153.5	112.096	37.8078	shamok	0	0	0.0227729	0.00475292	A5	0.284009	9938	6564	10483	7897	3264	12120	4710
A2153	8.47_622.21__pos	amine	8.47_622.21	positive	622.207	622.207	8.47	NA	NA	NA	NA	NA	no	no	no	no	no	no	no	Rejected	0.00046762	-0.00046762	-0.0068592	-0.27787	0.78428	0.10553	0.82095	0.7704	-0.37631			17095.5	19536	34.9766	90.1826	shamok	0	0	0.00195958	0.00171478	A4	NA	5080	21180	79179	26412	21025	20698	18374
A2154	8.48_477.21__pos	amine	8.48_477.21	positive	477.208	477.208	8.48	NA	NA	NA	NA	NA	yes	yes	yes	yes	yes	up	yes	Confirmed	0.036319	0.036319	-0.023712	11.794	6.67e-10	9.1759	6.48e-09	42.621	5.4135			11776.5	679	53.8802	30.2018	lowhits	0	6	NA	NA	A5	0.867476	550	NA	808	478	NA	NA	NA
A2155	8.48_516.22__pos	amine	8.48_516.22	positive	516.216	516.216	8.48	NA	NA	NA	NA	NA	yes	yes	yes	yes	yes	up	yes	Confirmed	0.045028	0.045028	-0.032183	15.921	4.74e-12	11.325	1.08e-10	113.79	6.8302			181688	856.5	43.9037	118.696	shamok	0	0	0.000283452	0.0601284	A5	0.96017	806	1009	4389	895	752	6530	453
A2156	8.48_539.20__pos	amine	8.48_539.20	positive	539.199	539.199	8.48	[M191 + H]	NA	NA	NA	NA	yes	yes	yes	yes	yes	up	yes	Confirmed	0.037625	0.037625	-0.026413	10.18	6.78e-09	8.1689	4.97e-08	27.715	4.7926			30404.5	4270	10.683	60.3099	lowhits	0	7	NA	NA	A5	0.847816	NA	NA	4403	978	NA	4270	NA
A2157	8.48_630.20__pos	amine	8.48_630.20	positive	630.195	630.195	8.48	NA	NA	NA	NA	NA	no	no	no	no	no	no	no	Rejected	0.00061981	0.00061981	-0.0096973	0.42192	0.67808	0.16872	0.72546	0.91751	-0.1242			3034.5	2659	21.957	79.004	shamok	0	0	0.0116988	0.0133509	A5	0.0439149	1244	2528	10827	4505	2790	3955	2878
A2158	8.49_185.09__pos	amine	8.49_185.09	positive	185.088	185.088	8.49	NA	NA	NA	NA	NA	yes	yes	yes	yes	yes	up	yes	Confirmed	0.025309	0.025309	-0.017101	9.5074	1.93e-08	7.714	1.23e-07	12.467	3.6401			2899	405	20.1581	7.65817	blankratio	0	5	0.0731287	0.523457	A5	0.957501	NA	NA	NA	401	NA	346	413
A2159	8.49_280.09_8.50_258.11__pos	amine	8.49_280.09_8.50_258.11	positive	280.093	280.0934_258.1118	8.5	WCMC	Glycerophosphocholine	[M+Na]+_[M+H]+	SUHOQUVVVLNYQR-MRVPVSSYSA-N	2	yes	yes	yes	yes	yes	up	yes	Confirmed	0.015785	0.015785	-0.012154	17.281	1.18e-12	11.928	3.42e-11	5.8924	2.5589			8030570	1265423	22.2283	25.1564	shamok	0	0	0.000471947	0.00299505	A5	0.953079	1177103	1149102	1952030	1350753	1162925	2090385	1222276
A216	1.01_572.48__neg	amine	1.01_572.48	negative	572.481	572.481	1.01	[M1 + Cl-]	NA	NA	NA	NA	yes	yes	yes	yes	yes	up	yes	Confirmed	0.0088155	0.0088155	-0.0055731	5.8449	1.55e-05	4.8095	4.81e-05	2.7902	1.4804			15325	5278	38.1122	37.1192	shamok	0	0	NA	NA	A5	0.491447	4256	9382	6728	7885	3198	6038	4518
A2160	8.49_361.09__pos	amine	8.49_361.09	positive	361.089	361.089	8.5	NA	NA	NA	NA	NA	yes	yes	yes	yes	yes	up	yes	Confirmed	0.010211	0.010211	-0.0087358	10.393	4.92e-09	8.3082	3.79e-08	3.0512	1.6094			4547	1534	9.4321	29.6289	shamok	0	0	NA	NA	A5	0.755672	1519	689	1768	1408	1059	1549	1917
A2161	8.49_455.23__pos	amine	8.49_455.23	positive	455.227	455.227	8.49	NA	NA	NA	NA	NA	yes	yes	yes	yes	yes	up	yes	Confirmed	0.028721	0.028721	-0.018351	13.396	8.42e-11	10.075	1.09e-09	26.294	4.7167			23285	1333.5	60.3628	38.7724	shamok	0	0	0.0268413	0.468691	A5	0.892782	1465	1413	292	1330	1175	676	552
A2162	8.49_575.15__pos	amine	8.49_575.15	positive	575.147	575.147	8.49	NA	NA	NA	NA	NA	yes	no	yes	no	yes	dn	yes	Rejected	0.00901	-0.00901	-0.022856	-3.1114	0.0060269	2.2199	0.010913	0.46744	-1.0972			591.5	1492	72.4734	33.5427	shamok	0	0	0.043956	0.0174263	A5	0.310159	360	1137	1292	1245	1707	1538	2193
A2163	8.50_104.11__pos	amine	8.50_104.11	positive	104.107	104.107	8.5	NA	NA	NA	NA	NA	yes	yes	yes	yes	yes	up	yes	Confirmed	0.018177	0.018177	-0.013064	17.812	7.05e-13	12.152	2.26e-11	7.6925	2.9435			22594.5	2699	24.2629	28.104	shamok	0	0	0.000818783	0.00685439	A5	0.961146	2501	2055	4320	2594	2475	4667	2758
A2164	8.50_125.00__pos	amine	8.50_125.00	positive	125	125	8.5	NA	NA	NA	NA	NA	yes	yes	yes	yes	yes	up	yes	Confirmed	0.018354	0.018354	-0.013637	17.653	8.21e-13	12.086	2.55e-11	7.8123	2.9658			20322	2362.5	24.0221	30.4557	shamok	0	0	0.00351835	0.0302646	A5	0.962028	2304	2127	4140	2421	2214	4265	2108
A2165	8.50_190.14__pos	amine	8.50_190.14	positive	190.145	190.145	8.5	[M179 + H]	NA	NA	NA	NA	no	no	no	no	yes	dn	no	Rejected	0.0050716	-0.0050716	-0.015134	-3.2453	0.0044921	2.3475	0.0083802	0.62517	-0.67768			7836.5	12414	46.9075	18.6498	shamok	0	0	0.0344542	0.0217496	A5	0.281643	10226	9745	11271	16251	13067	12290	12538
A2166	8.50_221.02__pos	amine	8.50_221.02	positive	221.019	221.019	8.5	NA	NA	NA	NA	NA	no	no	no	no	no	no	no	Rejected	0.00091305	-0.00091305	-0.0055443	-1.3983	0.17902	0.7471	0.23131	0.90365	-0.14617			4910.5	5174.5	14.0033	17.9339	shamok	0	0	0.0215864	0.0204851	A1	0.216515	5126	5624	7453	5153	4630	6991	5196
[truncated: 10,896 more rows]
[truncated: 13 more columns]
