# Supplementary material for: Multiomic interpretation of fungus-infected ant metabolomes during manipulated summit disease
Source: Sci Rep. 2023 Sep 1;13:14363. doi: 10.1038/s41598-023-40065-0 (PMC10474057; doi:10.1038/s41598-023-40065-0)
Supplement: Supplementary file 3 — Supplementary Information 3. [file 41598_2023_40065_MOESM3_ESM.xlsx]

## Sheet: Feature group enrichments info
Signficant and selected KEGG pathway enrichments from WGCNA modules and the study-wide data
For WGCNA network modules, header color indicates the correlation to manipualtion:	negative correlation	positive correlation
Enriched pathways (path) are ranked by fold-enrichment (enrich), with the type of p-value used (Gamma, FET, or combined), the module name (module), and number of enzyme homologs that were DEGs (totalDEG)

## Sheet: KEGG enrichments by feature set
A1						A2						A5
path	Gamma	enrich	module	totalDEG		path						None pass selection criteria
Cyanoamino acid metabolism	0.010741	2.9259	A1	4		None pass selection criteria
Drug metabolism - other enzymes	0.0056156	2.08716	A1	9
Ascorbate and aldarate metabolism	0.0074757	2.0871	A1	10
Glutathione metabolism	0.00809455	1.99809	A1	10
Insect hormone biosynthesis	0.0055005	1.75762	A1	3
Pyrimidine metabolism	0.0053594	1.66973	A1	8
Starch and sucrose metabolism	0.0167465	1.60559	A1	13
Amino sugar and nucleotide sugar metabolism	0.017293	1.56745	A1	13
Metabolism of xenobiotics by cytochrome P450	0.012069	1.56535	A1	7
Pentose phosphate pathway	0.0125823	1.50044	A1	12
Phenylalanine metabolism	0.026496	1.46299	A1	6
Histidine metabolism	0.019822	1.46297	A1	6
Arginine and proline metabolism	0.013269	1.46296	A1	9
Lysine biosynthesis	0.022472	1.46295	A1	3
Galactose metabolism	0.0213545	1.37369	A1	9
Arginine biosynthesis	0.013622	1.30446	A1	7
Pantothenate and CoA biosynthesis	0.026567	1.25397	A1	4
Pentose and glucuronate interconversions	0.020353	1.2523	A1	13
P1						P2						P3						P11						P12						P13						P15						P18
path	Gamma	enrich	module	totalDEG		path	Gamma	enrich	module	totalDEG		path	Gamma	enrich	module	totalDEG		path	Gamma	enrich	module	totalDEG		None pass selection criteria						path	Gamma	enrich	module	totalDEG		None pass selection criteria						path	Gamma	enrich	module	totalDEG
Amino sugar and nucleotide sugar metabolism	0.00054709	2.9406	P1	13		Butanoate metabolism	0.036258	2.27046	P2	9		Amino sugar and nucleotide sugar metabolism	0.0172835	1.99865	P3	13		Glycine, serine and threonine metabolism	0.00064927	3.38181	P11	17								Citrate cycle (TCA cycle)	0.000437745	8.90657	P13	7								Pentose and glucuronate interconversions	0.037683	1.7138	P18	13
Cysteine and methionine metabolism	0.000485715	2.33684	P1	17		Glycerolipid metabolism	0.0325375	2.12108	P2	10		Biosynthesis of unsaturated fatty acids	0.014986	4.21106	P3	9		Aminoacyl-tRNA biosynthesis	0.00065263	2.9855	P11	7								Ascorbate and aldarate metabolism	0.00049354	7.5	P13	10								Starch and sucrose metabolism	0.040502	1.60668	P18	13
Pentose phosphate pathway	0.00043915	3.02764	P1	12		Lysine degradation	0.021555	1.96425	P2	9		Citrate cycle (TCA cycle)	0.02665	1.44088	P3	7		Pyrimidine metabolism	0.00073838	2.81822	P11	8								Glyoxylate and dicarboxylate metabolism	0.00044445	5.93771	P13	8								Amino sugar and nucleotide sugar metabolism	0.038871	1.54718	P18	13
Purine metabolism	0.00043991	2.0355	P1	15		Sulfur metabolism	0.039404	1.94613	P2	6		Drug metabolism - cytochrome P450	0.023553	1.44998	P3	5														Pyruvate metabolism	0.00050593	5.89287	P13	11								Fructose and mannose metabolism	0.05305	1.53018	P18	9
Taurine and hypotaurine metabolism	0.000383965	5.88759	P1	4		Glycerophospholipid metabolism	0.024097	1.92054	P2	14		Fatty acid degradation	0.01187	2.41663	P3	8														Alanine, aspartate and glutamate metabolism	0.000449	5.19551	P13	19								Valine, leucine and isoleucine degradation	0.044054	1.48309	P18	18
						Inositol phosphate metabolism	0.0304405	1.88974	P2	6		Glycolysis or Gluconeogenesis	0.0307905	1.44088	P3	19																										Galactose metabolism	0.044905	1.42816	P18	9
						Pentose phosphate pathway	0.0265435	1.88861	P2	12		Insect hormone biosynthesis	0.0085779	3.22217	P3	3																										Cysteine and methionine metabolism	0.039219	1.40356	P18	17
						Arginine and proline metabolism	0.03092	1.87382	P2	9		Pentose phosphate pathway	0.0227035	1.5416	P3	12																										Purine metabolism	0.037576	1.32617	P18	15
						Phenylalanine metabolism	0.0277015	1.85789	P2	6		Starch and sucrose metabolism	0.021729	1.80106	P3	13																										Pantothenate and CoA biosynthesis	0.051042	1.30915	P18	4
						beta-Alanine metabolism	0.025448	1.83335	P2	10		Tyrosine metabolism	0.023897	1.62697	P3	13																										Pentose phosphate pathway	0.047149	1.30402	P18	12
						Nicotinate and nicotinamide metabolism	0.0319115	1.72627	P2	4		Ubiquinone and other terpenoid-quinone biosynthesis	0.013084	2.17502	P3	4
						Aminoacyl-tRNA biosynthesis	0.027656	1.59674	P2	7
						Fructose and mannose metabolism	0.031893	1.5714	P2	9
						Metabolism of xenobiotics by cytochrome P450	0.028006	1.5	P2	7
						Glycine, serine and threonine metabolism	0.039635	1.49849	P2	17
						Tyrosine metabolism	0.030277	1.4213	P2	13
						Amino sugar and nucleotide sugar metabolism	0.027573	1.37499	P2	13
						Folate biosynthesis	0.04295	1.36863	P2	7
L1						L2						L3						L9						L10
path	Gamma	enrich	module	totalDEG		path	Gamma	enrich	module	totalDEG		path	Gamma	enrich	module	totalDEG		None pass selection criteria						path	Gamma	enrich	module	totalDEG
Taurine and hypotaurine metabolism	0.00036324	5.15909	L1	4		Biosynthesis of unsaturated fatty acids	0.0041123	1.2647	L2	9		Drug metabolism - cytochrome P450	0.00066947	10.0385	L3	5								Biosynthesis of unsaturated fatty acids	0.0011761	2.08558	L10	9
Pentose phosphate pathway	0.00042183	2.98686	L1	12								Aminoacyl-tRNA biosynthesis	0.000920455	3.09142	L3	7
Cysteine and methionine metabolism	0.00042895	2.24014	L1	17
Purine metabolism	0.00045742	1.83066	L1	15
Study-wide, features passing 2+ features	combined p	enrich
Biosynthesis of unsaturated fatty acids	0.01526	1.921
Terpenoid backbone biosynthesis	0.05284	1.727
Glycosphingolipid biosynthesis - globo and isoglobo series	0.04294	1.6989
alpha-Linolenic acid metabolism	0.017655	1.59723
beta-Alanine metabolism	0.00201	1.52905
Drug metabolism - other enzymes	0.02927	1.51015
Galactose metabolism	0.00983	1.44142
Valine, leucine and isoleucine degradation	0.0457	1.391
Glycerophospholipid metabolism	0.03009	1.35781
Pyrimidine metabolism	0.01233	1.33245
Amino sugar and nucleotide sugar metabolism	0.0453	1.28564

## Sheet: Annotations in WGCNA modules 
A1						A2						A5
Annotation_WCMC	1.5_UpDn					Annotation_WCMC	1.5_UpDn					Annotation_WCMC	1.5_UpDn	Ala-Leu	up	Glutamine	dn	Raffinose	up	Adenine	up
Propionylcarnitine	dn					(R)-Butyrylcarnitine	no					Choline	up	Mannitol	up	Cellobiose A	up	Arginine	no	Uridine	up
Arabitol	dn					3-Hydroxyphenylacetic acid	no					N-L-.gamma.-Glutamyl-L-leucine	up	Proline	dn	Glycerophosphocholine	up	Lysine	dn
Isoleucine	dn											Allantoin	up	N-Acetylglutamic acid	dn	Cellobiose B	up	Carnosine	up
Methionine	dn											Betaine aldehyde	up	Carnitine	no	Asparagine	dn	Ornithine	dn
4-Guanidinobutyric acid	no											Inosine	up	Glyceraldehyde	no	Glutamic acid	no	Trisaccharide 02	up
Tyrosine	no											Hypoxanthine	up	Allyl isothiocyanate	up	S-Adenosyl-homocysteine	no	Maltotriose	up
3-Aminotyrosine	dn											Methacholine	no	Ergothioneine	up	Lactose B	no	Cystathionine	up
Sucrose	no											Tryptophan	no	Gly-Val	up	N8-Acetylspermidine	up	Uridine-5-diphosphoacetylglucosamine	up
Serine	dn											Phenylalanine	no	gamma-Glutamylleucine	up	Lactitol	up	P-Anisic acid	up
N-Methylalanine	no											Methohexital	up	beta-Alanine	dn	Melibiose A	up	Actrarit	no
Pyroglutamic acid	dn											N-Methylvaline	up	N-epsilon-Acetyllysine	up	1-Methyl-L-histidine	up	4-Hydroxybenzoic acid	no
Citrulline	no											alpha-Galactosamine-1-phosphate	up	Pyridoxamine	up	Melibiose B	up	Pentasaccharide	up
Agmatine	no											Acetylcarnitine	dn	Hydroxyproline	dn	Disaccharide 02	up	Adipic acid	no
2'-Deoxyguanosine 5'-monophosphate	dn											Betaine	up	Threonine	dn	N-Methylhistidine	up	4-Acetamidobutyric acid	up
2-dGMP	dn											Guanosine	up	Ala-Ala	up	Putrescine	dn	Phenylacetylglycine	no
Histidine	dn											Ethanolamine	up	Homoserine	dn	Meprobamate	no	Methylsuccinic acid	up
N-Acetylmethionine	no											1-Methyladenosine	up	N-Methylglutamic acid	up	N-Acetylneuraminic acid	no	Acetylcholine	no
Pantothenic acid	dn											4-Aminobenzoic acid	no	Methioninesulfoxide A	dn	Malic acid	up	Methylacetate	up
Pantothenic acid	dn											7-Methylguanosine	up	Methioninesulfoxide	dn	Trisaccharide 01	up	Succinic acid	up
P1						P2						P3						P11						P12						P13						P15						P18
Annotation_WCMC	1.5_UpDn					Annotation_WCMC	1.5_UpDn	Spiculisporic acid	no			Annotation_WCMC	1.5_UpDn					Annotation_WCMC	1.5_UpDn					NO ANNOTS						Annotation_WCMC	1.5_UpDn					Annotation_WCMC	1.5_UpDn					Annotation_WCMC	1.5_UpDn
Deoxyguanylic acid	dn					Methacholine cation	dn	(9Z,12E)-15,16-dihydroxyoctadeca-9,12-dienoic acid	no			Aconitic Acid	no					Adenosine	dn											Citric acid	no					1,2-dihydroxyheptadec-16-en-4-yl acetate	no					Glutathione (oxidized)	up
Sebacic acid	no					L-Tyrosine	dn	Dihydroalbocycline	no			3-Sulfopropanoic acid	no					Adenine	dn											Dodecanedioic acid	no					Monoolein	up					N-(4-Methoxy-2-nitrophenyl)isonicotinamide	up
Linoleic acid	no					(E)-3-[2-[(2S,3R,4S,5S,6R)-3,4,5-trihydroxy-6-(hydroxymethyl)oxan-2-yl]oxyphenyl]prop-2-enoic acid Isomer A	no	2',5'-Dihydroxy-4-Methoxychalcone	dn			(4-(.beta.-D-Glucopyranosyloxy)phenyl)acetic acid	no					N,N-Bis(2-hydroxyethyl)dodecanamide	dn											2-Methoxy-5 (6)Epoxy-Tetrahydrocaryophyllene	no					5-(8,11,14-pentadecatrienyl)resorcinol	up	<-that’s cardol triene				N-Acetyl-L-glutamic acid	dn
						Adenosine phosphate	dn	2-Aminoethyl dihydrogen phosphate	dn			(2R,3S,4S,5R,6R)-2-[[(2R,3R,4R)-3,4-dihydroxy-5-(hydroxymethyl)oxolan-2-yl]oxymethyl]-6-[4-(4-hydroxyphenyl)butan-2-yloxy]oxane-3,4,5-triol	dn																													D-Ribose 1-phosphate	no
						L-2-Hydroxyglutaric acid	dn	L-Lysine	dn			Aleuretic Acid	dn																													DL-Cystathionine	up
						Acetyl-DL-carnitine	dn	.beta.-Sitosterol	dn			Jasmonic acid	no																													Uridine 5'-monophosphate	up
						L-Arginine	dn	DL-Arginine	dn			5-[5-(acetyloxymethyl)-1,2,4a-trimethyl-7-oxo-3,4,8,8a-tetrahydro-2H-naphthalen-1-yl]-3-methylpentanoic acid	no																													Hypoxanthine	up
						N-[1-Oxo-3-(4-oxo-1,2,3-benzotriazin-3(4H)-yl)propyl]glycine	dn	(2R,3S,4S,5R,6R)-2-(hydroxymethyl)-6-[[(2R,3S,4S,5R,6S)-3,4,5-trihydroxy-6-[4-[(E)-3-hydroxyprop-1-enyl]-2,6-dimethoxyphenoxy]oxan-2-yl]methoxy]oxane-3,4,5-triol	dn			(3E,5S,7R,8R,11E,13S,15R,16R)-3,5,7,11,13,15-hexamethyl-8,16-bis(1,3-oxazol-5-ylmethyl)-1,9-dioxacyclohexadeca-3,11-diene-2,10-dione	dn																													Inosine-5-monophosphate	up
						Pantothenic acid	dn	L-Glutamine	dn			Linoleoyl ethanolamide	no																													Inosine 5'-monophosphate	up
						(2R)-3-Hydroxyisovaleroylcarnitine	no	L-Carnitine	dn			N-Oleoylethanolamine	dn																													5'-S-Methyl-5'-thioadenosine	up
						Cytidine	up	N-Methylisoleucine	no			Abietic acid	dn																													Thymidine 5'-monophosphate	up
						Levodopa	dn					Myristoyl-L-carnitine	no																													Guanosine cyclic monophosphate	up
						1-(1-hydroxybutyl)-1,3,4,5,6,7-hexahydro-2-benzofuran-4,5,6,7-tetrol	dn					Osajin	no																													Glycerophosphocholine	up
						PyroGlu-Val	dn					Roquefortine C Isomer B	no																													[(2R,3R,4S,5R,6S)-6-[(3S,4S,5S,6R)-4,5-dihydroxy-6-(hydroxymethyl)oxan-3-yl]oxy-3,4,5-trihydroxyoxan-2-yl]methyl benzoate	up
						L-Tryptophan	no					Palmitic Acid	no																													Nicotinic acid adenine dinucleotide	no
						Tryptophan	no					Palmitoylcarnitine	dn																													Adenylosuccinic acid	no
						N-Acetyltyramine	dn					Oleoyl-L-carnitine	dn																													7,8-dimethylalloxazine (lumichrome)	no
						[3,4,5-trihydroxy-6-(hydroxymethyl)oxan-2-yl] 3-hydroxy-4,5-dimethoxybenzoate	dn					Stigmasta-4,22-dien-3-one	dn																													Decanoic acid, 3,5-dihydroxy-	up
						Linocinnamarin	no																																			3,5-dihydroxydecanoic acid	up
						(2S)-3-(4-hydroxyphenyl)-2-[[(Z)-3-(4-hydroxyphenyl)prop-2-enoyl]amino]propanoic acid	dn																																			3',4',7-Trihydroxyflavanone	up
																																										[(5R,6S,7S,8aR)-8a-ethenyl-5-hydroxy-6-(3-methoxy-3-oxoprop-1-en-2-yl)-4-methylidene-3-oxo-1,4a,5,6,7,8-hexahydroisochromen-7-yl] 2-(hydroxymethyl)prop-2-enoate	up
L1						L2						L3						L9						L10																		2-[[3,4-dihydroxy-4-(hydroxymethyl)oxolan-2-yl]oxymethyl]-6-[(6,6-dimethyl-4-bicyclo[3.1.1]hept-3-enyl)methoxy]oxane-3,4,5-triol	up
Annotation_WCMC	1.5_UpDn					Annotation_WCMC	1.5_UpDn					Annotation_WCMC	1.5_UpDn					Annotation_WCMC	1.5_UpDn					Annotation_WCMC	1.5_UpDn																	Corynanthin	no
LPC 18:0 Isomer B	no					PS 40:10|PS 20:5_20:5	no					TG 54:3|TG 18:1_18:1_18:1	up					TG 56:4	up					FA 10:0 (capric acid)	no																	Bonactin	dn
LPC 18:0	no					PS 40:9|PS 20:4_20:5	no					TG 52:2	up					TG 58:5	up					FA 19:0	no																	4'-ethenyl-2'-hydroxy-1,4',4a-trimethyl-5-oxospiro[2,3,4,7,8,8a-hexahydronaphthalene-6,1'-cyclopentane]-1-carboxylic acid	up
LPC 20:0	no					PI 38:7|PI 18:2_20:5	no					TG 54:2|TG 18:0_18:1_18:1	up					TG 51:1	up					FA 20:0 (arachidic acid)	up																	(1-acetyloxy-3-hydroxy-6,8a-dimethyl-7-oxo-3-propan-2-yl-2,3a,4,8-tetrahydro-1H-azulen-4-yl) 4-hydroxybenzoate	no
FA 22:0 (behenic acid)	dn					PS 38:7|PS 18:2_20:5	no					TG 52:1|TG 16:0_18:0_18:1	up					TG 55:3	up					FA 20:5 (eicosapentaenoic acid)	up																	Maltotriose	up
FA 24:1 (nervonic acid)	no					PS 40:8|PS 20:4_20:4	no					FA 18:2	up					TG O-53:0|TG O-17:0_18:0_18:0	up					FA 16:1 (palmitoleic acid)	up																	Dihydrorotenone	up
PG 36:1|PG 18:0_18:1	dn					PS 40:9	no					SM d36:1	no					TG 50:0	up					FA 20:4 (arachidonic acid)	up																	(9E,11Z)-8-Hydroxyoctadeca-9,11-dienoic acid	up
FA 24:0 (lignoceric acid)	dn					PI 38:6|PI 18:2_20:4	no					PE 36:3|PE 18:1_18:2	dn					TG 53:3;1O	up																							(3S)-5-[(1S,8aR)-2,5,5,8a-tetramethyl-4-oxo-4a,6,7,8-tetrahydro-1H-naphthalen-1-yl]-3-methylpentanoic acid	up
FA 26:0 (cerotic acid)	dn					PI 36:4|PI 18:2_18:2	no					PC 33:3	dn					TG O-54:4	up																							(1S,4aR,5S)-5-[(E)-5-methoxy-3-methyl-5-oxopent-3-enyl]-1,4a-dimethyl-6-methylidene-3,4,5,7,8,8a-hexahydro-2H-naphthalene-1-carboxylic acid	up
FA 28:0 (montanic acid)	dn					PS 38:6|PS 18:2_20:4	no					SM d37:1	dn					TG 56:3	up																							O-geranylconiferyl alcohol	up
						PS 36:4|PS 18:2_18:2	no					TG 44:2	up					TG 60:5	up																							(3S)-5-[(1R,2R,8aS)-2-hydroxy-2,5,5,8a-tetramethyl-3,4,4a,6,7,8-hexahydro-1H-naphthalen-1-yl]-3-methylpentanoic acid	up
						PI 32:1	dn					TG 52:3	up					TG 58:4	up																							2-[(2'R,8R,8aS)-2',4,4,7,8a-pentamethylspiro[2,3,4a,5-tetrahydro-1H-naphthalene-8,5'-oxolane]-2'-yl]acetic acid	up
						PI 36:4 Isomer A	no					TG 52:2|TG 16:0_18:1_18:1	up					TG 53:1	up																							1-Monopalmitin	up
						PS 40:8	no					TG O-55:2	up					TG 55:2	up																							Linoleoylcarnitine	no
						PI 38:5 Isomer A	no					TG 48:0	no					TG 57:3|TG 21:0_18:1_18:2	up																							Stearoyl-L-carnitine	no
						PI 36:3	no					TG 50:1 Isomer A	up					TG 52:0	up																							sugar alcohol	up
						PS 38:5|PS 18:1_20:4	no											TG 54:1|TG 18:0_18:0_18:1	up																							trisaccharide<U+00A0>	up
						PI 38:5|PI 18:0_20:5	no											TG 58:3	up																							Melezitose	up
						PS 38:6	no											TG 60:4	up																							Cystathionine	up
						PG 34:2|PG 16:0_18:2	no											TG 50:1|TG 16:0_16:0_18:1	up																							Mannitol	up
						PS 36:3|PS 18:1_18:2	no											TG O-59:2|TG O-19:1_18:1_22:0	up																							Ergothioneine	up
						PS 36:4	no											TG 55:1	up																							Uric acid	up
						SM d32:1	no											TG 57:2	up
						PE O-38:9|PE O-18:4_20:5	no											TG 59:3	up
						PG 36:3|PG 18:1_18:2	no											TG 54:0	up
						SM d32:1	no											TG 56:1	up
						PS 38:5|PS 18:0_20:5	no											TG 58:2	up
						PC 38:7	no											TG 60:3	up
						PC 28:0	no											TG 62:4	up
						PE 38:7|PE 18:2_20:5	no											TG 70:4;O2|TG 18:1_18:1_18:0;O(FA 16:1)	up
						PI 34:1	dn											TG 57:1	up
						SM d32:0	no											TG 59:2	up
						PE 36:5|PE 18:2_18:3	no											TG 61:3|TG 25:0_18:1_18:2	up
						PI 38:4|PI 18:0_20:4	no											TG 56:0	up
						PI 36:2|PI 18:0_18:2	no											TG 58:1	up
						PG 34:1|PG 16:0_18:1	dn											TG 60:2	up
						PC 34:3 Isomer A	dn											TG 62:3	up
						PG 36:2|PG 18:1_18:1	no											TG 64:4	up
						PS 36:3|PS 18:1_18:2	no											TG 61:2|TG 25:0_18:1_18:1	up
						SM 34:2;2O	no											TG 60:1	up
						PE O-38:8|PE O-18:3_20:5	no											TG 62:2	up
						PC 36:5 Isomer D	dn											TG 58:0	up
						PC 38:6 Isomer A	no											TG 64:3	up
						PE P-38:7|PE P-18:2_20:5	no											TG 66:4|TG 18:1_30:1_18:2	up
						PC 36:5 Isomer B	no											TG 62:1	up
						PE O-36:6|PE O-18:4_18:2	no											TG 64:2	up
						PE 34:3|PE 16:1_18:2	no											FA 16:0	up
						PI 37:2|PI 19:0_18:2	dn											FA 18:1	no
						PE 36:5|PE 16:0_20:5	dn											FA 20:2 (eicosadienoic acid)	up
						PC 33:2	dn											FA 20:1 (eicosenoic acid)	up
						SM d34:1	no											FA 22:2 (docosadienoic acid)	up
						PE 36:4|PE 18:2_18:2	no											DLCL 36:2|DLCL 18:1_18:1	up
						PE 36:4|PE 18:2_18:2	no											PI 34:2	no
						PI 34:0|PI 16:0_18:0	no											PS 34:2|PS 16:0_18:2	up
						PC 30:0	no											PS 38:6|PS 18:1_20:5	no
						PC 35:3	dn											PI 35:2	dn
						PC 37:5	no											PE-Cer 32:1;2O	dn
						SM 35:2;2O	no											PC 36:5 Isomer A	dn
						PI 36:1|PI 18:0_18:1	no											PA 36:4|PA 18:2_18:2	up
						PC 32:1	dn											PC 36:5 Isomer A	dn
						PC 37:4	dn											PS O-39:4|PS O-19:0_20:4	up
						PS 34:1	no											PI 36:3	no
						PC 36:4 Isomer C	dn											PA 34:2|PA 16:0_18:2	up
						PE P-36:5 or PE O-36:6	no											PC 32:2	up
						PE O-38:7|PE O-18:3_20:4	no											PS 34:1|PS 16:0_18:1	dn
						PC 36:4 Isomer B	no											PC 40:8	up
						PE P-38:6|PE P-18:2_20:4	no											PS 34:2	up
						PS 36:2	dn											PS 38:5	up
						SM d34:0	no											SM d33:1	up
						PC 38:5 Isomer A	no											PC 36:5 Isomer C	up
						PC 34:2	dn											PS 36:2|PS 18:1_18:1	dn
						PC 38:5 Isomer A	no											SM 34:2;2O	no
						PE O-36:5|PE O-18:3_18:2	no											PA 36:3|PA 18:1_18:2	up
						PE P-36:4|PE P-18:2_18:2	no											PC 34:3	no
						PE 36:4 Isomer A	no											PI 35:1	dn
						SM 35:1;2O	dn											PE-Cer 34:2;2O	dn
						PE 36:4 Isomer A	no											PC 36:4 Isomer A	no
						PC 36:3 Isomer A	no											PC 36:4 Isomer A	no
						PC 38:5 Isomer B	no											HexCer 35:2;3O|HexCer 19:2;2O/16:0;O	up
						PC 36:3 Isomer A	no											CAR 14:1	up
						PE 38:5|PE 18:1_20:4	no											Cer 32:2;2O|Cer 14:2;2O/18:0	up
						SM 36:2;2O	no											HexCer 35:2;3O	up
						PE 38:5	no											PC 33:2	up
						PI O-36:1|PI O-18:0_18:1	no											PE 34:3|PE 16:0_18:3	dn
						CAR 18:3	dn											PI O-36:2|PI O-18:0_18:2	no
						PE 34:2	no											SM d34:1	no
						PC 38:5 Isomer B	no											GlcCer d34:1	no
						SM 36:2;2O	no											PE-Cer 34:1;2O	dn
						PE 34:2	no											GlcCerd14:14E/20:02OH	no
						PC 36:3 Isomer B	no											Cholesterol	no
						PC 33:1	dn											PC 32:1	dn
						PE 36:3 Isomer A	no											Cer d32:1	up
						PE 36:3|PE 18:1_18:2	no											PE 32:1|PE 16:0_16:1	dn
						PE 38:6	no											PC 34:2	no
						PC 35:2 Isomer A	dn											Cer d34:2	up
						PC P-34:2 or PC O-34:3	no											Cer 35:2;3O	up
						PE 38:5|PE 18:0_20:5	no											PE-Cer 36:2;2O	dn
						PC 35:5	no											Cer 34:2;2O|Cer 18:2;2O/16:0	up
						PE P-36:4 or PE O-36:5	no											PC 35:2	dn
						PC P-34:1 or PC O-34:2	no											PC P-34:2 or PC O-34:3	no
						PC 37:3	dn											Cer 34:1;3O	up
						HexCer 36:2;2O|HexCer 16:2;2O/20:0	no											Cer d33:1	up
						SM d36:1	no											HexCer 37:2;3O	up
						PE P-38:5 or PE O-38:6	dn											Cer 34:2;2O|Cer 14:2;2O/20:0	up
						HexCer 36:2;2O	no											Cer 34:2;2O|Cer 14:2;2O/20:0	up
						PC 32:0	no											PC P-34:1 or PC O-34:2 Isomer A	no
						PE P-38:5 or PE O-38:6	dn											PC P-36:3 or PC O-36:4	up
						PC O-36:3	no											PE O-32:1|PE O-18:1_14:0	no
						PC 32:0	no											PE 35:2|PE 17:1_18:1	dn
						PE P-34:2 or PE O-34:3	no											PC P-36:2 or PC O-36:3	no
						SM 37:2;2O	dn											PE 36:1 Isomer A	dn
						PE-Cer 36:1;2O	dn											PE O-36:3|PE O-18:1_18:2	no
						SM d38:2	no											PE 38:2 Isomer A	dn
						PC 34:1	dn											Cer d34:1	up
						PE O-38:5|PE O-18:1_20:4	no											Cer 34:1;2O|Cer 14:1;2O/20:0	up
						PE 37:3|PE 18:1_19:2	no											Cer d34:1	up
						PS 36:1	dn											PE 34:1	no
						PC 34:1	no											PE O-38:5|PE O-18:0_20:5	no
						PE P-36:3|PE P-18:1_18:2	no											PC 38:3	up
						PC 38:4 Isomer C	no											Cer 36:2;3O|Cer 19:1;2O/17:1;(3OH)	up
						PC 40:5 Isomer A	no											DG 38:6	up
						PE O-38:6|PE O-18:1_20:5	no											CAR 18:2	up
						PE O-34:2|PE O-18:2_16:0	no											PE 40:5;2O|PE 18:1_22:4;2O	no
						PC 36:2|PC 18:1_18:1	dn											DG 34:3	up
						SM d36:0	no											Cer d34:0	up
						SM d37:1	dn											DG 36:4 Isomer A	up
						PC 33:0	no											PC 35:1	dn
						PE 34:1	dn											Cer 35:1;2O|Cer 15:1;2O/20:0	up
						PE P-38:4	no											Cer 36:0;3O|Cer 16:0;3O/20:0	up
						PE 38:4 Isomer B	no											PE P-34:1 or PE O-34:2	dn
						PC 35:1 Isomer A	dn											PE 35:1|PE 17:0_18:1	dn
						PE 38:4	no											PE P-34:1 or PE O-34:2	dn
						PE 36:2|PE 18:1_18:1	no											PE P-40:5 or PE O-40:6	dn
						PE 36:2	dn											Cer 36:2;2O|Cer 16:2;2O/20:0	up
						PC 39:10	no											PE O-36:3|PE O-18:2_18:1	dn
						SM 38:2;2O	dn											Cer 36:2;2O|Cer 16:2;2O/20:0	up
						PC O-32:0	no											Cer 36:2;2O Isomer A	up
						PC 35:1 Isomer B	dn											PE O-34:1|PE O-18:0_16:1	dn
						PC 37:2	dn											PC 38:2	dn
						PE-Cer 38:2;2O	dn											PE 34:0|PE 16:0_18:0	no
						PC P-38:3 or PC O-38:4 Isomer B	no											DG 38:5	up
						PE P-38:4 or PE O-38:5	no											PE O-35:2|PE O-17:1_18:1	dn
						PE 35:1	dn											Cer d36:1	up
						PC P-36:1 or PC O-36:2 Isomer A	no											PE 36:1|PE 18:0_18:1	dn
						SM d38:1	no											PE 40:4;2O|PE 18:1_22:3;2O	no
						PC 34:0	no											PC 38:2	no
						PC P-36:1 or PC O-36:2	no											DG 34:2	up
						SM d38:1	no											GlcCer d38:1	no
						PC 34:0	no											Cer 36:1;2O Isomer B	up
						PE P-36:2 or PE O-36:3	no											Cer d36:1	up
						PE P-36:2 or PE O-36:3	no											PE P-38:3 or PE O-38:4	no
						PE O-38:4|PE O-18:0_20:4	no											Cer 37:2;2O|Cer 15:2;2O/22:0	up
						PC 36:1	dn											DG 36:3	up
						PC 36:1	no											PC O-34:0|PC O-18:0_16:0	no
						PC 37:1	dn											Cer 36:0;2O	up
						PE P-38:2	no											Cer 37:1;2O	up
						SM d38:0	no											Cer 38:0;3O	up
						PE 36:1	dn											Cer 40:1;4O	up
						PE O-40:5|PE O-20:0_20:5	no											Cer 38:2;2O|Cer 16:2;2O/22:0	up
						PE O-35:1|PE O-17:0_18:1	dn											Cer 40:4;3O	up
						PE 38:2|PE 20:0_18:2	no											Cer 38:2;2O|Cer 16:2;2O/22:0	up
						PC O-34:0	no											DG 34:1	up
						PE 37:1|PE 19:0_18:1	dn											PE O-38:2|PE O-20:0_18:2	no
						PC O-36:1	no											DG 36:2	up
						PE O-37:2|PE O-19:0_18:2	no											Cer d38:1	up
						PC O-36:1|PC O-18:0_18:1	no											PE 38:1|PE 20:0_18:1	dn
						PE P-36:1 or PE O-36:2	dn											Cer d40:2	up
						PE P-36:1 or PE O-36:2	dn											Cer d38:1	up
						SM d40:1	no											Cer d39:1	up
						PC O-38:2	no											Cer 42:1;4O|Cer 18:1;3O/24:0;(2OH)	up
						PC 36:0	no											Cer 40:2;2O|Cer 16:2;2O/24:0	up
						SM d40:1	no											DG 36:1	up
						PE O-36:1|PE O-18:0_18:1	no											Cer d42:2 Isomer A	up
						PC 38:1	no											Cer d40:1	up
						PE P-38:2 or PE O-38:3	no											Cer 42:0;4O|Cer 18:0;3O/24:0;(2OH)	up
						PE O-40:4|PE O-20:0_20:4	no											CL 72:7|CL 18:1_18:2_18:2_18:2	no
						PC 38:1|PC 20:0_18:1	no											TG 54:4;1O	up
						PE 38:1	no											TG 52:2;1O Isomer A	up
						PE O-37:1|PE O-19:0_18:1	no											TG 54:3;1O|TG 18:1_18:2_18:0;1O	up
						PE O-38:2|PE O-20:1_18:1	dn											TG 46:3 Isomer A	up
						PC P-42:2 or PC O-42:3	no											TG 50:1;1O	up
						PE O-36:0|PE O-20:0_16:0	no											TG 50:2;1O|TG 16:0_18:1_16:1;1O	up
						CAR 16:0	no											TG 52:3;1O|TG 18:1_18:1_16:1;1O	up
						PE O-38:1|PE O-20:0_18:1	no											TG 56:9	up
						CoQ9	no											TG 54:7 Isomer A	up
						CL 72:6|CL 18:1_18:2_18:1_18:2	no											TG 52:1;1O|TG 16:0_18:1_18:0;1O	up
						CL 70:4|CL 16:1_18:1_18:1_18:1	no											TG 54:2;1O|TG 18:1_18:1_18:0;1O	up
						CL 72:5|CL 18:1_18:1_18:1_18:2	no											TG 44:1	up
						CAR 18:1	dn											TG 46:2	up
						CL 72:4|CL 18:1_18:1_18:1_18:1	no											TG 48:3	up
						CL 72:4|CL 36:2_36:2	no											TG 51:5	up
																		TG 56:8 Isomer A	up
																		TG 50:4	up
																		TG 52:5|TG 16:1_18:2_18:2	up
																		TG 52:2;1O|TG 16:0_18:1_18:1;1O	up
																		TG 54:6 Isomer A	up
																		TG 53:5	up
																		TG 46:1	up
																		TG 51:4	up
																		TG 48:2	up
																		TG 54:6 Isomer C	up
																		TG 56:7 Isomer A	up
																		TG 50:3 Isomer A	up
																		TG 52:4	up
																		TG 50:3 Isomer B	up
																		TG 54:2;1O|TG 18:0_18:1_18:1;1O	up
																		TG 53:4	up
																		TG 54:5 Isomer B	up
																		TG 56:6	up
																		TG 48:1	up
																		TG 46:0	up
																		TG 50:2	up
																		TG 54:4	up
																		TG 56:5 Isomer A	up
																		TG 49:1	up
																		TG 54:1;1O|TG 18:0_18:1_18:0;1O	up
																		TG 56:5 Isomer B	up
																		TG 49:2;1O|TG 18:0_15:1_16:1;1O	up
