# Supplementary material for: Multiomic interpretation of fungus-infected ant metabolomes during manipulated summit disease
Source: Sci Rep. 2023 Sep 1;13:14363. doi: 10.1038/s41598-023-40065-0 (PMC10474057; doi:10.1038/s41598-023-40065-0)
Supplement: Supplementary file 4 — Supplementary Information 4. [file 41598_2023_40065_MOESM4_ESM.xlsx]

## Sheet: File overview
Internal standards data sheet
Three tabs, one per LC-MS/MS dataset, listing internal standards used for data normalization
Column names
Compound	internal standard
ESI mode	LC-MS ESI mode
m/z	mass charge ratio
rt	retention time, minutes
SP#	sham-pool sample
OP#	infected-pool sample
B#	blank-collection sample
MtdBlank00#	WCMC blank-extractions
PoolQC00#	WCMC QC pools
Notes
m/z entires with multiple values, e.g. 341.2794_363.2612, indicate adducts combined under one entry
Polyphenol data do not have QC pools

## Sheet: Biogenic amines int.std.
Compound	ESI mode	m/z	rt	SP1	SP2	SP3	SP4	SP5	SP6	SP7	SP8	SP9	SP10	OP1	OP2	OP3	OP4	OP5	OP6	OP7	OP8	OP9	OP10	B4	B5	B6	MtdBlank001	MtdBlank002	MtdBlank003	PoolQC001	PoolQC002	PoolQC003
1_CUDA iSTD	negative	339.265	1.167	4964	5535	5496	5432	5720	4691	5898	5144	5455	5707	7036	5732	6920	6839	5388	6740	5738	6054	7098	6673	5203	5256	5242	5129	5135	5037	5940	5441	6147
1_D3-DL-Aspartic acid iSTD	negative	135.049	9.146	2723	2422	3151	2934	2792	2913	3289	3047	3002	3050	2699	2588	3149	2607	2908	3168	2164	2437	2111	2965	1404	1151	1285	1497	1063	1720	2499	2471	2459
1_D3-DL-Glutamic acid iSTD	negative	149.065	8.603	6770	6604	6602	6865	6797	6521	6752	6910	6989	6141	5616	6448	5692	6382	7598	6403	5608	6286	5706	6011	3747	3794	3977	3433	3645	4102	6316	6449	6371
1_D3-Serine iSTD	negative	107.054	8.512	1715	1630	1325	1443	1597	1383	1675	1649	1305	1241	1965	2095	2272	2350	1785	1790	1662	1644	2031	1988	1621	1617	1825	1595	1751	1703	1616	1931	1605
1_D5-Histidine iSTD	negative	159.094	9.355	4760	4930	5268	5030	4030	5380	4328	5078	4770	4650	1676	2101	1902	1859	4160	2391	2430	3079	1581	2032	727	730	728	719	617	893	3333	3197	3427
1_D5-L-Glutamine iSTD	negative	150.093	8.444	5519	5341	4840	4974	5352	4764	4988	4981	5198	5040	4835	6008	4563	5598	4953	4989	5440	5317	5582	5193	4153	4320	4298	3993	4362	4370	5783	5729	5863
1_D5-Threonine iSTD	negative	123.082	8.127	1509	1380	1250	1451	1441	1389	1609	1673	1539	1557	1587	1691	2023	1917	1500	1605	1375	1387	2042	1711	1544	1300	1544	1437	1536	1411	1375	1830	1485
1_D7-Arginine iSTD	negative	180.149	9.349	1888	1957	1704	1966	1975	1716	1792	1763	1711	1718	1909	1768	1903	1820	1640	2007	1827	1928	2053	2014	1896	1861	1838	1941	1917	2134	1866	1685	1922
1_Val-Tyr-Val iSTD	negative	378.203	6.758	3989	4039	4202	3742	4134	5081	3507	3592	3870	4734	6514	5407	5413	4466	3907	4745	7594	5706	5635	5251	12162	12429	11720	12785	12504	11160	5109	5104	4558
1_CUDA iSTD	positive	341.281	1.146	208035	206705	224197	212573	207757	215062	213817	219268	211700	208577	229247	211765	250360	205569	256651	243672	197553	224416	191266	217225	205115	210103	212634	211260	218994	215024	219920	227076	222828
1_D10-Isoleucine iSTD	positive	142.165	7.08	180735	186540	197335	185274	177854	195738	183277	196618	190905	186672	152006	136006	171439	150385	154736	168830	156973	172194	151706	152665	191970	200107	195153	194199	203653	199380	169657	170728	174282
1_D10-Leucine iSTD	positive	142.165	6.9	376996	367170	395673	392417	393607	399442	380755	422813	413396	389529	422292	419329	476868	424965	484124	457642	411374	453496	407775	428894	465188	459594	449406	451227	470270	469847	428985	431417	436241
1_D2-Ornithine iSTD	positive	135.11	9.493	14856	13416	13930	14503	14133	15471	14625	14531	15949	15045	17109	14960	18747	16054	15747	17698	16539	16884	15054	16546	12124	13537	12519	14313	12331	11798	15626	14774	15121
1_D3-1-Methylnicotinamide iSTD	positive	140.09	6.087	307320	311870	333081	315847	310492	327923	320887	337513	337657	317541	346442	330342	384247	327784	395668	366841	313770	348796	301557	341553	312789	306227	308718	320830	318046	314081	352861	348006	358355
1_D3-ACar(2:0) iSTD	positive	207.142	7.015	358163	368472	380716	379984	367163	386157	363788	384970	363287	369374	344676	307067	390329	339605	351223	368154	348435	371589	353105	340787	450321	439164	444284	455201	449279	461090	356651	354707	368544
1_D3-Asparagine iSTD	positive	136.08	8.585	29572	29224	30251	28922	29918	28761	30339	30956	30929	32192	25031	26892	26860	28126	28867	26381	27478	27878	26541	27247	33500	31466	32521	33786	34249	36808	30070	28357	29112
1_D3-Aspartic Acid iSTD	positive	137.064	9.097	15297	14423	17441	16912	16735	16926	15771	16894	17275	17014	20170	21629	22910	17649	18898	21327	16887	20752	16500	19350	17238	18559	18434	16799	18837	20701	17826	16298	17617
1_D3-Creatine iSTD	positive	135.096	7.931	895326	951545	966585	958775	899973	997333	932519	1003139	973934	964395	890978	871245	1023641	872447	1106630	1010185	822749	955595	801020	916491	752126	724605	742838	743193	740133	762583	989051	983288	992174
1_D3-Creatinine iSTD	positive	117.086	4.81	27807	30085	31468	29986	29768	28706	29858	31794	30389	29685	33009	32078	38708	30934	37971	33597	30200	33977	28549	32859	30582	28078	30498	30354	30674	30467	31276	32744	34292
1_D3-DL-Alanine iSTD	positive	93.0744	7.931	20770	22593	22797	21358	22163	24502	22948	23393	23707	23547	20568	20937	22949	19274	27071	24039	19280	22463	19181	21144	17752	16485	19746	17119	17895	18097	21921	23442	23112
1_D3-DL-Glutamic acid iSTD	positive	151.08	8.623	87036	87348	91245	86867	89566	92159	89402	91774	94651	89300	77795	77849	83043	77934	85510	83524	81410	83171	73280	79918	96872	97619	100420	99142	98913	105339	88051	82127	86863
1_D3-Histamine, N-methyl- iSTD	positive	129.122	7.175	23047	21907	23865	23546	22103	22078	20983	23396	23670	22850	23170	21269	25873	21789	28217	25113	21168	23669	21670	22332	14574	9733	15130	8518	16069	10104	24455	24872	24845
1_D3-L-Carnitine iSTD	positive	165.132	7.625	2084222	1955729	1856686	1964143	2085409	1826563	2016986	1818243	1878964	1926281	2568029	2861471	2099294	2617010	2268665	2264073	2608653	2237786	2651580	2524985	4250268	4298454	4255907	4334040	4300966	4270168	2282779	2306802	2241576
1_D5-Histidine iSTD	positive	161.109	9.304	77659	82369	77259	84565	86581	81068	86949	81194	77396	83497	112808	103694	127910	104429	96320	118506	94402	110799	97564	112559	61767	63619	60186	63921	60055	64087	98153	93617	100780
1_D5-L-Glutamine iSTD	positive	152.108	8.448	104982	106642	99610	100378	107463	104726	105968	109955	109303	107611	98539	77593	107001	93234	83454	92159	106193	108160	105416	90299	221320	221970	224552	229911	229688	235440	93539	92472	93294
1_D5-Threonine iSTD	positive	125.096	8.121	48198	46313	47376	45900	47099	49399	47391	51455	50521	48269	60541	53414	62713	56652	61816	59568	53328	61303	47701	53546	60160	59056	60348	61796	64015	60713	55270	53687	56817
1_D7-Arginine iSTD	positive	182.163	9.353	94783	90821	89773	90651	99140	87832	95333	94504	104569	94835	135494	125936	134090	135245	103672	128772	123525	121193	134054	134517	201014	197580	203994	207271	194010	204211	114821	112333	113597
1_D7-Proline iSTD	positive	123.115	7.6	81399	80587	78307	78578	79615	81029	77471	81516	83044	80176	78480	72429	84881	81611	85360	84533	80954	78884	75349	83018	83221	83803	84511	84809	85387	85232	84946	85112	87694
1_D8-Lysine iSTD	positive	155.162	9.442	18048	18719	18849	20497	18156	18711	19100	19416	21809	19452	22147	20252	22116	19447	20300	21369	17539	19591	18106	20013	16700	15289	15603	16755	15466	13741	21230	18671	20501
1_D8-Methionine iSTD	positive	158.109	7.304	47594	50677	50533	51183	48574	50808	48839	48151	51399	51400	50526	48605	58921	53670	58483	54672	47664	54069	45334	51717	53507	52356	54681	53112	57448	52437	52532	50813	53460
1_D8-Phenylalanine iSTD	positive	174.137	6.759	105800	99327	101709	100213	98871	100084	93303	101382	102757	99914	105971	105545	117562	106757	120063	110224	105598	113295	103442	110014	163214	165298	163546	167587	171688	169660	110010	105691	111238
1_D8-Tryptophan iSTD	positive	213.148	6.727	85608	85541	89753	88186	85793	88731	80565	87779	91149	86035	89495	85214	102931	89122	107022	98686	86834	97047	84838	94073	93888	91765	93549	94844	96529	97818	93832	91754	94991
1_D8-Valine iSTD	positive	126.137	7.592	139566	138714	141592	141449	135571	144653	135230	143897	147029	141331	137556	131966	155176	141990	159596	148443	136194	145264	133281	139605	124789	124160	123779	130025	129667	127159	152718	148875	152555
1_D9-Betaine iSTD	positive	127.142	7.054	998364	1065110	1050871	997071	957952	1045651	1006306	996195	985783	1025702	363378	250103	415611	395121	265694	395710	504031	524052	525593	394800	1148827	1152165	1161860	1163529	1166943	1165135	520243	529246	515804
1_D9-TMAO iSTD	positive	85.133	5.39	8452	9325	8983	11013	9125	9969	9903	10770	10062	10742	11745	11042	12001	10307	12612	11481	10075	10878	9051	10899	10603	10315	10476	10838	10310	10125	10690	10571	11164
1_Val-Tyr-Val iSTD	positive	380.219	6.768	32643	31107	32394	31485	31698	32798	29960	30761	31046	31311	35076	33645	36097	35169	37908	37077	33472	35079	33764	35224	62238	60558	56372	59783	62648	62918	35165	34798	35421

## Sheet: Polyphenols int.std.
Compound	ESI mode	m/z	rt	SP1	SP2	SP3	SP4	SP5	SP6	SP7	SP8	SP9	SP10	OP1	OP2	OP3	OP4	OP5	OP6	OP7	OP8	OP9	OP10	B4	B5	B6	MtdBlank001	MtdBlank002	MtdBlank003
((internal standard)_CUDA	positive	341.2794_363.2612	5.699	32207068	31952251	28610556	26954805	37958466	35893494	27226476	24006594	25621440	32955893	35009974	30268525	29377432	30860922	36174863	29410855	26757404	31113211	32050262	30621299	22545821	26283184	17827734	50478064	38667549	47818605
((internal standard)_Daidzein-d4	positive	259.09	3.082	15854333	16253683	18004135	19378349	11772684	13695664	18910718	20960536	21042826	12114564	14143831	17379690	18178866	17552163	13625495	18047123	19691511	16344414	16250002	16953384	21964431	20322874	26057064	12329872	20930894	14345828
((internal standard)_Genistein-d4	positive	275.085	4.182	7733456	7687592	9004826	9228958	6185891	6359184	9406696	10701617	9031380	10785550	6723106	8131260	8134287	7396737	6007433	8223888	9082100	8280310	7446773	8212063	10832094	9093942	11542894	6807813	9851315	7411163
((internal standard)_trans-Cinnamic Acid-d5	positive	154.091	2.969	241602	224294	331856	370843	210186	183398	403647	303428	285588	237692	201954	259762	295979	226453	278496	263540	349420	268978	275420	241523	408946	255135	307441	217506	276727	244575
((internal standard)_trans-Resveratrol-d4	positive	233.111	2.915	394983	313622	480071	498487	304215	299701	483905	459267	450207	337743	352578	392205	444878	395167	345156	486036	551008	424529	408985	403174	680151	476307	696308	422083	528852	435166
((internal standard)_Betulinic acid-d3	negative	458.372	6.156	873398	863588	1002762	908272	1262808	1239069	557119	371515	632845	595168	1099357	726260	815465	822095	908568	602880	940688	437843	620226	612613	804933	940442	677625	997662	377104	354935
((internal standard)_CUDA	negative	375.242_339.2652	5.696	24396913	22371580	21718305	20094013	36307576	35194926	23094516	16172201	22248443	23247727	33342266	24173435	24075192	23053399	36765999	25050111	26998217	23281127	25262843	22845080	12711703	18335811	10240165	11163990	6562865	15441495
((internal standard)_Daidzein-d4	negative	257.075	3.039	47610862	49301088	49449696	50975366	38499053	41069427	49144944	54156026	50438782	48518950	41730916	49017909	48176506	49295030	39213699	47128696	45432621	49438458	47411807	49330620	57432882	52525658	59140624	50086421	54947524	47548695
((internal standard)_Hippuric acid-d5	negative	183.082	0.9	17591179	17587549	17946925	17858698	13338790	13097218	17285286	19494761	17183550	18055900	14392797	16510999	17240642	16975378	13371878	16581566	16813821	17117701	16923214	16756252	18937656	18335713	20216831	16764233	18319837	16603935
((internal standard)_Quercetin-d3	negative	304.055	3.784	263972	612519	618635	899974	1328097	135684	654459	541821	232704	318578	170987	307721	428519	590421	476179	1373070	550975	461194	518234	1191759	849149	598698	461079	1609830	414806	673075

## Sheet: Lipids int.std.
Compound	ESI mode	m/z	rt	SP1	SP2	SP3	SP4	SP5	SP6	SP7	SP8	SP9	SP10	OP1	OP2	OP3	OP4	OP5	OP6	OP7	OP8	OP9	OP10	B4	B5	B6	MtdBlank001	MtdBlank002	MtdBlank003	MtdBlank004	PoolQC001	PoolQC002	PoolQC003	PoolQC004
1_Cer 16:1 d18:1-d7/16:1 iSTD	negative	587.539	5.162	182516	179793	188716	190371	192673	176610	194316	166188	170662	187307	166170	171636	180838	177090	167297	171882	164589	169163	200508	171450	137488	139044	129809	138623	130133	127890	134443	191834	181669	176080	180210
1_Cer 18:1 d18:1-d7/18:1 iSTD	negative	615.57	5.826	47513	42883	42071	44259	44921	41599	39081	39716	41102	42606	45332	53754	39568	45068	36242	41888	65172	40375	58579	43796	83560	91112	83439	85261	82622	84583	81900	48180	44273	42555	44654
1_Cer 20:1 d18:1-d7/20:1 iSTD	negative	633.572	6.485	263519	248036	254749	254011	267111	251995	252686	251582	255497	262684	214474	227999	209250	217145	195424	208032	234049	200099	249366	216882	330587	373683	331951	329378	343862	339333	345419	234644	233946	235565	232817
1_Cer 22:1 d18:1-d7/22:1 iSTD	negative	661.604	7.147	617213	560470	607448	590697	600994	584036	621474	573931	576302	604411	454420	524318	608787	561389	565246	555019	433826	485149	550967	559159	550382	601783	558571	543242	567008	568541	565720	546785	542720	537153	542328
1_Cer 24:1 d18:1-d7/24:1 iSTD	negative	689.636	7.803	774625	694727	771586	734950	777509	715312	793632	742004	720140	743844	559881	559897	583310	605960	568883	574228	584553	609802	670516	596492	673330	754998	689459	669536	700464	705318	733506	675065	700872	690249	706650
1_CUDA iSTD	negative	339.266	0.595	393379	459013	428320	430956	464299	432264	399324	434429	459309	420332	501996	483551	429631	413710	442188	418677	456622	448335	478660	410907	586519	573684	595615	579704	574906	579897	575913	464056	456106	453191	451109
1_FA 16:0-d3 (palmitic acid) iSTD	negative	258.256	2.413	13452938	13860341	13560066	13676840	13548845	13778841	13477459	13731587	13760957	13615357	13970928	14127295	13809830	13868114	14076126	14017487	14282374	14086736	13790274	13894376	13985758	13602620	14037159	14000922	13923717	13833994	13748708	13717288	13755968	13755822	13720470
1_FA 18:1-d9 (oleic acid) iSTD	negative	290.305	2.616	353461	328806	349137	355330	360462	340952	364254	350343	343676	361959	248743	312163	363192	332895	322621	343126	248434	300602	343607	336657	241652	246871	230220	216391	262281	239665	245072	336906	341394	336248	342163
1_FA 20:4-d11 (arachidonic acid) iSTD	negative	314.302	1.839	149376	129673	154286	147978	143273	140318	148462	148470	140167	148867	126273	130512	179668	145576	151012	152853	127898	135477	138639	141149	97094	99495	90394	86093	105933	101459	102437	153847	151573	153253	150425
1_LPC 15:0-d5 iSTD	negative	545.362	1.194	32893	28813	32639	32004	29821	32568	32877	32844	32284	32702	29283	29309	34041	33092	31282	34873	23908	31812	31497	32927	28440	30767	30802	29365	30070	30988	31869	31645	30574	31459	34151
1_LPC 17:0-d5 iSTD	negative	573.392	1.843	92804	68478	75606	73235	76521	69655	83722	74003	71515	73885	97559	67820	81291	78699	70138	75174	75399	72518	70136	81246	68250	82438	68749	72373	73613	74469	77155	78949	75425	74353	77180
1_LPC 19:0-d5 iSTD	negative	601.425	2.737	39934	36012	40179	41175	39256	37866	41682	36196	37808	40136	35051	36913	42463	40058	36653	37298	29519	38315	39087	36748	39918	41364	37890	39195	39622	38297	38917	42730	40414	39785	39310
1_LPE 15:0-d5 iSTD	negative	443.294	1.213	52841	46790	52125	48248	48753	52547	50450	52104	51307	50415	53828	43295	54393	52751	51716	51329	55080	53422	50434	51568	45035	50247	45360	48467	47602	46752	49752	50450	50886	52971	51568
1_LPE 17:0-d5 iSTD	negative	471.325	1.875	161142	123976	141402	132587	137614	128988	154721	134843	125224	133172	213818	122950	147012	152436	135476	135265	152249	138169	131618	164431	126821	166336	122804	126569	122822	125278	125104	148812	147291	147307	147188
1_LPE 19:0-d5 iSTD	negative	499.357	2.786	94410	82670	96088	94337	90544	86872	101224	92937	89526	92683	86370	84353	102127	99713	92957	96131	88447	92690	96396	95014	84361	89720	78337	82877	83548	86404	84867	101835	101337	102098	101349
1_LPG 15:0-d5 iSTD	negative	474.288	0.795	98897	70447	86724	77875	83399	68689	98198	71808	70628	81786	88608	67622	92739	89076	79278	84639	98777	77568	58598	93091	93301	111617	77864	108045	101167	120359	120043	94516	91355	89634	87286
1_LPG 17:0-d5 iSTD	negative	502.32	1.253	142692	77435	87943	77694	79231	88195	108875	85917	77484	80035	181726	68762	93209	98845	84370	87012	172863	88446	73602	124447	79385	119995	81894	92112	92502	113659	118547	94314	95229	105481	109871
1_LPG 19:0-d5 iSTD	negative	530.351	1.9	68301	57013	64678	59268	59305	61115	63948	62008	55714	58870	69906	52424	67775	65394	59435	62155	57801	60472	54225	64940	59636	73221	58757	65681	66424	71323	76753	64623	62127	63132	65648
1_LPI 15:0-d5 iSTD	negative	562.305	0.748	37637	20906	27513	22603	24400	21135	32565	20664	20153	25326	23559	18726	27691	27592	20084	23707	26810	22195	20846	27726	31669	46612	26736	40941	36997	49026	50919	26319	25794	25260	26259
1_LPI 17:0-d5 iSTD	negative	590.336	1.114	36484	24192	26133	22385	24035	25932	28105	23772	22215	26341	30909	20161	26391	28206	22047	25343	38544	24330	19566	29640	28700	40366	27134	32773	32443	44967	44374	25180	24759	26061	29066
1_LPI 19:0-d5 iSTD	negative	618.367	1.689	33572	25397	29373	25747	27439	28317	31215	29060	25544	28018	28886	17897	28719	28619	26936	23837	25311	23557	21171	28374	24438	31839	22434	26496	27502	34335	36313	27914	27560	28441	29945
1_LPS 15:0-d5 iSTD	negative	487.283	0.771	25220	15153	19203	16199	16260	17518	21766	15561	13877	15939	18030	12188	17981	18454	15204	15736	50857	14648	11660	18937	18026	20323	15023	21432	20405	28635	28329	19498	17253	19256	19583
1_LPS 17:0-d5 iSTD	negative	515.315	1.159	33236	23903	28294	23267	24505	25474	29620	24305	24065	25263	33459	21178	26991	29113	22075	25761	43601	25182	21292	30984	29096	35132	23554	34892	33316	42867	44631	26925	26201	28021	27731
1_PC 17:0/14:1-d5 iSTD	negative	781.575	4.75	26500	26924	27009	28808	28442	26168	27569	25119	26817	28244	27313	21829	22921	25499	23832	22714	10078	24303	26710	23784	45082	44608	43673	45376	41993	42397	46661	27711	26409	27021	26878
1_PC 17:0/16:1-d5 iSTD	negative	809.607	5.352	18125	20427	17199	17453	19872	18439	18545	18788	19388	21344	24932	22045	18102	20836	18631	19437	10044	19942	23160	19329	68733	69984	64409	69218	67191	67071	70943	18804	19093	19221	19208
1_PC 17:0/18:1-d5 iSTD	negative	837.638	6.01	44436	44721	40538	41852	43533	39797	42344	42120	41061	41583	47706	46580	42419	47722	39961	41253	19976	44138	50496	42492	84378	91744	86887	89942	86567	86135	88713	44370	42825	42443	42762
1_PC 17:0/20:3-d5 iSTD	negative	861.638	5.654	12366	11396	12378	11961	11298	11237	11892	10952	11913	13012	17334	16171	13186	18216	11803	14238	7361	14484	17510	13261	50825	56471	50497	53600	53215	53874	55004	12830	12600	12448	12766
1_PE 17:0/14:1-d5 iSTD	negative	679.508	4.866	63713	60368	67136	67949	65203	61004	66886	60847	64192	67104	44393	50556	50266	51763	49772	50828	22638	52209	59811	51614	65420	59841	61153	67704	64931	63451	63597	59913	55916	58729	55572
1_PE 17:0/16:1-d5 iSTD	negative	707.539	5.48	94825	92005	106836	100940	103500	90724	105799	100183	99765	105944	60979	73991	77005	79628	74024	72061	32687	77558	84937	77199	107700	110218	100867	113072	107866	108600	113595	86952	84048	90022	86123
1_PE 17:0/18:1-d5 iSTD	negative	735.57	6.137	142313	141114	152266	146343	148898	140584	145114	146680	147381	154551	105102	124977	133753	137838	122099	129852	51695	130275	142886	127536	157322	162875	154889	161071	159659	160324	162559	137356	135126	134706	134619
1_PE 17:0/20:3-d5 iSTD	negative	759.571	5.788	34824	32572	36064	35780	36741	33516	35921	33086	34586	36884	38795	40672	31521	38874	32314	32677	19093	37141	45802	35154	75573	81550	78791	82868	80502	84715	83556	34237	33893	34748	33497
1_PE 17:0/22:4-d5 iSTD	negative	785.585	5.988	32049	32985	32232	33795	34287	32472	33452	32439	32362	32423	26246	33204	32585	35000	32260	31373	14247	33833	36671	32079	35393	35071	35001	35940	36132	37998	39211	32890	31183	31531	31612
1_PI 17:0/14:1-d5 iSTD	negative	798.518	3.75	32393	30185	33306	31981	31537	31059	33125	30848	29450	33084	29750	29405	34702	31966	32070	29642	8053	29176	30730	29873	34886	35622	32516	36336	37814	37953	37615	33424	30995	30086	30750
1_PS 17:0/14:1-d5 iSTD	negative	723.496	3.854	19778	18519	21444	20831	20830	19646	19674	20709	19637	19000	12865	16886	19110	18756	19074	19805	4634	18436	17017	17320	12594	9882	12139	17680	13894	15766	17113	19274	18419	19350	18074
1_PS 17:0/16:1-d5 iSTD	negative	751.529	4.342	28084	26165	26980	28085	27068	27924	26112	28676	26717	27866	20105	23852	26385	28293	27110	25341	6284	27254	23516	25805	21498	16392	20743	23393	23018	26265	26237	26841	26568	27886	27496
1_PS 17:0/18:1-d5 iSTD	negative	779.561	4.846	22418	21490	24536	22203	21561	23493	21524	22743	21878	22837	13483	15628	14907	16040	16853	15807	6527	17054	16633	16221	25517	19521	23694	27778	26651	29161	28798	17966	18105	18046	22712
1_PS 17:0/22:4-d5 iSTD	negative	829.576	4.805	5732	7060	3642	5115	5951	5118	5787	3713	3532	4122	5004	3866	3038	3253	3556	2729	3038	4715	6829	3367	6550	6188	7450	8580	7827	7526	8701	3764	2938	5072	3026
1_SM 16:1-d9 d18:1/16:1 iSTD	negative	768.622	4.347	63295	56849	62612	60853	66017	60018	64608	60548	60840	65332	65731	52201	62548	62730	55786	59555	66952	60530	60325	61222	68830	73497	66172	69794	65644	67140	68598	66594	62808	62400	64934
1_SM 18:1-d9 d18:1/18:1 iSTD	negative	796.653	4.958	8930	9128	9400	9031	9204	8207	7376	7866	9180	8799	12152	9283	7883	9047	8098	8293	10838	7703	8918	9307	38604	39613	38948	38616	37565	35952	39286	9239	9040	8702	8861
1_SM 20:1-d9 d18:1/20:1 iSTD	negative	824.683	5.581	8833	8606	8650	9490	9324	8991	9171	8421	8916	9038	10620	8200	7530	9178	7640	8727	11496	7746	8905	8345	17019	19573	16571	18069	19569	17593	19614	9653	10266	8385	9350
1_SM 22:1-d9 d18:1/22:1 iSTD	negative	852.716	6.23	15832	13608	12542	14565	14612	13852	14492	11037	16274	15945	17327	14977	14290	15411	11474	13265	16722	13488	16949	14201	30318	33771	31334	32168	32577	31611	31078	14915	14089	14877	13847
1_CAR 10:0-d3 iSTD	positive	319.272	0.611	13001438	12806817	12625643	12712488	12894196	12963531	12759274	12786009	12914011	12603116	13267323	13366515	13157048	12898644	12849600	13014483	13621998	12999120	13103267	13055447	13047637	12754637	12960311	12990797	12848267	12898745	12763205	12868975	12828037	12923603	12826534
1_CAR 12:0-d3 iSTD	positive	347.303	0.786	12650222	12730054	12506837	12519044	12796604	12901591	12537280	12650082	12801696	12622628	13145339	13190258	12888165	12918939	12793890	12843437	13331289	12958445	13017478	12950604	12898332	12828498	12928750	12891750	12731490	12847753	12740577	12639525	12705695	12745024	12720041
1_CAR 18:0-d3 iSTD	positive	431.397	2.469	12408084	12723801	11944813	12064044	12268538	12479532	12024450	12410266	12229969	12214598	12966447	12798601	12539121	12508284	12656370	12726153	13014228	12730851	12718682	12716197	12411093	12487593	12676601	12430264	12514930	12397600	12687882	12058446	12494011	12535175	12430193
1_CE 22:1 iSTD	positive	1076.014_729.6526_724.6972	11.846	436175	381456	530435	508125	477772	438026	541267	491306	473079	508700	437890	359936	155129	455834	412041	371005	494307	457414	384131	406929	484512	478632	450047	460510	498162	508786	505614	490249	469766	457133	445886
1_Cer 16:1 d18:1-d7/16:1 iSTD	positive	543.5479_525.537_565.5295	5.15033	347815	278557	358915	331882	362314	304662	384106	331077	320652	348812	181912	240575	359919	286641	299060	309686	159422	268198	298115	272240	164545	177574	156409	158856	156858	158441	159506	338413	316818	305934	330568
1_Cer 18:1 d18:1-d7/18:1 iSTD	positive	571.5792_553.5685_593.5612	5.823	245615	209814	235993	243383	247267	217865	245790	218481	227085	240788	158990	181026	242694	221117	213446	227951	135777	192036	239141	209851	94875	105852	91202	95429	96750	99629	95341	243943	231235	229409	238376
1_Cer 20:1 d18:1-d7/20:1 iSTD	positive	599.6099_581.5996_621.5921	6.462	126562	100126	133203	126500	134143	108095	146703	117819	115426	128877	61678	98956	150940	107650	130725	126331	82122	99557	111789	109736	45314	51024	44498	45045	45076	43477	45098	134651	125364	122176	132202
1_Cer 22:1 d18:1-d7/22:1 iSTD	positive	627.6416_609.6307_649.6232	7.11833	110724	92278	111613	112407	121618	93731	129019	107910	103464	110914	137494	196859	291481	191294	235233	253763	134230	139115	191167	195607	80978	88888	78688	82045	81736	82589	78953	192620	175167	169448	187171
1_Cer 24:1 d18:1-d7/24:1 iSTD	positive	655.6726_637.6622_677.655	7.76833	127790	110306	130197	132315	137584	113466	139984	114710	122182	127982	113655	124629	171588	129011	132058	141385	111509	114058	132800	126701	115237	131788	117508	118596	117788	117202	116579	138410	130668	127882	137091
1_CUDA iSTD	positive	341.28	0.796	85225	93648	81319	81366	82478	87994	76533	89051	83250	75141	84871	91650	81897	80379	86340	85525	89631	89033	86164	82099	86281	86200	97916	85695	87113	93934	93821	81605	85658	89635	94552
1_DG 17:0/16:1-d5 iSTD	positive	624.4979_608.5306_603.5692	6.72067	5899	9607	11146	10150	13028	9496	5314	10690	10593	11254	3375	12375	10987	6614	10700	11457	4988	4964	11832	8882	8954	9975	9972	9032	10754	9054	10361	10308	10535	9356	9327
1_DG 17:0/18:1-d5 iSTD	positive	652.5275_636.5542_631.5991	7.39033	7225	14805	14236	14602	15526	12747	6017	13605	14286	15339	5204	14719	14613	10371	14056	13603	5442	5690	14913	12271	14945	16859	12755	13218	13714	13598	12739	12300	11818	11757	12876
1_DG 17:0/20:3-d5 iSTD	positive	676.5308_660.5536_655.6027	7.01633	9694	26259	34002	29450	39532	30124	10726	33740	29243	32482	8477	32273	34552	17687	35189	36896	10979	10272	36090	27265	27674	30643	24714	26116	27314	26986	27179	29285	27459	26146	25490
1_DG 17:0/22:4-d5 iSTD	positive	702.5461_686.5723_681.6183	7.19067	8209	17892	22500	22094	25491	20804	8163	23286	19967	23087	6983	22395	23771	13419	22124	25594	8907	7549	25829	17722	20643	24017	18821	20257	22074	22709	21670	19078	18441	18290	18193
1_LPC 15:0-d5 iSTD	positive	487.3549_509.3358	1.2215	62120	51196	60592	60143	64040	53871	68457	56910	58052	59634	57748	51081	70498	62100	56260	60398	64527	54165	58956	59080	55057	59547	53691	54247	56220	55174	53100	65177	59851	58708	61785
1_LPC 17:0-d5 iSTD	positive	515.387	1.869	136593	91782	114588	109280	116136	94732	137078	99281	101495	111424	140961	89022	118245	112430	90412	97468	114994	96025	105858	108460	104335	125008	98504	102532	106199	104509	105593	123885	115279	111437	110818
1_LPC 19:0-d5 iSTD	positive	543.418	2.762	52127	39877	50476	51490	52707	43990	55383	46191	46887	48990	66222	43372	62583	54119	44850	45600	50713	48399	48127	51876	44930	51947	44203	46075	45078	44253	44880	57760	48859	48981	52819
1_LPE 15:0-d5 iSTD	positive	445.309	1.241	14759	12536	15211	14617	15394	12690	17019	13042	14205	15690	12272	12102	16171	14944	12589	13691	14785	13197	14428	12378	11910	13672	11498	12551	12819	11953	12256	15717	14430	14504	14438
1_LPE 17:0-d5 iSTD	positive	473.34	1.917	34941	25468	31380	31141	32116	25526	34650	27496	28503	30170	40208	25843	31709	31059	25575	27745	32724	27612	28901	31081	25883	36957	27402	27395	26935	28161	27368	34062	32592	31361	33497
1_LPE 19:0-d5 iSTD	positive	501.371	2.824	17841	15712	19062	20562	18731	14620	18798	17166	16674	17410	18679	15453	19953	17800	16946	16324	15868	16928	16065	16686	16671	16253	15005	15304	15326	15277	16581	19008	18315	18080	17722
1_LPG 15:0-d5 iSTD	positive	476.304	0.994	4162	3999	3654	3579	3794	3994	4038	3254	3870	3865	3607	2763	3783	4546	3543	3681	3282	3798	2936	4056	3658	4307	4123	3866	3789	4890	4356	3313	4779	3535	3562
1_LPG 17:0-d5 iSTD	positive	486.3229_526.3121	1.517	16558	10377	11427	10224	11481	9121	15340	10573	9737	12142	15226	8568	12847	11821	10007	9737	14421	9436	10307	12097	11130	17752	10024	13159	11519	13926	13494	12479	11691	11795	13187
1_LPG 19:0-d5 iSTD	positive	532.365	2.277	3461	2663	3770	3523	3814	4242	5072	3742	3732	3539	4163	3373	3752	4511	3035	3384	3560	3657	4557	4076	3720	4548	3522	3851	3790	3989	4754	4189	3701	3739	3313
1_LPI 15:0-d5 iSTD	positive	546.308	0.876	2891	1845	2275	3007	2581	3430	3157	2615	2136	2750	2415	1891	2347	2603	2559	2581	2850	1875	3067	2869	2864	4172	2454	2774	2679	4293	4125	2067	2225	2632	3563
1_LPI 17:0-d5 iSTD	positive	574.34	1.316	8660	5235	7727	6260	7856	5580	7847	6109	5604	6683	8130	5194	6282	6928	5491	5759	7267	6100	5711	6346	6226	12018	6556	10409	9231	12149	11966	6969	7013	5861	6560
1_LPI 19:0-d5 iSTD	positive	602.371	2.011	5212	4811	4130	3930	3969	3921	4486	3933	4055	4184	3650	4003	4714	4908	3791	3207	3442	4062	4691	4012	5607	6607	4487	4740	4627	6015	5796	4449	4274	4668	3539
1_LPS 15:0-d5 iSTD	positive	489.299	0.954	3709	2228	2327	2415	2621	2530	2642	2462	2001	2733	2097	2757	2886	2427	1922	2491	2722	1962	1919	2816	2867	2371	2158	3064	2133	3552	3172	2488	2524	2271	2686
1_LPS 17:0-d5 iSTD	positive	517.33	1.421	5180	3030	5322	4235	3913	3684	5051	3233	4119	5120	4737	2992	4584	4362	3633	3286	4717	3221	3114	4988	3720	4474	3165	5239	3886	5571	5708	3975	4496	4196	3689
1_PC 17:0/14:1-d5 iSTD	positive	723.5695_745.5516	4.7285	118377	96736	127962	121043	136367	98949	136820	112101	115069	119666	79603	99568	154393	116320	104866	108474	26383	97638	111292	94948	89205	95614	83795	87168	85134	88032	85111	122690	110664	107118	118877
1_PC 17:0/16:1-d5 iSTD	positive	751.601	5.331	238551	196834	274133	265750	275276	217100	294429	236612	226913	243117	141178	179772	326471	226218	217821	223175	43197	206571	218494	199600	144083	150792	135703	140601	138580	143846	135368	247160	226170	222216	236886
1_PC 17:0/18:1-d5 iSTD	positive	779.633	5.96	317173	273681	402946	381881	401895	301127	440876	342992	333402	362979	208242	228279	427341	297625	310507	298441	64520	288889	286948	261421	201797	215448	190941	194169	197221	197298	190354	361189	311178	308197	331640
1_PC 17:0/20:3-d5 iSTD	positive	803.6324_825.6133	5.633	265689	230989	280690	275963	286480	242402	289068	256020	253460	278726	175282	196263	308803	250441	240575	243252	45023	230199	240760	231591	129670	142660	121898	127645	126789	127719	125191	276829	254076	250032	261870
1_PC 17:0/22:4-d5 iSTD	positive	829.6476_851.6275	5.8305	162246	145089	184310	182038	193862	158108	196443	171326	170455	177150	93644	104438	200126	156366	157097	154585	25643	149819	140952	134118	60607	62835	56995	60804	60349	59043	58739	176198	159567	153708	163254
1_PE 17:0/14:1-d5 iSTD	positive	681.522	4.879	19930	18731	20580	20580	22920	17218	22833	20574	18896	20784	12182	17329	22717	19223	18040	18818	5837	16760	19093	17052	16074	15436	14137	15828	15853	15983	15971	20127	18010	19125	19444
1_PE 17:0/16:1-d5 iSTD	positive	709.554	5.494	31594	28663	33898	34015	34623	28039	38567	31114	30380	32156	21550	26297	39240	31705	32162	29873	10002	31103	30585	27393	28705	27451	24834	25174	27171	26025	26399	32804	32203	29236	32899
1_PE 17:0/18:1-d5 iSTD	positive	737.5851_759.5629	6.152	49875	45943	53939	53576	55681	45894	55880	48757	48471	52921	36174	42225	58069	47607	48229	45826	17086	46851	49029	43921	42914	44813	40121	42056	43256	42340	41402	52787	48129	46174	50434
1_PE 17:0/20:3-d5 iSTD	positive	761.585	5.801	125707	126485	140759	135240	138258	150890	156221	159729	133982	128794	50587	60482	117177	79837	121130	91581	20253	93112	66891	96863	24740	23929	23004	23025	24372	24606	24118	108010	102622	122737	140916
1_PE 17:0/22:4-d5 iSTD	positive	787.601	5.993	44355	44397	54472	48337	53445	55087	65682	59252	50003	50048	28288	22544	44332	29400	43119	36565	8858	41478	29603	35931	11665	11369	12097	12210	11686	12242	11795	42155	41062	46853	51740
1_PI 17:0/18:1-d5 iSTD	positive	856.595	5.152	2949	2817	2885	2883	2862	2512	2770	3330	2854	2534	1834	2236	3275	3037	3073	3968	1540	2873	3322	2757	2853	2245	2093	1994	2242	2282	1929	2796	3000	3784	3186
1_PI 17:0/20:3-d5 iSTD	positive	880.591	4.906	10138	9755	37196	11681	37838	9648	39282	11703	12573	32982	5009	4356	15867	8569	8546	8350	2707	9661	7144	6917	4167	4462	3566	231	223	4399	4712	15793	13723	9190	8270
1_PS 17:0/14:1-d5 iSTD	positive	725.514	4.23	6359	5224	5495	6383	4667	5828	6264	5895	4207	6309	4544	5093	6389	4521	5435	5885	2307	5263	3178	5084	5177	3251	4844	4600	4907	4228	5923	5320	5784	5461	6300
1_PS 17:0/16:1-d5 iSTD	positive	753.544	4.791	9881	8740	6390	6640	6034	8686	5608	9989	6700	5895	5950	5976	6997	7390	9394	7286	2447	9130	6019	7323	6123	5987	5846	4958	6947	8159	6397	5578	6690	6246	8381
1_PS 17:0/18:1-d5 iSTD	positive	781.574	5.34	13483	11316	15512	14651	14925	11985	14454	12503	13427	13262	7739	11122	13940	13221	12887	13477	4622	11362	10670	12970	8548	6399	5599	8252	9051	9033	9117	12950	13680	11732	11504
1_PS 17:0/20:3-d5 iSTD	positive	805.573	5.052	32168	25455	38290	36030	38193	23272	33102	28462	32196	34310	11854	26706	36085	32219	31147	29965	6597	23215	26034	24614	5824	5145	5692	7413	6739	6034	8882	35262	31266	25431	21759
1_PS 17:0/22:4-d5 iSTD	positive	831.591	5.226	6313	5717	6925	6345	6318	5487	6708	6578	6534	6124	3101	5131	7026	6547	6042	6659	2050	7210	5078	5136	3686	3348	2852	3449	3938	3595	3648	6894	6498	5155	5884
1_SM 16:1 d18:1/16:1-d9 iSTD	positive	710.6165_732.5987	4.338	94112	81633	98373	105628	102565	84563	104940	88310	87832	96691	87951	79872	105815	92465	78382	79215	89707	80096	93501	86676	91999	94559	82861	86720	87321	88033	86193	98312	91020	88835	93767
1_SM 18:1 d18:1/18:1-d9 iSTD	positive	738.6477_760.6262	4.9575	257828	197923	272755	248282	277447	211309	297896	249259	239132	261712	160870	204906	327769	263063	274460	250104	236874	234673	222181	236115	49936	56014	47562	49116	50625	49188	49234	280492	256476	256651	268157
1_SM 20:1 d18:1/20:1-d9 iSTD	positive	766.678	5.555	32031	25474	33941	33282	35264	26545	36716	29205	29340	33127	25497	22832	39838	29300	28614	28833	25716	27695	27147	26083	22471	24776	20972	21833	23039	23600	20824	34138	30414	29837	30977
1_SM 22:1 d18:1/22:1-d9 iSTD	positive	794.7093_816.6962	6.2	54721	44743	59428	56341	59567	45666	67110	51942	48840	51577	45304	39684	68479	50727	52112	50039	48862	47662	47468	47928	39568	43433	37593	40193	40293	39832	37750	58827	54559	52976	56602
1_SM 24:1 d18:1/24:1-d9 iSTD5	positive	844.7192_822.741	6.8555	64152	55659	66327	65192	71160	55452	81760	60727	59512	63597	55994	50564	73393	60692	55887	60087	64193	55377	58363	55824	55164	55572	50533	53051	53917	52380	53455	68558	62985	59462	63654
1_Sphingosine d17:1 iSTD	positive	286.274	1.139	73893	62635	76559	73977	77418	64959	81498	68490	71132	75695	67299	58196	82494	72167	65986	67555	96678	61032	69909	69739	51345	49834	47360	48197	51101	44395	43490	81940	70965	68512	76196
1_TG 14:0/13:0/14:0-d5 iSTD	positive	752.6209_736.6476_731.6909	9.32167	49460	53438	63657	61199	61140	57959	44552	57029	55849	61301	44958	48511	48346	59149	52445	54463	51288	52765	59626	52045	52117	59624	48761	47753	55353	50833	54186	58093	57858	53888	55008
1_TG 14:0/15:1/14:0-d5 iSTD	positive	778.6363_762.6631_757.7078	9.34967	110314	115728	133850	129589	130668	110282	100739	119255	118138	128885	101490	103712	96894	123758	106595	112160	109404	109630	125985	115727	112331	122622	104971	101896	112215	108584	109785	121138	119112	114760	114327
1_TG 14:0/17:1/14:0-d5 iSTD	positive	806.6679_790.6952_785.7399	9.84533	166927	167894	190579	188593	186328	169778	153690	174870	176353	191530	146016	150022	127564	181452	155013	156849	158134	160393	176053	162369	163234	182630	153561	148953	165731	159138	159933	175228	175761	163109	163943
1_TG 16:0/15:1/16:0-d5 iSTD	positive	834.6996_818.7236_813.771	10.3423	281119	245204	400514	351612	378361	280669	397988	285683	311294	362316	254625	242732	201938	308904	297116	267481	240160	271403	273002	273251	215689	237886	209513	197775	231942	205504	210283	345805	299912	265424	272613
1_TG 16:0/17:1/16:0-d5 iSTD	positive	862.7306_846.7571_841.8026	10.7593	401128	524511	526630	523037	331995	415901	428910	448432	451282	503597	350533	306511	208484	400945	387964	338199	343647	380334	332857	354024	269701	276681	253049	243624	282859	257757	252808	447849	416889	400299	399843
1_TG 16:0/19:2/16:0-d5 iSTD	positive	888.7458_872.7718_867.8176	10.8033	530043	625571	662265	669678	353038	542276	537217	589565	575196	627558	404611	337127	225463	430692	473758	378773	379557	462933	326688	407601	244335	256454	228719	215702	250889	235529	225924	549293	519974	502091	505372
1_TG 18:1/17:1/18:1-d5 iSTD	positive	914.762_898.7873_893.8347	10.7823	343134	431465	431906	428078	237661	345468	325099	379137	365496	391836	281758	242798	157190	282557	288789	256376	252063	282587	225880	271248	163756	182975	148439	151733	161461	162971	159824	356155	329465	318996	329239
1_TG 18:1/19:2/18:1-d5 iSTD	positive	940.7772_924.8032_919.8487	10.8273	279869	312058	337332	334643	174534	275555	270094	299634	296244	308804	222874	185651	116275	224955	238033	201525	196624	238991	160919	217696	112459	124462	107038	103576	112002	113242	111321	288914	275746	270168	265352
1_TG 18:1/21:2/18:1-d5 iSTD	positive	968.8088_952.8361_947.8808	11.186	81098	126825	100215	109081	71473	81299	86647	100995	102370	99474	117216	103394	63057	121994	116841	103047	90828	110065	78799	117173	58907	67932	58515	57860	60913	60313	58638	110881	107353	103368	105539
