# Supplementary material for: Multiomic interpretation of fungus-infected ant metabolomes during manipulated summit disease
Source: Sci Rep. 2023 Sep 1;13:14363. doi: 10.1038/s41598-023-40065-0 (PMC10474057; doi:10.1038/s41598-023-40065-0)
Supplement: Supplementary file 5 — Supplementary Information 5. [file 41598_2023_40065_MOESM5_ESM.xlsx]

## Sheet: Biogenic amines WCMC orginal
							Label	SP1	SP2	SP3	SP4	SP5	SP6	SP7	SP8	SP9	SP10	OP1	OP2	OP3	OP4	OP5	OP6	OP7	OP8	OP9	OP10	B4	B5	B6	MtdBlank001	MtdBlank002	MtdBlank003	PoolQC001	PoolQC002	PoolQC003
							Sample #	1	2	3	4	5	6	7	8	9	10	11	12	13	14	15	16	17	18	19	20	21	22	23	Blank	Blank	Blank	Pool	Pool	Pool
							Species	Ant (Camponotus floridanus)	Ant (Camponotus floridanus)	Ant (Camponotus floridanus)	Ant (Camponotus floridanus)	Ant (Camponotus floridanus)	Ant (Camponotus floridanus)	Ant (Camponotus floridanus)	Ant (Camponotus floridanus)	Ant (Camponotus floridanus)	Ant (Camponotus floridanus)	Ant (Camponotus floridanus)	Ant (Camponotus floridanus)	Ant (Camponotus floridanus)	Ant (Camponotus floridanus)	Ant (Camponotus floridanus)	Ant (Camponotus floridanus)	Ant (Camponotus floridanus)	Ant (Camponotus floridanus)	Ant (Camponotus floridanus)	Ant (Camponotus floridanus)	Ant (Camponotus floridanus)	Ant (Camponotus floridanus)	Ant (Camponotus floridanus)				Ant (Camponotus floridanus)	Ant (Camponotus floridanus)	Ant (Camponotus floridanus)
							Organ	Heads	Heads	Heads	Heads	Heads	Heads	Heads	Heads	Heads	Heads	Heads	Heads	Heads	Heads	Heads	Heads	Heads	Heads	Heads	Heads	Heads	Heads	Heads				Heads	Heads	Heads
							Treatment	Sham	Sham	Sham	Sham	Sham	Sham	Sham	Sham	Sham	Sham	OJ2	OJ2	OJ2	OJ2	OJ2	OJ2	OJ2	OJ2	OJ2	OJ2	Blank	Blank	Blank
							File ID	Will008_MX607828_posHILIC_SP1-001.d	Will006_MX607828_posHILIC_SP2-002.d	Will004_MX607828_posHILIC_SP3-003.d	Will015_MX607828_posHILIC_SP4-004.d	Will021_MX607828_posHILIC_SP5-005.d	Will001_MX607828_posHILIC_SP6-006.d	Will017_MX607828_posHILIC_SP7-007.d	Will012_MX607828_posHILIC_SP8-008.d	Will014_MX607828_posHILIC_SP9-009.d	Will010_MX607828_posHILIC_SP10-010.d	Will020_MX607828_posHILIC_OP1-011.d	Will002_MX607828_posHILIC_OP2-012.d	Will023_MX607828_posHILIC_OP3-013.d	Will007_MX607828_posHILIC_OP4-014.d	Will018_MX607828_posHILIC_OP5-015.d	Will009_MX607828_posHILIC_OP6-016.d	Will019_MX607828_posHILIC_OP7-017.d	Will013_MX607828_posHILIC_OP8-018.d	Will022_MX607828_posHILIC_OP9-019.d	Will016_MX607828_posHILIC_OP10-020.d	Will003_MX607828_posHILIC_B4-021.d	Will005_MX607828_posHILIC_B5-022.d	Will011_MX607828_posHILIC_B6-023.d	MtdBlank001_MX607828_posHILIC_preWill001.d	MtdBlank002_MX607828_posHILIC_postWill010.d	MtdBlank003_MX607828_posHILIC_postWill020.d	PoolQC001_MX607828_posHILIC_preWill001.d	PoolQC002_MX607828_posHILIC_postWill010.d	PoolQC003_MX607828_posHILIC_postWill020.d
Identifier	Annotation	Species	InChI Key	MSI Level	m/z	ESI mode	RT	Peak Height	Peak Height	Peak Height	Peak Height	Peak Height	Peak Height	Peak Height	Peak Height	Peak Height	Peak Height	Peak Height	Peak Height	Peak Height	Peak Height	Peak Height	Peak Height	Peak Height	Peak Height	Peak Height	Peak Height	Peak Height	Peak Height	Peak Height	Peak Height	Peak Height	Peak Height	Peak Height	Peak Height	Peak Height
1.78_192.07	(2-oxo-2,3-dihydro-1H-indol-3-yl)acetic acid	[M+H]+	ILGMGHZPXRDCCS-UHFFFAOYSA-N	3	192.067	ESI pos	1.781	7089	4506	11104	7456	8513	9370	11655	7705	7318	6620	10206	7932	11986	5912	14231	11704	5693	7212	5218	7517							8584	9150	8136
5.65_232.16	(R)-Butyrylcarnitine	[M+H]+	QWYFHHGCZUCMBN-SECBINFHSA-N	2	232.155	ESI pos	5.653	106611	79623	92616	55373	50250	39788	81285	68982	59595	59986	68348	21606	76478	95892	70018	112446	31331	155784	44086	77090	327	244	328	141	429	624	77659	78945	76954
8.93_170.09	1-Methyl-L-histidine	[M+H]+	BRMWTNUJHUMWMS-UHFFFAOYSA-N	2	170.093	ESI pos	8.927	8163	5961	9014	10742	9030	9585	8319	8556	6358	10108	17137	13653	21400	11418	21305	21893	11295	17757	9565	16578	96	456	582	286	442	518	16287	14807	15345
7.26_282.12	1-Methyladenosine	[M+H]+	GFYLSDSUCHVORB-IOSLPCCCSA-N	3	282.12	ESI pos	7.256	788	1001	1382	1421	814	1537	1075	1787	2066	1653	8152	13751	8100	5001	6201	8331	2556	6272	6804	6748	147		170	316	191	85	4663	4891	4961
1.45_173.08	1,4-Cyclohexanedicarboxylic acid	[M+H]+	PXGZQGDTEZPERC-UHFFFAOYSA-N	3	173.082	ESI pos	1.445	513	268	20538	338	346	357	738	338		403	713	1204	487	1448			502	655	511	351	416	1261	437	400		845	1458	1408	1971
9.17_348.07	2-dGMP	[M+H]+	LTFMZDNNPPEQNG-KVQBGUIXSA-N	3	348.072	ESI pos	9.172	23649	18936	16913	17871	10602	22158	17242	14516	13340	8777	5207	4655	12638	8405	10367	17735	4684	10559	3259	7035	1091	2147	1785	133	1208	1830	9562	10162	11658
9.16_346.06	2'-Deoxyguanosine 5'-monophosphate	[M-H]-	LTFMZDNNPPEQNG-KVQBGUIXSA-N	3	346.055	ESI neg	9.163	1840	1585	1486	1440	993	1562	1590	1066	1084	716	418	287	891	749	660	1577	361	824	331	653	89	226	179		114	183	740	748	835
8.11_197.09	3-Aminotyrosine	[M+H]+	POGSZHUEECCEAP-UHFFFAOYSA-N	3	197.092	ESI pos	8.108	5116	1905	5341	1210	1753	2493	5422	2225	5442	4383	1778	1872	3051	2862	674	2126	832	1397	1333	1224	365	366			459		3280	2063	2969
7.28_225.09	3-Hydroxykynurenine	[M+H]+	VCKPUUFAIGNJHC-UHFFFAOYSA-N	3	225.089	ESI pos	7.279	8369	9087	5579	6119	5256	7557	6074	7153	11331	8336	8076	4842	5802	3956	9573	7238	6960	5426	2460	14519	320	321	172		385	373	7343	7129	7381
1.08_153.06	3-Hydroxyphenylacetic acid	[M+H]+	FVMDYYGIDFPZAX-UHFFFAOYSA-N	3	153.058	ESI pos	1.076	22173	15709	26808	16556	13080	11643	31889	20113	13643	23721	5042	14886	30826	19541	22153	40307	10902	23413	14408	17348							21684	21142	20488
6.96_258.11	3-Methylcytidine	[M+H]+	RDPUKVRQKWBSPK-ZOQUXTDFSA-N	3	258.113	ESI pos	6.959	99	145	169			115	154	304	207	206	594	2286	1206	584	949	1035	141	707	370	760					99	118	832	635	177
9.30_170.09	3-Methylhistidine	[M+H]+	JDHILDINMRGULE-LURJTMIESA-N	3	170.093	ESI pos	9.304	4045	3839	5733	6610	4160	4952	5107	5030	3671	5128	6176	4181	7345	3832	9212	7329	4355	4569	3277	5641	272	336	656	438	124	291	5563	5186	6187
2.24_144.07	4-Acetamidobutyric acid	[M-H]-	UZTFMUBKZQVKLK-UHFFFAOYSA-N	3	144.067	ESI neg	2.24	81	59	87	86	107	75	73	141	61	70	7879	10399	5866	4956	4285	8362	1866	2078	2032	2759	41	21	29	51	54	24	2240	2502	2225
7.29_138.06	4-Aminobenzoic acid	[M+H]+	ALYNCZNDIQEVRV-UHFFFAOYSA-N	3	138.056	ESI pos	7.285	96615	93948	79607	138868	127317	260859	193620	152208	307459	156155	179354	182233	294241	148559	148382	415090	147365	292163	181682	109868	66						192145	191159	194908
7.53_146.09	4-Guanidinobutyric acid	[M+H]+	TUHVEAJXIMEOSA-UHFFFAOYSA-N	3	146.094	ESI pos	7.528	21854	32752	86793	51389	53474	42795	76597	78283	43839	97507	29944	41335	28677	24392	94514	25963	24594	30705	24121	53455	2987	2997	3590	2785	3714	3851	50896	52490	46058
1.56_137.02	4-Hydroxybenzoic acid	[M-H]-	FJKROLUGYXJWQN-UHFFFAOYSA-N	3	137.024	ESI neg	1.557	1072	1025	1032	1055	1279	1204	1196	816	1184	1140	1425	1537	1166	1339	1659	1242	880	1332	1256	1344	331	264	267	509	261	248	1325	1167	1237
2.17_150.06	4-Hydroxymandelonitrile	[M+H]+	HOOOPXDSCKBLFG-UHFFFAOYSA-N	3	150.058	ESI pos	2.174	2440	2698	2555	4000	3932	4946	2375	3219	3056	3132	1818	4910	3087	1436	3580	2342	1112	1532	2728	3117		575	129	322	331	174	3143	3287	3680
1.81_190.05	5-Hydroxy-3-indoleacetic acid	[M-H]-	DUUGKQCEGZLZNO-UHFFFAOYSA-N	3	190.051	ESI neg	1.807	7159	5106	11926	8092	9505	8674	12922	7686	7446	6332	12606	8372	14875	7016	12553	13449	5837	7773	6827	8689							9525	8901	10317
1.08_133.09	6-Hydroxycaproic acid	[M+H]+	IWHLYPDWHHPVAA-UHFFFAOYSA-N	3	133.09	ESI pos	1.078	2031	3133	4051	4250	2672	2731	2675	3938	3310	3594	3798	2872	3689	4335	4732	4087	3466	3585	3221	3475	2727	1434	1914	1506	1727	1841	2667	1874	1768
7.30_298.12	7-Methylguanosine	[M]+	OGHAROSJZRTIOK-KQYNXXCUSA-O	3	298.122	ESI pos	7.299	268	292	94	198	160	118	201	393	212	197	2825	4568	2041	1042	757	1847	866	1082	1896	1692	109		69	97	195	120	1410	820	1291
4.89_268.10	8-Oxo-2-deoxyadenosine	[M+H]+	NDWAUKFSFFRGLF-YRZWDFBDSA-N	3	268.105	ESI pos	4.892	645888	984810	1236550	1259772	662850	841058	1085497	1944372	1696981	1458875	1141922	82282	2231287	1051864	1773709	1999998	914823	1498230	721114	1042050	8848	26597	10581	24168	32333	12912	1255054	1272052	1297818
7.01_204.12	Acetylcarnitine	[M]+	RDHQFKQIGNGIED-MRVPVSSYSA-O	1	204.124	ESI pos	7.014	2874692	2659102	2901710	2701617	2681016	3024410	3792134	2539795	4955846	3682265	92116	102719	491518	436717	609539	823758	489438	1224332	437559	324798	3298	3315	2982	5538	3208	3408	1893137	1887614	1908966
3.03_146.12	Acetylcholine	[M]+	OIPILFWXSMYKGL-UHFFFAOYSA-N	2	146.118	ESI pos	3.029	129850	91280	101715	59258	26118	28035	81602	38396	124313	8128	11461	61015	518043	355531	115380	87505	53923	453074	119994	112357	522	472	342	629	193	191	130680	136191	136095
1.45_192.07	Actrarit	[M-H]-	MROJXXOCABQVEF-UHFFFAOYSA-N	3	192.066	ESI neg	1.45	758	452	626	935	1071	763	1113	538	286	841	593	323	406	278	2242	310	445	1011	641	276	14	13		16	18	14	750	737	735
4.63_134.05	Adenine	[M-H]-	GFFGJBXGBJISGV-UHFFFAOYSA-N	3	134.047	ESI neg	4.632	12411	14844	19717	27705	29201	18786	16942	25715	32865	47457	32934	12098	50737	35742	47128	54501	31901	36946	47067	52610	158	183	198	347	396	364	32580	32308	35135
4.92_266.09	Adenosine	[M-H]-	OIRDTQYFTABQOQ-KQYNXXCUSA-N	3	266.089	ESI neg	4.915	1170	2314	2864	3126	1287	1426	2504	4553	4602	3725	2633	78	5705	2405	3010	4900	2066	3544	1366	2227		30	13	16	26	14	3032	2778	2918
2.13_145.05	Adipic acid	[M-H]-	WNLRTRBMVRJNCN-UHFFFAOYSA-N	3	145.051	ESI neg	2.13	792	950	7891	913	866	945	824	782	890	779	1307	1420	1453	1423	2816	1384	875	1211	1122	1245	274	235	307	248	245	274	1614	1636	1524
8.77_131.13	Agmatine	[M+H]+	QYPPJABKJHAVHS-UHFFFAOYSA-N	3	131.129	ESI pos	8.772	6484	5814	11107	8865	9063	17875	5369	8097	6008	8222	8214	4489	1480	3217	11714	11318	5407	2251	4696	5407	9184	1028	2517	1730	8961	8577	7129	7993	8354
8.19_161.09	Ala-Ala	[M+H]+	DEFJQIDDEAULHB-QWWZWVQMSA-N	3	161.093	ESI pos	8.192	1523	2618	2038	2166	2125	2300	1963	3677	2559	3264	7854	7260	9030	6752	9966	9981	5944	8404	6073	8345	601	481	355	289	543	279	5187	4855	4647
7.52_203.14	Ala-Leu	[M+H]+	RDIKFPRVLJLMER-UHFFFAOYSA-N	3	203.137	ESI pos	7.524	545	429	962	629	1155	686	453	867	481	453	3840	3851	5137	3604	6034	4862	3129	4612	3535	4248	111	219	245	251	502	125	2266	3031	2547
5.55_157.04	Allantoin	[M-H]-	POJWUDADGALRAB-UHFFFAOYSA-N	3	157.036	ESI neg	5.555	250	81	90	178	245	662	35	287	125	89	1258	1347	1108	620	436	903	175	137	137	659	14		13				408	515	404
7.68_98.01	Allyl isothiocyanate	[M-H]-	ZOJBYZNEUISWFT-UHFFFAOYSA-N	3	98.0067	ESI neg	7.684											2786	2187	2850	2034	2538	3566	1321	2167	1426	2328							1123	1127	1191
6.90_260.06	alpha-Galactosamine-1-phosphate	[M+H]+	YMJBYRVFGYXULK-VFUOTHLCSA-N	3	260.057	ESI pos	6.904	234	407	733	556	415	620	385	470	615	391	1243	1265	1906	867	2188	1675	694	1400	882	1263	58	37	19	104		32	665	893	1106
6.89_151.06	Arabitol	[M-H]-	HEBKCHPVOIAQTA-QWWZWVQMSA-N	3	151.061	ESI neg	6.894	1766	529	2057	1696	2818	2378	493	1997	1353	336	125	148	298	63	331	148	96	236	61	83							803	916	900
9.36_175.12	Arginine	[M+H]+	ODKSFYDXXFIFQN-BYPYZUCNSA-N	1	175.12	ESI pos	9.356	1571728	1630775	1786689	1680724	1413956	2042994	1530007	1739708	1699240	1564037	1155033	1090652	1521754	1107417	2027925	1560591	1038696	1407654	861129	1256048	36290	32687	37988	20077	37857	39883	1592339	1550159	1584901
8.60_133.06	Asparagine	[M+H]+	DCXYFEDJOCDNAF-REOHCLBHSA-N	1	133.061	ESI pos	8.599	25392	26945	38880	39578	22459	38441	25532	27220	30352	30161	13307	15252	13877	12046	23443	15936	11788	14260	14245	14175	9597	8189	9412	9532	9940	10025	22523	22710	22662
9.11_134.05	Aspartic acid	[M+H]+	CKLJMWTZIZZHCS-REOHCLBHSA-N	3	134.045	ESI pos	9.105	42	119	157	203			250	67	135	181	2043	5413	252	743	1121	274	455	833	673	1670	229	42			201		173	277	526
1.64_240.18	Benzphetamine	[M+H]+	YXKTVDFXDRQTKV-UHFFFAOYSA-N	3	240.18	ESI pos	1.636	6664	5763	9452	8498	9316	10631	6570	10039	6664	7657	7770	7332	6687	7234	8819	4964	7626	7648	8464	8342	6085	5143	3217	4395	1987	5004	6437	6472	6910
1.61_332.33	Benzyldimethyltetradecylammonium	[M]+	WNBGYVXHFTYOBY-UHFFFAOYSA-N	2	332.332	ESI pos	1.608	13660	31501	584654	7344	9581	19707	24322	6707	11334	9129	6936	7224	57564	271929	13294	15388	9034	5832	8905	17650	9867	19899	4556	27752	5320	14109	53645	56952	59334
7.91_90.06	beta-Alanine	[M+H]+	UCMIRNVEIXFBKS-UHFFFAOYSA-N	3	90.0587	ESI pos	7.912	1345	1641	2104	2031	1493	1530	1783	1957	1554	1249	1230	509	1340	1159	1575	1373	1150	1456	408	891			93	1173	103	57	1748	1495	1909
7.05_118.09	Betaine	[M+H]+	KWIUHFFTVRNATP-UHFFFAOYSA-N	1	118.086	ESI pos	7.049	294058	175454	264992	350606	414332	299121	295769	506627	502446	269685	4920012	5818043	5290247	4796118	7211870	5443160	3181477	3683027	2849448	4852504	40600	40531	41902	40563	40436	39962	3779726	3803711	3707121
5.78_120.10	Betaine aldehyde	[M+H2O]+	SXKNCCSPZDCRFD-UHFFFAOYSA-N	2	120.102	ESI pos	5.781	541	469	908	650	445	617	358	625	720	517	78125	33693	83554	28756	139409	104592	62707	60187	54148	57556	861	955	1169	793	609	1070	34818	35131	35373
7.63_162.11	Carnitine	[M+H]+	PHIQHXFUZVPYII-ZCFIWIBFSA-N	3	162.113	ESI pos	7.626	2929972	2111785	3040179	2754819	2933546	2457965	2389088	2497011	2953257	2026582	3128948	3149593	3324048	3355774	4191874	3360324	2866900	3781075	2282684	2936623	904280	881968	929189	784070	994150	984280	3069412	3110300	3001492
9.47_227.12	Carnosine	[M+H]+	CQOVPNPJLQNMDC-ZETCQYMHSA-N	3	227.119	ESI pos	9.471	1282	962	1634	1422	1540	1473	1522	1959	1867	2112	5293	5916	9088	6534	7118	7305	4324	4867	6246	7767	1481	835	1239	1609	1469	1134	3722	3548	3953
8.47_341.11	Cellobiose A	[M-H]-	GUBGYTABKSRVRQ-QRZGKKJRSA-N	3	341.108	ESI neg	8.472	137	202	446	306	262	236	221	123	176	197	1330	423	2032	991	184	1382	438	760	828	1069	13		14			14	580	687	722
8.59_341.11	Cellobiose B	[M-H]-	GUBGYTABKSRVRQ-QRZGKKJRSA-N	3	341.109	ESI neg	8.59	331	583	674	646	819	583	663	544	714	1074	2958	581	4670	1444	230	2214	691	1289	1141	1897	14	65	13	14		18	1233	1067	1140
5.09_104.11	Choline	[M]+	OEYIOHPDSNJKLS-UHFFFAOYSA-N	1	104.108	ESI pos	5.087	3910	3071	6384	5110	4253	4845	3875	6929	5122	3523	74440	109330	137270	68454	209836	93385	61028	71016	49025	62819	26	20	40		68	46	42401	41694	40605
8.67_176.11	Citrulline	[M+H]+	RHGKLRLOHDJJDR-BYPYZUCNSA-N	3	176.107	ESI pos	8.673	35176	36021	44321	43087	23088	32207	26160	41291	28080	36639	16195		25562	22151	77724	34780		26238	18764	23989							32979	28315	31689
1.06_211.14	Cyclo(Leu-Pro)	[M+H]+	SZJNCZMRZAUNQT-IUCAKERBSA-N	3	211.137	ESI pos	1.061	91403	65690	59111	171252	66236	263172	231875	63750	143718	163742	30963	30464	217569	37053	64618	121959	76948	91366	37839	170388	15766	2387	2608	2338	15856	16171	140955	129205	142361
9.77_223.08	Cystathionine	[M+H]+	ILRYLPWNYFXEMH-WHFBIAKZSA-N	3	223.078	ESI pos	9.766	557		283	1386	720	404	981	1087	216	546	8599	5516	17094	6886	20050	12207	7275	10707	6233	10185	368			327	168	530	5614	5070	5302
8.82_387.12_8.82_377.09	Disaccharide 01	[M+CHO2]-_[M+Cl]-		4	387.1151_377.0866	ESI neg	8.8175	1074487	824241	181313	382851	347282	439485	354831	448897	1017942	503004	65904	83294	1244118	250752	398621	477818	448688	344112	488572	435068	81	187	198	42	105	429	512478	504647	536341
9.02_377.09	Disaccharide 02	[M+Cl]-		4	377.086	ESI neg	9.02	2119	2028	994	1589	1422	1160	1343	1444	3032	1998	94645	108788	133849	131377	15131	150669	46161	26962	93020	126595		13	14			14	56091	57511	59559
1.31_325.18	Dodecylbenzenesulfonic acid	[M-H]-	KWXICGTUELOLSQ-UHFFFAOYSA-N	2	325.185	ESI neg	1.308	19205	9249	24126	24678	7985	8752	8571	7375	10879	6770	18821	15944	23681	10341	17059	10674	11336	8715	35863	10248	23610	11336	6211	4987	4605	4506	15287	14714	15320
7.69_230.10	Ergothioneine	[M+H]+	SSISHJJTAXXQAX-ZETCQYMHSA-N	1	230.097	ESI pos	7.687	197	236		180	1696	194	618	1414	586	157	1072915	1148937	1372280	855208	1563246	1323466	541183	960057	559926	980501	198		156				502916	492636	507765
0.98_338.34	Erucamide	[M+H]+	UAUDZVJPLUQNMU-KTKRTIGZSA-N	1	338.341	ESI pos	0.982	150479	69790	759962	55144	707648	203228	159169	420087	35067	52441	30695	328506	1018586	39362	82249	28714	46203	52978	52244	53078	21720	168985	525742	41198	32466	50431	253694	81670	50240
7.13_62.06	Ethanolamine	[M+H]+	HZAXFHJVJLSVMW-UHFFFAOYSA-N	3	62.0609	ESI pos	7.132	521	518	1067	800	860	1016	1207	1065	976	875	1782	2268	2186	1033	2657	2228	1575	2128	1386	1561	31	41			23		1718	1062	1417
8.24_180.09	Galactosamine	[M+H]+	MSWZFWKMSRAUBD-GASJEMHNSA-N	3	180.088	ESI pos	8.237	5096	8066	8535	9214	9557	8735	11843	8834	9779	11303	8417	4300	16520	6445	13466	12725	6751	9294	7038	10522		180		143			9549	10614	10463
7.87_261.15	gamma-Glutamylleucine	[M+H]+	MYFMARDICOWMQP-YUMQZZPRSA-N	3	261.147	ESI pos	7.87	1014	1180	2060	1201	1590	1170	1263	2181	1343	1782	3403	4810	3852	3316	4856	4121	2580	3703	2810	3859	713	292	977	548	709	664	2833	2779	2748
8.60_146.05	Glutamic acid	[M-H]-	WHUUTDBJXJRKMK-VKHMYHEASA-N	3	146.046	ESI neg	8.604	53937	60164	70584	80460	60893	60934	78040	72712	63689	68986	38507	51651	47884	42017	82531	55800	27958	57427	34860	52276	1672	1752	2033	256	694	1705	52080	52980	52199
8.44_147.08_8.44_130.05	Glutamine	[M+H]+_[M+H-NH3]+	ZDXPYRJPNDTMRX-VKHMYHEASA-N	1	147.077_130.0505	ESI pos	8.4375	1883839	1789874	3005392	2764396	1654534	3282913	2000005	2383871	2565615	2154182	403493	570975	438462	498320	2872742	630421	359616	438122	386699	536965	6996	13807	11100	3511	5278	6578	1487881	1447001	1472660
7.82_175.11	Gly-Val	[M+H]+	STKYPAFSDFAEPH-UHFFFAOYSA-N	3	175.109	ESI pos	7.82	1027	865	1517	1022	1101	1187	1076	1320	1123	1016	2871	4215	3117	2584	3514	3971	2427	2638	3196	2973	1055	703	1034	465	821	819	1682	1769	2042
7.63_89.02	Glyceraldehyde	[M-H]-	MNQZXJOMYWMBOU-UHFFFAOYSA-N	3	89.0246	ESI neg	7.626	2582	2251	1643	3341	2477	2687	4053	3505	2122	3160	2873	1707	5753	3078	3480	3617	2224	2033	3933	4010	182	144	201	208	199	207	2793	3600	2579
8.49_280.09_8.50_258.11	Glycerophosphocholine	[M+Na]+_[M+H]+	SUHOQUVVVLNYQR-MRVPVSSYSA-N	2	280.0934_258.1118	ESI pos	8.495	1177103	1149102	1952030	1350753	1162925	2090385	1222276	1308570	1467165	1066686	7999295	7721511	10380817	7600250	10840413	10184018	5679105	8228400	5485493	8061845	10203	2413	3790	3451	2189	14566	5901793	5885808	5934967
7.09_284.10	Guanosine	[M+H]+	NYHBQMYGNKIUIF-UUOKFMHZSA-N	3	284.1	ESI pos	7.094	3885	7341	11082	12784	10838	8270	9514	17028	15736	15679	68655	64654	76747	43266	65711	70974	38164	59433	61337	59402	657	490	705	942	2528	418	38544	38130	40536
9.36_154.06	Histidine	[M-H]-	HNDVDQJCIGZPNO-YFKPBYRVSA-N	3	154.062	ESI neg	9.355	8600	9375	17875	9256	4750	17539	5355	11476	15189	6869	1015	1308	1015	1318	11144	1930	1579	1793	864	1417	67	132	90	31	30	40	4604	4738	4574
1.11_201.15	HMBA	[M+H]+	BNQSTAOJRULKNX-UHFFFAOYSA-N	3	201.155	ESI pos	1.111	2728	9087	2333	5156	5028	5863	8591	3751	6134	8382	3460	8836	4483	2461	3075	8328	924	6871	7565	11657	5897	2489	6217	2550	5403	3655	4757	3740	3556
8.21_120.07	Homoserine	[M+H]+	UKAUYVFTDYCKQA-VKHMYHEASA-N	3	120.065	ESI pos	8.206	14444	11058	17810	16397	13017	16483	12339	13837	11778	11577	11512	9379	8900	7685	15573	9628	4860	8125	6036	8038	224	338	641	242	329	256	11397	12111	11873
8.05_132.07	Hydroxyproline	[M+H]+	PMMYEEVYMWASQN-DMTCNVIQSA-N	3	132.066	ESI pos	8.048	19634	24465	23687	31537	22996	21032	26734	18597	23222	28422	12057	9090	16019	9267	20358	15091	9644	15179	2867	11319	47	222	134	231	56	141	19153	19451	19460
6.18_137.05	Hypoxanthine	[M+H]+	FDGQSTZJBFJUBT-UHFFFAOYSA-N	2	137.046	ESI pos	6.177	61973	113967	214365	192524	194594	169244	194766	191359	189959	268616	286001	282928	279312	236070	439377	272319	209925	246509	229983	314620	120	279	182	5349	1207	363	234058	249332	250521
4.89_135.03	Hypoxanthine	[M-H]-	FDGQSTZJBFJUBT-UHFFFAOYSA-N	3	135.031	ESI neg	4.894	459	149	782	474	853	520	208	321	348	120	269	4065	238	383	379	336	190	293	335	589	116	99	134	136	188	107	583	546	558
6.16_267.07	Inosine	[M-H]-	UGQMRVRMYYASKQ-KQYNXXCUSA-N	1	267.075	ESI neg	6.162	25757	64457	131987	126616	132695	94126	124167	110167	115775	196871	218142	214333	204555	186707	264760	211431	153089	180505	218034	254605	103	162	130	1258	265	29	174474	168256	183301
7.07_132.10	Isoleucine	[M+H]+	AGPKZVBTJJNPAG-WHFBIAKZSA-N	1	132.102	ESI pos	7.066	134812	137857	222417	125212	106224	175337	135851	170275	131924	113645	18716	28299	28003	19736	30376	27810	15571	29828	22264	24723	695	472	1236	1571	1211	607	73203	76688	74767
8.82_341.11	Isomaltose A	[M-H]-	DLRVVLDZNNYCBX-RTPHMHGBSA-N	3	341.109	ESI neg	8.817	22117	15906	2174	4810	4292	5652	4408	6456	23062	7219	726	979	25306	2966	5189	7415	6544	4755	6737	6315		16	13			14	7534	7390	7915
6.08_188.04	Kynurenic acid	[M-H]-	HCZHHEIFKROPDY-UHFFFAOYSA-N	3	188.035	ESI neg	6.085	127	117	152	128	110	109	114	126	125	113	131	110	112	139	2045	128	102	119	155	130	124	118	117	109	108	108	229	243	191
8.79_343.12	Lactitol	[M-H]-	VQHSOMBJVWLPSR-JVCRWLNRSA-N	3	343.124	ESI neg	8.795	198	28	94	126	138	117	51	42	255	123	923	2583	1086	845	254	965	288	313	549	817							454	450	515
8.70_341.11	Lactose B	[M-H]-	GUBGYTABKSRVRQ-QKKXKWKRSA-N	3	341.108	ESI neg	8.699	493	1022	968	967	1269	1000	1122	859	1086	1738	4621	1173	8158	2273	303	3474	962	1792	1718	2761		81		13	16	14	1811	1745	1780
1.13_265.15	Laurylsulfuric acid	[M-H]-	MOTZDAYCYVMXPC-UHFFFAOYSA-N	2	265.148	ESI neg	1.126	23384	14947	27454	21282	9031	14188	13035	14422	16846	11269	19163	23755	31203	13168	20215	14391	10202	10863	22843	12213	19493	9048	7096	4441	4080	4077	15246	15900	15717
1.78_328.12	Loxapine	[M+H]+	XJGVXQDUIWGIRW-UHFFFAOYSA-N	3	328.124	ESI pos	1.785	7276	4523	11165	7077	6685	8949	12743	8587	6659	6012	10575	6382	11462	5914	14415	11663	3536	7220	4822	8069							8046	7593	7828
9.44_147.11	Lysine	[M+H]+	KDXKERNSBIXSRK-YFKPBYRVSA-N	1	147.113	ESI pos	9.443	47703	62700	71249	81471	50811	67358	44421	57575	94415	63186	30205	46597	26982	27112	82753	37762	20944	20336	23120	40530	6262	3982	5338	5320	8878	5428	53061	48651	51781
9.32_133.01	Malic acid	[M-H]-	BJEPYKJPYRNKOW-UWTATZPHSA-N	3	133.014	ESI neg	9.319	1406	754	1253	1663	3170	1637	1850	1760	1563	2646	6252	2537	4684	2129	8464	4082	2285	3404	1682	3848	574	299	414	85	161	798	1250	1594	2003
9.58_503.16	Maltotriose	[M-H]-	FYGDTMLNYKFZSV-DZOUCCHMSA-N	3	503.161	ESI neg	9.578	151	118	127	89	95	61	219	180	95	173	6994	1866	16311	4274	101	5906	1253	913	1779	4376							1623	1639	1766
7.59_181.07	Mannitol	[M-H]-	FBPFZTCFMRRESA-KVTDHHQDSA-N	1	181.073	ESI neg	7.588	24079	8251	9680	12516	20604	26732	4305	20467	18780	24962	627733	629940	681062	499106	454214	541854	336654	434983	433861	537682	6239	1796	2257	1055	1602	6760	327011	317936	339655
7.62_179.06	Mannose	[M-H]-	WQZGKKKJIJFFOK-QTVWNMPRSA-N	3	179.056	ESI neg	7.625	4691	3256	2253	5813	3730	4632	7868	7010	3238	5390	3604	2229	9612	4951	6288	4668	3030	2377	7111	6025	83	5	99	65	76	120	3845	6119	3421
8.91_341.11	Melibiose A	[M-H]-	DLRVVLDZNNYCBX-ABXHMFFYSA-N	3	341.108	ESI neg	8.915	237	190	112	168	167	115	134	108	269	150	3948	4650	6817	5736	640	8283	1565	982	3222	5983		17					1707	1718	1802
9.02_341.11	Melibiose B	[M-H]-	DLRVVLDZNNYCBX-ABXHMFFYSA-N	3	341.108	ESI neg	9.02	82	97	101	88	119	76	94	70	119	87	5592	6543	9170	7926	702	11171	2064	1109	4001	8182		15		22			2269	2276	2412
1.08_219.13	Meprobamate	[M+H]+	NPPQSCRMBWNHMW-UHFFFAOYSA-N	3	219.135	ESI pos	1.077	1650	2169		1621	5008	5166	3234		5317	6317	5732	9224	4641	2975	7354	6238	2630	4997	4224	4597							5837	5188	5205
6.50_160.13	Methacholine	[M]+	NZWOPGCLSHLLPA-UHFFFAOYSA-N	2	160.135	ESI pos	6.505	261971	186567	273057	301865	299727	275319	213205	235192	347344	330342	114097	86655	250923	177529	319729	245913	205074	279684	58810	148025	521	307	926	1217	591	418	244239	240500	241024
7.29_150.06	Methionine	[M+H]+	FFEARJCKVFRZRR-BYPYZUCNSA-N	1	150.059	ESI pos	7.287	61957	38986	74968	68306	60124	64016	83828	60570	41975	52644	27447	31011	42084	27839	67928	37916	28881	43559	32144	31620	400	293	348	223	335	125	50726	50564	51300
8.40_164.04	Methioninesulfoxide	[M-H]-	QEFRNWWLZKMPFJ-YGVKFDHGSA-N	3	164.039	ESI neg	8.398	1089	298	294	383	343	386	621	359	216	456	107	91	113	117	155	118	87	262	136	138	53	37	26	53	29	34	290	308	247
8.39_166.05	Methioninesulfoxide A	[M+H]+	QEFRNWWLZKMPFJ-YGVKFDHGSA-N	3	166.054	ESI pos	8.39	93154	30987	28485	33551	34320	40829	58078	33868	24428	45710	8232	2523	9008	5052	8598	6573	4421	28035	7110	11487			410	256			28739	26763	29183
6.85_263.14	Methohexital	[M+H]+	NZXKDOXHBHYTKP-UHFFFAOYSA-N	3	263.142	ESI pos	6.847	358	101	230	412	199	289	96	217	621	501	1276	2036	1245	2981	1391	1779	2838	1267	1951	3042	37	1589	121	118	190	141	1108	1129	1485
3.93_73.03	Methylacetate	[M-H]-	KXKVLQRXCPHEJC-UHFFFAOYSA-N	3	73.0297	ESI neg	3.927	610	490	682	680	491	467	807	623	376	479	1216	861	1734	1101	1345	1451	463	961	629	1002	24	28	18	17	13	16	696	764	779
1.69_89.06	Methylpropionic acid	[M+H]+	KQNPFQTWMSNSAP-UHFFFAOYSA-N	3	89.0606	ESI pos	1.687	12701	12875	14674	14186	17098	17117	15150	14591	13944	13077	15266	14091	14393	13363	17783	13538	12897	14429	14524	15190	8938	9159	8150	9346	6949	8528	13196	13816	14793
2.75_131.03	Methylsuccinic acid	[M-H]-	WXUAQHNMJWJLTG-UHFFFAOYSA-N	3	131.035	ESI neg	2.751	445	428	540	491	449	488	457	581	418	404	924	963	891	695	1809	987	508	679	607	793	261	192	253	245	224	275	610	678	643
7.61_190.07	N-Acetylglutamic acid	[M+H]+	RFMMMVDNIPUKGG-YFKPBYRVSA-N	3	190.073	ESI pos	7.61	10065	10143	10436	9418	9177	9938	9179	10478	12039	11038		2664	7917	6685	5776	9033	1206	6013	6097	6865		105			48	57	8854	8688	8805
7.97_198.09	N-Acetylhistidine	[M+H]+	KBOJOGQFRVVWBH-ZETCQYMHSA-N	3	198.09	ESI pos	7.973	6079	7583	8382	10315	6458	13935	5521	15692	12632	11054	6577	4553	9228	6675	13590	13126	5648	6594	11216	8634	509	474	440	871	622		9202	8573	9747
2.92_192.07	N-Acetylmethionine	[M+H]+	XUYPXLNMDZIRQH-UHFFFAOYSA-N	3	192.067	ESI pos	2.916	784	485	2245	1245	1599	2110	916	1225	1768	494	1207	432	1660	745	3443	550	341	1078	656	1074							1617	1560	1879
9.25_308.10	N-Acetylneuraminic acid	[M-H]-	SQVRNKJHWKZAKO-LUWBGTNYSA-N	3	308.1	ESI neg	9.251	1054	1570	1852	2371	2034	1378	2840	2081	2233	2864	916	590	1864	1097	1672	2052	842	2010	1789	1709	13	35	28			50	1573	1561	1580
7.93_189.12	N-epsilon-Acetyllysine	[M+H]+	DTERQYGMUDWYAZ-ZETCQYMHSA-N	3	189.123	ESI pos	7.93	2827	2239	4093	3382	2514	3467	2312	3019	2958	3440	4527	8722	6938	4582	12694	8811	4558	7079	3980	5254	339	73	115	242	98	91	4608	4292	5263
5.19_241.12	N-L-.gamma.-Glutamyl-L-leucine	[M-H-H2O]-	MYFMARDICOWMQP-UHFFFAOYSA-N	2	241.12	ESI neg	5.191	524	553	823	655	655	662	526	763	610	486	11093	6684	25454	12836	24225	20826	10685	17364	10973	10768			41	95	102	91	6371	6341	6934
8.60_102.06	N-Methylalanine	[M-H]-	GDFAOVXKHJXLEI-VKHMYHEASA-N	3	102.056	ESI neg	8.604	5698	6210	9567	8781	6882	6726	7635	7056	8675	8604	5344	5287	5776	4809	7911	7741	4111	8673	4384	6765	212	265	297	40	107	242	6900	5780	6960
8.31_162.08	N-Methylglutamic acid	[M+H]+	XLBVNMSMFQMKEY-UHFFFAOYSA-N	3	162.08	ESI pos	8.308								6649			13866	18850	13845	6953	26482	9977	7675	11730	5576	10070	461	355	1357	186	448	245	9508	8422	9797
9.07_170.09	N-Methylhistidine	[M+H]+	CYZKJBZEIFWZSR-LURJTMIESA-N	3	170.094	ESI pos	9.067	6954	5551	7298	10466	8297	7768	7858	7657	4719	7556	9866	11453	13717	10871	16030	20192	10297	15591	10073	9292	450	505	212	301	423	233	8256	12375	8909
6.97_130.09	N-Methylproline	[M+H]+	CWLQUGTUXBXTLF-YFKPBYRVSA-N	3	130.087	ESI pos	6.966	3503	6019	4536	7131	4101	5463	5803	3337	3204	8596	3306	2416	7838	2394	11058	3990	4411	3691	2522	6165	295	131	344	360	423	261	5278	5280	5633
7.70_134.08	N-Methylthreonine	[M+H]+	CCAIIPMIAFGKSI-DMTCNVIQSA-N	3	134.082	ESI pos	7.704	2920	2757	3680	2594	3545	3888	3601	4393	3545	3592	4102	2467	4444	2736	4313	3728	3222	4169	2855	3286	116	285	269	288	59	474	3643	3395	3808
6.89_132.10	N-Methylvaline	[M+H]+	AKCRVYNORCOYQT-UHFFFAOYSA-N	3	132.102	ESI pos	6.888	35359	28767	58278	33776	38709	35771	31344	59981	33213	35456	67835	81557	90088	73526	108643	90469	55283	80658	76522	87575	1181	1036	1554	2553	1572	1029	62538	61961	61571
5.89_154.10	N-omega-Acetylhistamine	[M+H]+	XJWPISBUKWZALE-UHFFFAOYSA-N	3	154.097	ESI pos	5.887	9269	9571	14411	11070	11949	10815	12849	11672	21042	15091	10612	25353	12447	10188	60745	16027	18248	12960	9947	12114	860	576	776	849	1046	806	17543	16343	15717
8.82_203.15	N,N-Dimethylarginine	[M+H]+	NWGZOALPWZDXNG-UHFFFAOYSA-N	1	203.151	ESI pos	8.825	97121	90276	98592	119552	117272	94205	103571	122107	112830	97868	89914	116243	127640	108421	313750	156518	95605	105207	75749	117463	323	405	447	475	385	526	127737	119039	128265
1.91_230.25	N,N-Dimethyldodecylamine N-oxide	[M+H]+	SYELZBGXAIXKHU-UHFFFAOYSA-N	2	230.249	ESI pos	1.912	9472	57277	105603	11847	43223	61787	35832	39117	28388	19180	14343	11316	66049	55039	28937	13845	33444	21782	27226	48450	27518	32772	21257	14540	12390	23280	40512	10506	22019
8.78_188.18	N8-Acetylspermidine	[M+H]+	FONIWJIDLJEJTL-UHFFFAOYSA-N	3	188.176	ESI pos	8.775	3140	3110	5044	3560	4504	6508	3008	4887	3296	3287	12294	17717	16372	10531	17215	13347	12196	10874	10260	12320	3384	1542	3015	1553	5758	2313	9003	9912	10702
0.98_318.21	Nateglinide	[M+H]+	OELFLUMRDSZNSF-OFLPRAFFSA-N	3	318.214	ESI pos	0.979	3292	5654	5605	10448	3448	3492	5888	9014	7322	4142	3089	6554	4379	6082	8828	8516	9745	10046		3970	9173	6277	7288	6197	6184	3596	7304	4010	8787
5.16_163.12	Nicotine	[M+H]+	SNICXCGAKADSCV-JTQLQIEISA-N	3	163.124	ESI pos	5.162	4576	6830	5128	8348	6525	2300	3385	6815	5328	5062	5664	3744	3150	6803	5331	4893	5209	3204	3955	4418	3985	1719	3011	1745	2158	1975	638	1810	1788
1.14_315.25	Octadecanedioic acid	[M+H]+	BNJOQKFENDDGSC-UHFFFAOYSA-N	3	315.251	ESI pos	1.143	889	2205	1849	1478	2899	3298	3723	5185	2884	2756	4753	2994	5335	5305	6166	7375	5355	6775	3378	6532	3894	2145		1519	3499	3756	3198	8903	5768
9.49_133.10	Ornithine	[M+H]+	AHLPHDHHMVZTML-BYPYZUCNSA-N	3	133.098	ESI pos	9.494	10101	6543	8860	8013	4809	9951	5209	6710	6879	5965	4063	4868	2777	2334	4741	2816	3182	2005	1872	4044	1276	1226	1003	1452	1438	788	5368	5169	5016
1.36_151.04	P-Anisic acid	[M-H]-	ZEYHEAKUIGZSGI-UHFFFAOYSA-N	3	151.04	ESI neg	1.36	1204	965	1615	1081	1503	715	2307	836	699	976	2152	3912	6641	4857	10452	15178	13635	6502	3484	2912	72	58	63	57	76	43	3611	3766	4087
3.49_400.34	Palmitoylcarnitine	[M+H]+	XOMRRQXKHMYMOC-UHFFFAOYSA-N	2	400.343	ESI pos	3.491	21520	23586	29725	26195	20541	19393	38297	33095	33559	23724	25455	25962	32872	32773	68125	29291	12732	18465	16863	49054	6149	6417	6583	5194	6211	7087	29906	30878	30549
3.51_220.12	Pantothenic acid	[M+H]+	GHOKWGTUZJEAQD-UHFFFAOYSA-N	2	220.119	ESI pos	3.508	249332	258983	245188	278728	149881	265904	240981	290585	83096	197007	57053	58671	82743	42801	117306	72446	43340	74129	56174	54433	255	221	243		432		156441	162330	167752
3.48_218.10	Pantothenic acid	[M-H]-	GHOKWGTUZJEAQD-ZETCQYMHSA-N	1	218.104	ESI neg	3.476	57887	58296	55135	63908	31843	53383	56685	59128	14270	49041	11156	10059	15323	8486	16863	13722	7271	12924	11741	10837			14				32575	31342	35283
2.67_194.08	Phenylacetylglycine	[M+H]+	UTYVDVLMYQPLQB-UHFFFAOYSA-N	3	194.084	ESI pos	2.675	9439	5394	16973	8166	5761	7242	14161	7338			8616	6234	4420		8830			922		7237							6902	6425	7638
6.75_166.09	Phenylalanine	[M+H]+	COLNVLDHVKWLRT-QMMMGPOBSA-N	3	166.086	ESI pos	6.749	33134	42807	50835	38748	27964	46991	36198	55313	44284	37510	52194	56866	65077	43535	93655	62778	35073	55174	44919	57398	2676	3043	4424	6014	3112	830	49841	52759	53522
1.76_159.07	Pimelic acid	[M-H]-	WLJVNTCWHIRURA-UHFFFAOYSA-N	3	159.066	ESI neg	1.758	813	673	804	958	1036	631	671	1107	547	614	810	633	701	749	1057	860	565	763	721	741	395	351	386	367	341	329	785	794	927
7.60_116.07	Proline	[M+H]+	ONIBWKKTOPOVIA-BYPYZUCNSA-N	1	116.072	ESI pos	7.599	371249	443552	408740	338462	301175	469941	362004	456940	487497	421241	142135	59141	336529	201969	286282	319659	169585	261590	138155	198926	227	386	277	441	98	174	326157	325932	327256
6.26_218.14	Propionylcarnitine	[M+H]+	UFAHZIUFPNSHSL-UHFFFAOYSA-N	1	218.139	ESI pos	6.263	1132808	513980	1702911	937876	840951	1077899	1548642	628693	294456	726890	3762	2064	5339	4466	9777	8349	3412	12382	3049	4945	1282	1218	1204	1138	994	800	517819	526081	528943
9.12_89.11	Putrescine	[M+H]+	KIDHWZJUCRJVML-UHFFFAOYSA-N	3	89.1079	ESI pos	9.121	11156	9383	13187	10027	10240	12337	8452	11641	10628	8132	4244	1657	4674	4803	12215	5426	6906	5854	4889	3886	272	50	242	64	166	91	8696	9352	9765
7.97_169.10	Pyridoxamine	[M+H]+	NHZMQXZHNVQTQA-UHFFFAOYSA-N	3	169.098	ESI pos	7.967	2642	2731	1985	2285	2365	3058	1905	3866	4325	4162	6854	10568	11726	8773	19524	9969	5937	8939	7632	10070	1039	911	817	575	774	1001	7509	7144	6672
8.63_130.05	Pyroglutamic acid	[M+H]+	ODHCTXKNWHHXJC-VKHMYHEASA-N	1	130.05	ESI pos	8.626	76943	86344	109762	111976	81194	104229	99575	105767	99870	99952	52675	54477	68359	51630	97560	69660	38953	69214	41482	60244	2167	2118	2428	979	1482	1981	78144	76421	79891
9.34_503.16	Raffinose	[M-H]-	MUPFEKGTMRGPLJ-ZQSKZDJDSA-N	3	503.16	ESI neg	9.339	33	75	87	53	37	41	71	44	50	51	2388	1203	4305	2235	158	4246	1106	1006	2002	3385							1201	1107	1195
8.63_385.13	S-Adenosyl-homocysteine	[M+H]+	ZJUKTBDSGOFHSH-WFMPWKQPSA-N	3	385.132	ESI pos	8.627	5830	2872	5770	6761	5259	6650	6445	7202	5681	4734	3279	4108	3634	4357	21553	5939	4000	7093	2995	4216							6465	6366	6615
8.51_104.03	Serine	[M-H]-	MTCFGRXMJLQNBG-REOHCLBHSA-N	3	104.035	ESI neg	8.509	3027	2472	3561	4490	4019	3665	4367	3336	2774	3530	699	949	752	659	877	703	308	536	513	636	41	40	48		17	16	2067	2705	2095
3.98_117.02	Succinic acid	[M-H]-	KDYFGRWQOYBRFD-UHFFFAOYSA-N	3	117.019	ESI neg	3.979	17372	12316	19434	18220	13138	12598	23900	18876	9147	14043	34590	25836	59229	30957	42291	46109	13070	28656	17095	29662	316	226	286	175	253	259	20319	23423	20865
8.29_341.11	Sucrose	[M-H]-	CZMRCDWAGMRECN-UGDNZRGBSA-N	3	341.109	ESI neg	8.285	107	4861	772	304	290	218	222	135	155	141	137	91	221	136	119	195	124	169	138	166	88	69	67	86	71	57	405	384	455
7.63_126.02	Taurine	[M+H]+	XOAAWQZATWQOTB-UHFFFAOYSA-N	3	126.022	ESI pos	7.628	87388	110129	141443	107394	118064	139690	113533	122841	127053	91305	87138	117962	141072	103529	160396	140542	89946	155907	89786	111395	195	717	676	935	944	373	124809	122781	119911
8.11_120.06	Threonine	[M+H]+	AYFVYJQAPQTCCC-GBXIJSLDSA-N	1	120.064	ESI pos	8.113	36929	40022	45878	38073	32034	46272	37518	42366	45506	34391	15975	16879	16741	14064	31284	20639	11220	17276	12296	15904	296	661	782	271	662	304	29632	29593	32657
9.33_549.17_9.33_539.14	Trisaccharide 01	[M+CHO2]-_[M+Cl]-		4	549.168_539.1389	ESI neg	9.329	409	1373	1134	670	407	358	541	398	488	496	117765	82475	178881	150937	4743	232600	70251	54273	156263	203278						20	61739	65663	66624
9.49_549.17_9.49_539.14	Trisaccharide 02	[M+CHO2]-_[M+Cl]-		4	549.1677_539.1392	ESI neg	9.491	7073	7029	3610	5920	4801	2926	6534	5641	7311	6272	134290	67147	256558	175888	4654	253348	65015	53496	140862	218886	103	1848	89	15	152	41	71352	76128	77202
6.72_205.10	Tryptophan	[M+H]+	QIVBCDIJIAJPQS-VIFPVBQESA-N	3	205.097	ESI pos	6.719	8133	10869	12334	10166	9261	10960	11697	13816	23317	10515	9773	12944	18495	11147	35972	16894	9826	13741	12952	14790	348	373	377	454	216		13808	14806	14885
7.55_182.08	Tyrosine	[M+H]+	OUYCCCASQSFEME-QMMMGPOBSA-N	3	182.082	ESI pos	7.546	6806	8663	6735	6914	6309	5173	4758	8408	7617	7289	4040	5485	7354	4513	9441	7046	4151	6236	4464	5876	114	225	579	645	231	341	6198	6007	7362
4.88_243.06	Uridine	[M-H]-	DRTQHJPVMGBUCF-XVFCMESISA-N	1	243.063	ESI neg	4.885	1869	6282	8992	8638	7312	5013	7384	12543	13269	16100	48417	49098	53693	42664	41437	58714	28638	50012	44120	54631	119	202	122	305	411	190	28080	25918	29726
9.78_608.09	Uridine-5-diphosphoacetylglucosamine	[M+H]+	LFTYTUAZOPRMMI-MPIASZHXSA-N	3	608.091	ESI pos	9.777	2470	2934	2645	2879	2315	2822	2364	2994	3345	2220	4930	4233	8318	4810	6448	7865	2565	5483	2963	5775	18	44	31		29	37	4258	3934	4053
1.09_151.04	Vanillin	[M-H]-	MWOOGOJBHIARFG-UHFFFAOYSA-N	3	151.041	ESI neg	1.095	573633	437641	617425	463376	381643	376252	765746	520589	375109	563093	300023	468054	807193	667548	523408	936611	296966	630751	540276	576056	3762	2663	2664	3693	3366	3231	568574	547804	614326
10.19_827.27	Pentasaccharide	[M-H]-	FLUADVWHMHPUCG-SWPIJASHSA-N	3	827.265	ESI neg	10.186											330	4686	533	1067		883	51		213	809							254	325	361
8.23_116.93				5	116.928	ESI neg	8.235	6296	7143	8760	8274	7623	7554	8161	6073	7851	7239	5571	5115	5648	5818	5873	6570	4946	6108	5757	5821	3846	4237	4038	4370	4117	3612	7640	7009	7434
8.24_115.92				5	115.921	ESI neg	8.236	2293	2978	3723	3022	3221	2622	2867	1937	2920	2562	2401	1834	2086	2133	2029	3133	2327	2894	1845	2367	1377	1753	1236	1655	1543	1354	3559	2346	3342
9.35_158.09				5	158.087	ESI neg	9.353	1387	1637	1836	1522	1247	1642	1404	1502	1608	1643	598	684	623	624	1410	775	794	1103	540	703	222	252	259	276	249	273	1085	1055	1087
4.78_175.05				5	175.051	ESI neg	4.777	3015	3194	2188	2271	2213	2377	2335	2460	3967	3478	3512	1754	2257	1815	2648	2812	2777	2069	1157	5263	112	76	93	67	88	90	2812	2599	2759
4.78_174.04				5	174.043	ESI neg	4.781	2793	3279	2323	2450	2445	2573	2465	2609	3444	3213	3568	2232	2795	2328	2690	3125	2858	2499	1809	4655	73	46	62	54	58	52	3226	2934	3275
8.23_187.94				5	187.942	ESI neg	8.235	27453	31344	38236	35963	32669	33054	36143	26730	33005	31321	22225	19566	23779	23164	24348	25519	18985	24340	23530	22899	15112	15772	14279	15876	14943	13249	31825	29484	31025
8.24_186.93				5	186.934	ESI neg	8.237	2589	3154	3942	3451	3380	3100	3284	2383	3372	2968	2563	1896	2336	2295	2467	2941	2202	2724	2249	2500	1537	1934	1413	1779	1654	1381	3452	2804	3411
8.60_187.94				5	187.942	ESI neg	8.601	28966	31102	31281	33685	31152	29517	31953	27794	31653	31230	32837	29422	34646	35422	30064	36808	28212	34392	35336	33585	17846	18523	16113	16319	16162	16418	36109	32605	35365
8.60_186.93				5	186.934	ESI neg	8.603	2718	2863	3188	3308	3093	2712	2909	2521	3698	3197	3401	2771	3380	3350	2874	3886	3126	3687	3544	3370	1820	1984	1524	1780	1736	1683	3687	3069	3533
7.95_187.94				5	187.942	ESI neg	7.945	21851	25034	25660	27433	24505	24364	25265	23236	25255	25975	21664	20104	22228	24409	22444	25529	19117	22084	23037	23389	13241	13762	12618	13650	13229	12810	26140	23677	26621
7.95_186.93				5	186.934	ESI neg	7.946	2136	2587	2772	2846	2678	2468	2448	2284	2729	2608	2444	2098	2302	2511	2107	3029	2182	2476	2247	2530	1467	1573	1379	1441	1538	1372	2898	2330	2792
7.67_217.03				5	217.03	ESI neg	7.668	5522	5308	4519	7146	6371	5883	8467	7100	5628	7371	4642		7433	4003	2990	4370	4868	2042	8120	5804	60	88	98	50	82	86	5808	7033	5167
7.67_215.03				5	215.033	ESI neg	7.668	20586	19417	15595	27220	22921	21470	31982	26490	19448	26544	16850	8049	27335	21023	18658	15889	18057	13962	32025	23457	186	132	211	193	176	278	21762	25832	20669
7.50_217.03				5	217.03	ESI neg	7.5	5276	6279	7746	11844	7762	7229	10420	6534	5259	6807	144		713	1188	168	149	1632	6151	296	491	31	97	45	63	74	49	5062	6162	5663
7.50_215.03				5	215.033	ESI neg	7.498	18358	23338	27421	43489	27852	27695	40148	24332	18305	26036	8242	5631	15291	9968	11351	14260	9369	17035	14418	11338	149	152	200	160	91	95	18630	23289	19809
7.08_258.06				5	258.057	ESI neg	7.076	540	999	743	758	691	579	801	1093	862	810	3811	4343	5542	3965	6662	5745	3008	3937	4266	5575		30			15		2647	3132	2941
7.08_256.06				5	256.06	ESI neg	7.077	1801	3048	2365	2606	2202	2029	2604	3825	2737	2402	14955	17916	22667	14305	27142	22713	11522	15553	15423	22196	88	75	30	25	101	19	10033	10876	10922
4.89_281.04				5	281.036	ESI neg	4.887	1138	3345	4373	4756	3944	3007	4204	6744	6391	7511	19321	18510	20927	18731	17790	23794	12036	18241	18918	20502	72	142	49	172	253	132	12228	13229	13066
4.89_279.04				5	279.04	ESI neg	4.887	4077	12666	17723	18954	15849	11064	16744	27001	25840	30461	79420	77074	88363	76622	73811	98975	50346	75765	82261	85075	161	318	194	579	766	370	50634	53036	52226
4.92_304.06				5	304.064	ESI neg	4.923	7084	11535	12643	14912	6331	8314	13277	19247	18691	15797	9407	221	19957	9714	11744	18097	7973	11590	6064	7996	57	142	64	139	170	25	12402	12054	12497
4.92_302.07				5	302.067	ESI neg	4.922	28507	47982	50566	58031	24039	33253	52292	80000	72352	66632	36577	660	78616	41124	45762	76501	30586	47164	23661	29944	151	505	195	436	532	191	49279	50771	50557
6.16_305.05				5	305.047	ESI neg	6.162	690	1292	1956	1936	2022	1687	2196	1875	1833	2402	2928	2908	3086	2740	3582	3078	2132	2450	3276	3377				80	13		2669	2563	2467
6.16_303.05				5	303.05	ESI neg	6.162	2108	3889	6667	6619	7055	5675	7944	6764	6304	8566	10559	10495	10136	10356	12421	11245	7694	8196	10969	11903		14	27	144	42	15	8929	9612	9062
7.65_367.11				5	367.106	ESI neg	7.649	3682	7396	5675	7427	10064	5652	12679	8355	9096	12474	11898	1800	32532	8407	10934	17816	11007	9027	10740	18194	71	66	14	59	21	68	9727	9629	10039
7.65_366.11				5	366.108	ESI neg	7.649	835	1564	1159	1636	2031	1154	2392	1718	1767	2446	2516	398	5603	1691	2114	3445	2142	1773	2161	3398		19		17			1911	1954	1963
8.46_377.09				5	377.086	ESI neg	8.464	1947	4619	8139	6560	6417	3507	5018	2912	3964	4986	48192	13860	57495	38313	2163	45811	18347	24793	37501	41868	29	50	4			54	20734	20441	20784
8.46_379.08				5	379.083	ESI neg	8.459	647	1403	2274	1892	1804	1012	1457	908	1202	1555	12142	3641	14521	9892	675	11165	4824	6461	9205	10875							5175	5309	5640
8.70_377.09				5	377.086	ESI neg	8.701	15923	31528	31602	29485	34790	29616	32365	25045	34451	48325	73198	29290	96612	55472	7572	71941	27601	54203	48081	58160	107	1146	168	89	161	130	49448	49412	51105
8.70_379.08				5	379.083	ESI neg	8.701	4031	7529	8091	7699	8561	7338	8208	6482	8613	11866	18419	4032	24271	13972	2220	17411	6791	13539	11883	14679	41	351	32	13	67	40	12317	12481	12842
8.29_379.08				5	379.083	ESI neg	8.286	279	14589	2055	931	749	591	864	434	615	527	865	273	1695	703	745	1249	609	848	921	960	120	137	108	109	137	98	1175	1281	1358
8.29_377.09				5	377.086	ESI neg	8.294	894	59572	7304	3004	2468	2128	2705	1368	1846	1761	2715	756	5684	2181	2145	4174	1999	2662	2619	3243	323	327	368	370	355	299	4130	4484	4325
8.91_379.08				5	379.084	ESI neg	8.914	4076	3253	738	1778	1939	1545	1436	2106	4061	2153	21058	24351	34675	30277	4807	35874	10790	7443	21508	30430						18	13116	13540	13974
8.91_377.09				5	377.086	ESI neg	8.913	16148	12289	2288	5805	7005	5055	4660	7498	15469	7980	85691	95694	134106	121249	18221	142096	43523	27822	84890	118985	20		29		13	35	54554	54433	55544
9.02_379.08				5	379.083	ESI neg	9.02	659	623	321	527	433	394	613	488	927	689	24426	27648	33992	33262	3914	38247	11684	6833	22982	32605							13714	13882	14741
8.82_379.08				5	379.084	ESI neg	8.818	96741	86609	29835	52722	47825	55556	49195	55134	94720	62784	11442	12679	113056	41237	51077	62751	57664	49197	65639	59472	30	53	46	14		70	66741	65331	69570
8.78_381.10				5	381.099	ESI neg	8.781	31	86	77	58	51	47	23	54	84	45	3373	11921	2133	3233	902	2867	865	998	1786	2271							1431	1521	1707
8.79_379.10				5	379.101	ESI neg	8.786											17715	54056		10297						4338		20
7.96_393.10				5	393.099	ESI neg	7.961	34	81	21	15	13		19	66	16	45	2809	11705	3477	9943	340	15163	833	450	3809	7553					13		1850	2031	2234
7.96_391.10				5	391.101	ESI neg	7.962	94	208	48	79	73	55	84	137	55	153	10716	47244	13047	40074	1052	62004	2704	1508	14220	29589			18	17			6714	7110	7365
1.80_423.11				5	423.114	ESI neg	1.804	1687	1189	2413	1946	2263	1931	2782	1858	1604	1368	2862	1793	3354	1595	2836	3068	1285	1834	1558	2103	21			15		8	2051	2110	2182
1.80_421.12				5	421.116	ESI neg	1.805	5505	3893	8901	6534	7711	6975	10434	6069	5505	4844	9967	6522	11724	5398	9996	10634	4647	6397	5379	6793	18	49	39	14	28	24	7112	7268	7494
6.17_429.91				5	429.911	ESI neg	6.165	194	414	838	862	935	600	876	751	709	1271	1531	1523	1378	1191	1896	1464	1064	1230	1453	2029							1155	1139	1238
6.16_427.91				5	427.914	ESI neg	6.164	204	452	974	942	1051	666	987	880	838	1343	1801	1570	1574	1338	2464	1496	1123	1322	1531	2071				13	16		1123	1269	1313
5.45_464.31				5	464.313	ESI neg	5.445	2283	2383	3251	1283	1638	1439	2263	2601	1119	916	910	128	372	813	1051	409	486	778	635	622							1352	1415	1499
5.46_462.30				5	462.299	ESI neg	5.463	2741	2852	4090	1522	1446	1406	2014	2798	920	869	706	100	270	672	843	289	401	631	305	592							1359	1365	1433
5.62_478.29				5	478.294	ESI neg	5.618	95023	81837	118373	19317	51925	35255	87229	55533	46935	42864	24623	2222	14415	21629	22923	13311	2415	20718	8034	13956				15			38087	39986	43200
8.60_491.18				5	491.179	ESI neg	8.599	878	1485	1615	1448	1872	1526	1522	1432	1851	2472	4642	2131	5055	3513	642	4465	2009	2931	2837	4048		22			13		2812	2870	2863
8.60_488.16				5	488.162	ESI neg	8.6	5485	12360	15111	14740	15348	13247	16374	12790	16090	26049	37707	13852	51558	25783	4378	45600	10240	30001	17885	39161		29					24450	24535	25472
6.33_524.30				5	524.298	ESI neg	6.326	3881	6076	4863	4518	2327	2697	3061	4412	4425	3569	1858	783	1356	3228	2811	2637	224	4307	3913	3780	53	13	35	32	42		3344	3379	3704
6.34_522.28				5	522.284	ESI neg	6.341	13856	23312	23206	13797	8020	18304	11977	14858	22607	12272	8145	1731	13004	8814	15332	7140	3071	11769	9419	10263			17		14	13	12459	12815	13169
9.69_541.14				5	541.136	ESI neg	9.689	14	35	19	4	21	4	10	27	5	48	3455	23624	5927	10508	111	11282	472	227	1450	7711							1634	1784	1846
9.69_539.14				5	539.139	ESI neg	9.688	118	103	61	69	115	45	114	131	109	130	12286	87533	22447	41455	274	43905	1523	694	4740	28771							5702	6053	6325
9.33_541.14				5	541.137	ESI neg	9.327	103	347	274	165	82	105	164	90	135	124	21676	16070	30699	28574	961	38053	13479	10719	30201	34906							12144	11981	12466
9.58_541.14				5	541.137	ESI neg	9.578	474	343	297	287	224	171	534	591	298	386	28462	15178	44389	24356	255	29525	4793	3029	8181	23659						13	7542	7778	8520
9.58_539.14				5	539.139	ESI neg	9.578	1249	1040	965	807	717	441	1660	1716	826	1206	103848	51171	160158	92072	765	109773	17107	9953	31909	86519						21	28552	29613	31031
9.49_541.14				5	541.137	ESI neg	9.491	1421	1560	813	1318	1105	639	1448	1211	1592	1409	27622	14759	47018	36580	1024	49495	13570	11378	29246	44167		447	23		29	13	15472	15680	16186
4.92_541.17				5	541.173	ESI neg	4.916	1988	9021	15722	16557	1865	3734	10565	44121	34628	26928	8005	22	43530	6755	14684	33051	5078	14710	1932	5074						39	11230	10728	11489
4.92_540.18				5	540.175	ESI neg	4.916	409	1706	2801	2991	416	717	1920	7045	5631	4377	1597		7153	1299	2571	5395	979	2728	428	994							1958	1964	2111
5.37_558.31				5	558.314	ESI neg	5.37	2298	2280	2544	1055	1577	1151	2312	1632	1560	1471	549	73	356	507	403	299	66	456	374	449					13		1241	1313	1416
1.01_572.48				5	572.481	ESI neg	1.011	4256	9382	6728	7885	3198	6038	4518	4238	6052	3093	6898	23703	11584	10854	17994	13145	10020	18410	24431	17505							12586	12172	13583
1.02_570.46				5	570.465	ESI neg	1.017	1256	2548	1935	2106	1086	1660	1392	1376	1768	918	5061	6503	3805	3492	5209	4146	3020	5488	6795	4578							3633	3554	3860
1.01_582.51				5	582.51	ESI neg	1.01	2608	5497	4030	4432	1907	3887	2763	2352	3633	1730	3744	14506	6429	6417	10923	7398	5824	11030	14226	10359	15		22		13	17	7201	7178	7681
1.02_580.49				5	580.493	ESI neg	1.017	917	1551	1145	1183	677	1068	1005	808	1091	581	3318	3826	2233	2290	3167	2346	1751	3466	3874	2841	29	37		18	26		2237	2172	2424
4.43_586.13				5	586.135	ESI neg	4.431											1104	1123	1337	1337	1099	1326	846	1096	1053	1230							864	790	843
4.43_584.14				5	584.136	ESI neg	4.428											2494	2562	2962	2843	2417	2778	1865	2504	2326	2774							1671	1736	1891
1.01_600.51				5	600.506	ESI neg	1.009	1871	2707	2586	2804	1400	2074	1615	1718	1953	1092	4362	6735	3308	3683	5744	3858	2595	5174	5471	4711							3942	3993	3959
1.01_598.50				5	598.496	ESI neg	1.011	2096	2779	3075	2641	1629	2334	2058	2026	2007	1199	7816	8385	4406	4548	7246	4972	3137	6024	5938	5280	18						4675	4648	4750
1.01_610.54				5	610.539	ESI neg	1.008	963	1238	1192	1218	682	1124	921	837	984	498	1838	2999	1440	1710	2698	1796	1220	2413	2314	2197							1779	1829	1931
1.01_608.52				5	608.525	ESI neg	1.011	1318	1581	1620	1376	976	1349	1232	1119	1162	620	4301	4861	2518	2726	4219	2751	1636	3445	3037	3237		13		14		19	2620	2674	2846
9.96_703.19				5	703.189	ESI neg	9.961					5			3	4		1880	10165	5577	5597		6276	208	109	585	4872							772	749	637
9.96_701.19				5	701.191	ESI neg	9.962		14			3			4	4	3	6312	37249	19090	19663	19	20908	603	262	1657	16442							1986	2199	2249
9.89_703.19				5	703.19	ESI neg	9.89	51	90	69	71	103	41	81	95	90	170	4879	7004	13081	4974	71	7848	663	354	1053	6150							956	993	1003
9.89_701.19				5	701.191	ESI neg	9.893	147	225	136	177	250	151	198	245	239	368	16922	26213	47104	17015	233	28355	1807	928	2696	21237		32			14	13	2846	2926	3077
9.74_703.19				5	703.19	ESI neg	9.744											6313	13320	10972	11600	15	19203	505	579	4105	16749							1880	2002	2017
9.74_701.19				5	701.192	ESI neg	9.742			42			11					22830	46513	39625	41719	65	67912	1373	1649	14770	59598							5617	6439	6608
8.82_721.20				5	721.2	ESI neg	8.818	14134	12722	4127	8744	7389	8541	7834	8459	14067	9371	653	1159	16085	4966	7964	8674	8633	7465	9605	8720							9971	10052	10310
8.82_719.20				5	719.202	ESI neg	8.819	51950	45833	14579	31048	27516	31675	27807	31049	49918	34545	1647	3273	57530	17411	27723	31388	31624	26747	34395	30496							36351	35695	37529
9.96_865.24				5	865.242	ESI neg	9.963											596	2915	923	2072		2673		15	312	2427							252	230	243
9.96_863.24				5	863.242	ESI neg	9.962											1519	8967	2485	5844		8300	79	70	657	7651							538	544	631
0.83_527.30				5	527.303	ESI neg	0.834	1952	1263	1818	1067	1029	1288	3533	2316	1596	1604	2400	1177	670	1188	1551	1331	442	1340	694	1481	25	30	34	24	14		1474	1613	1849
0.85_98.95				5	98.9492	ESI neg	0.848	1572	607	1436	1032	496	946	838	615	622	449	901	676	890	9218	1132	2616	688	567	771	620	607	353	451	397	460	353	1294	1363	1330
0.99_208.10				5	208.098	ESI neg	0.993	1181	1391	1363	1229	607	882	1353	1705	1366	1660	1666	1527	2498	2095	1644	1570	1929	1707	1836	1643	527	427	297	385	429	399	528	423	448
1.00_473.28				5	473.281	ESI neg	0.996	5621	4374	5491	2918	3586	3365	3931	4087	3656	3573	6670	4480	4804	5299	5242	4208	3457	4808	5299	4982	1794	1048	1369	1171	1316	1606	5402	5602	5861
1.01_381.17				5	381.173	ESI neg	1.006	1449	1521	1858	966	1076	1376	1472	1529	1272	1069	2318	1031	1547	2110	2093	1553	1068	1740	1037	1987	99	30	48	52	108	60	1672	1678	1715
1.01_574.48				5	574.479	ESI neg	1.009	1291	2685	1856	2377	1058	1739	1298	1194	1743	1043	1756	5975	3150	2940	4523	3301	2807	4668	6271	4394							3341	3331	3372
1.02_194.08				5	194.082	ESI neg	1.02	879	1215	1172	982	554	584	1148	1311	1466	1134	1396	1197	2341	1854	1445	2223	1751	2075	2176	1545	1314	491	416	566	542	576	610	558	623
1.04_345.13				5	345.134	ESI neg	1.041	1027	2059	3775	3605	475	3140	2366	2267	893	3155	539	2893	2928	1952	3489	8006	631	2518	4717	3637		26			15		2625	2540	3065
1.07_165.06				5	165.056	ESI neg	1.068	18158	9581	11856	6774	6148	6297	18986	11509	5715	10155	4774	7166	13049	12043	8882	15945	3016	11791	6042	8921	77	46	100	74	84	61	9748	9518	11359
1.08_165.13				5	165.128	ESI neg	1.079	887	812	1218	1933	853	2782	2903	1343	1624	2469	981	733	3274	1605	1168	1666	1285	1479	915	2761					13		1724	1736	1912
1.08_209.12				5	209.119	ESI neg	1.08	8868	6735	10639	20426	6998	31980	33895	13771	15135	21895	7353	6513	34918	14790	11626	17172	13132	14212	6732	28222	22	29		15	13	24	16063	16200	17871
1.08_600.48				5	600.475	ESI neg	1.081		12	14								3128	3443	2059	1999	2436	1902	4454	2236	6590	2896							1533	1572	1743
1.09_195.10				5	195.103	ESI neg	1.092	9313	6819	19086	22170	8850	32502	22082	17182	16188	20424	8341	9637	37592	27596	19115	30780	16125	18701	16941	20238	88	113	118	58	99	81	18440	19262	20375
1.09_193.05				5	193.05	ESI neg	1.094	2157	1387	1991	1687	1448	1522	2480	1703	1448	1622	1230	1936	3051	3446	1874	3017	1399	2439	1918	2069	21	36	14	22	19		2110	2047	2222
1.09_109.03				5	109.029	ESI neg	1.094	1389	1161	1656	1174	1021	917	1815	1208	1013	1571	867	1202	2061	1636	1183	2144	843	1587	1444	1378	61		74	58	61	31	1665	1391	1646
1.09_135.01				5	135.009	ESI neg	1.094	1209	1161	1515	1120	911	799	1588	1059	1025	1463	936	975	1837	1540	1199	1833	748	1340	1376	1480	176	177	196	116	184	173	1392	1278	1442
1.10_279.16				5	279.164	ESI neg	1.105	1111	5755	2235	753	859	1598	1507	4414	1756	3798	2821	1020	7025	1885	1262	1790	664	1863	4611	711	2871	1550	306	785	341	1156	657	1003	634
1.12_293.18				5	293.176	ESI neg	1.118	7084	5058	7363	5354	5510	36429	4445	3496	5106	3771	5394	7136	8470	3695	5863	10088	5499	3319	5673	3778	5317	12606	8515	10443	13393	11900	16866	11428	13473
1.12_309.17				5	309.173	ESI neg	1.123	1281	1783	1622	1127	1111	1685	948	1433	1269	871	929	850	2122	751	804	950	871	654	1357	638	905	673	482	500	458	750	1010	1059	1061
1.13_236.11				5	236.106	ESI neg	1.133	765	1117	1438	626	1213	7527	935	500	630	788	1040	1433	1044	694	996	2230	1201	611	716	854	532	2842	1895	2470	3038	2607	3900	2487	3002
1.16_303.09				5	303.087	ESI neg	1.16	434	1961	2179	1362	553	1385	2371	1383	2071	1285	548	991	1088	1287	1213	3682	797	602	3312	3569			13		17	14	1519	1547	1674
1.17_167.07				5	167.071	ESI neg	1.167	1102	885	860	1413	638	1439	1379	1101	1820	2422	1365	585	2629	1149	2403	2965	1823	498	1438	2881	108	106	87	83	86	94	1407	1636	1553
1.20_285.21				5	285.207	ESI neg	1.201	1489	1816	1373	1362	1493	1197	1934	1615	2183	2091	1683	1046	2618	1764	2206	1685	1179	1382	1192	1503	530	516	566	566	616	552	1697	1476	1774
1.28_339.20				5	339.199	ESI neg	1.279	6379	3169	7458	7574	2403	2537	2451	2036	3361	2071	5504	5220	6616	3123	4775	3149	3239	2587	8946	3318	6482	3199	1913	1531	1289	1473	4613	4396	4490
1.31_383.14				5	383.142	ESI neg	1.311	1153	805	1247	1402	770	739	736	655	850	652	1208	1057	1330	919	1086	889	957	797	1860	867	1415	965	661	631	548	562	1154	1092	1173
1.33_229.14				5	229.144	ESI neg	1.326	1263	1375	1586	1113	1034	987	1148	1102	1532	1710	1340	707	1628	1327	1405	1506	769	1103	1020	1092	437	415	393	394	421	377	1250	1274	1308
1.33_311.17				5	311.169	ESI neg	1.327	18220	9014	24187	25202	7108	7297	8218	6475	10846	6402	18973	16637	22089	10323	16824	9968	9844	7538	30140	10969	18450	10699	5872	4702	3923	4027	14680	13289	14389
1.35_297.15				5	297.153	ESI neg	1.351	5879	3130	8298	8758	2053	2449	2811	2323	3564	2296	7126	6124	7386	3499	6348	3574	3397	2927	11221	3925	6815	4063	2256	1765	1415	1425	4987	4709	5125
1.36_242.18				5	242.177	ESI neg	1.361	4914	22671	22161	2403	1122	2088	14545	18171	7780	17686	19830	5271	23283	9943	10863	82768	9602	4972	52939	12862	27695	1015	1673	1480	1120	2480	2100	1885	1121
1.37_215.13				5	215.129	ESI neg	1.372	3495	2968	3761	2925	2985	2780	3319	2929	2659	3449	3325	1752	3138	3328	3154	3729	1697	3081	2540	3174	421	379	359	371	395	385	3146	3125	3256
1.42_201.11				5	201.113	ESI neg	1.418	1868	2683	2306	1977	1669	1707	2200	2019	3819	2666	2863	1487	3993	2882	3422	3489	1677	2443	1914	2755	667	626	562	626	652	644	2425	2455	2506
1.44_345.16				5	345.156	ESI neg	1.436	390	360	59169	376	370	308	346	351	377	368	491	411	469	431	429	558	399	471	507	456	362	394	354	357	330	337	2254	2118	2455
1.45_301.20				5	301.201	ESI neg	1.445	835	1263	870	1232	999	857	1658	1630	1161	1363	1463	580	1717	948	1437	1060	949	1073	703	1111	248	240	247	227	206	250	1119	1196	1244
1.45_187.10				5	187.098	ESI neg	1.448	6748	4918	8759	5538	5328	4485	5337	5816	4761	5883	7951	3808	5006	5526	7087	7877	4315	4338	7508	6918	1262	646	1153	815	791	1109	5529	5368	5154
1.45_199.10				5	199.098	ESI neg	1.45	202	243	261	209	267	190	268	190	177	218	53947	27976	74834	19290	105809	100850	37857	28627	29876	100164	159	188	179	195	202	215	20620	23493	22351
1.45_155.11				5	155.108	ESI neg	1.45	34	80	77	55	75	44	50	36	51	53	18612	7316	19721	5633	26424	24110	9879	7194	8213	30039	19	53	30	19	48	54	7131	6165	7726
1.46_317.12				5	317.124	ESI neg	1.461	201	229	17725	245	215	215	217	174	183	208	293	234	288	277	251	325	232	284	248	295	243	244	232	229	259	237	861	885	948
1.54_113.06				5	113.061	ESI neg	1.544	224	296	271	208	354	521	273	190	223	222	3419	6308	2606	1791	3753	2603	1362	1609	995	1732	178	294	353	267	387	297	1773	1443	1745
1.54_157.05				5	157.051	ESI neg	1.544	323	528	392	367	670	1139	388	365	352	259	7988	18626	6295	4201	10261	6751	3636	4378	2321	4192	317	378	459	393	571	566	3230	3515	3354
1.60_173.08				5	173.082	ESI neg	1.602	1516	1435	2462	1552	1422	1380	1372	1255	1462	1326	2124	1355	1787	1771	2485	2101	1259	1738	1779	1898	398	344	369	314	378	384	1748	1748	1708
1.61_186.11				5	186.113	ESI neg	1.61	811	1438	1284	259	412	493	711	2051	1015	1811	1684	591	1507	1072	1710	7778	725	367	2845	1032	1911	223	281	225	176	253	710	203	140
1.62_194.08				5	194.083	ESI neg	1.625	3114	1391	6051	3164	2137	2159	4564	2399	2238	2521	870	854	895	763	1266	937	665	679	607	1322	195	252	249	219	190	221	1979	2084	2140
1.80_385.14				5	385.139	ESI neg	1.8	1022	768	1394	1141	1261	1255	1578	1125	1047	917	1637	1136	1849	999	1718	1840	888	1157	969	1233	124	155	150	125	137	135	1261	1285	1222
1.81_137.04				5	137.036	ESI neg	1.808	1296	5261	1489	1493	888	2573	1826	2017	747	1009	595	812	639	681	1291	547	506	786	776	485	526	592	338	308	216	681	1407	1309	1314
1.82_337.19				5	337.186	ESI neg	1.818	1944	1056	3274	1302	2617	1007	4657	1359	1151	2589	1471	719	1337	1965	2627	1753	435	1643	2739	3611	17	15	15	14	18	22	1797	1990	2003
1.82_327.16				5	327.158	ESI neg	1.818	2092	1306	3483	1582	2796	1081	5188	1490	1357	2760	1638	658	1562	2186	2857	2068	514	1840	2941	4023	25	56	32	57	25	42	2034	2208	2081
1.92_245.14				5	245.139	ESI neg	1.92	983	1423	1026	1031	1003	878	1126	1686	2639	1850	1571	1043	3094	1571	2122	1837	1234	1371	899	1321	134	103	116	110	87	109	1465	1423	1527
2.12_110.98				5	110.975	ESI neg	2.118	1665	2294	3133	1952	1586	2534	1607	1645	1846	1720	1991	1668	3108	1925	1767	1860	1440	1674	2139	2092	2059	1839	1836	1524	1913	1636	2092	2076	2254
2.13_612.17				5	612.174	ESI neg	2.13	822	542	1330	939	1108	1326	1432	882	903	686	1352	1167	1978	1012	1598	2373	799	1328	999	800							1167	1182	1215
2.20_146.97				5	146.966	ESI neg	2.202	2762	1679	1980	1836	1149	1294	1222	1140	1126	1147	1739	2086	2319	1725	2357	1613	1477	1314	2502	1838	2256	1484	2338	1121	1089	1143	1775	1917	1841
2.75_160.04				5	160.041	ESI neg	2.754	2556	3571	5000	3341	3798	2580	4864	3661	5091	5543	5782	4419	3020	4000	2664	8170	3804	3746	3934	9052			21		17	14	4563	4258	4860
2.80_191.07				5	191.073	ESI neg	2.804	950	994	2467	1093	1448	2221	648	1206	642	790	1481	1044	3501	1820	2375	2758	990	2400	1759	1324	20		14	16	38		1645	1504	1592
3.48_246.10				5	246.096	ESI neg	3.476	1720	1842	1782	2081	1181	1748	1909	1858	607	1598	505	412	650	454	691	593	312	639	505	510	30	29		13	3	23	1222	1167	1228
3.83_115.02				5	115.021	ESI neg	3.832	1081	2197	1698	1586	1673	1399	1924	1771	2113	1607	942	915	1672	1232	1389	1716	843	1528	1251	1024	447	508	441	306	308	450	1410	1236	1203
4.28_117.02				5	117.019	ESI neg	4.281	1841	1464	1772	1746	1268	1280	2291	1888	893	1467	3809	3014	5874	3738	3396	4258	1743	3562	3076	3423	226	200	251	227	305	266	2171	3016	2693
4.33_203.05				5	203.047	ESI neg	4.333	1231	1481	1120	1163	1213	1166	1246	1300	1728	1533	1589	975	1239	1026	1334	1334	1315	1034	751	2410	118	145	82	155	99	153	1416	1346	1360
4.42_218.03				5	218.026	ESI neg	4.42	439	134	161	435	174	237	232	284	646	326	2768	3363	3493	3407	2882	3704	2170	2698	3404	3183							2296	2755	2547
4.42_411.11				5	411.111	ESI neg	4.421	23		17	15	32	24	36	15	14		1958	4359	4031	2738	2383	3090	886	1562	1298	3087		20	18				861	869	809
4.42_777.22				5	777.222	ESI neg	4.423											955	2348	2139	1400	1237	1676	360	768	505	1833							296	267	301
4.42_168.03				5	168.035	ESI neg	4.423	6787	1934	3189	6309	3015	4054	3029	3348	13411	5832	195870	282205	289059	249867	201656	261414	129377	191072	161690	252037		14	29			16	131010	124057	141864
4.42_228.06				5	228.055	ESI neg	4.424	898	200	344	650	345	401	477	430	1176	571	35041	70830	65622	55283	45615	58585	17738	29446	30032	51503			16		15	14	17346	21636	19246
4.42_594.17				5	594.166	ESI neg	4.424										15	2189	4924	4453	3106	2590	3476	842	1853	1290	3478							723	726	787
4.43_767.19				5	767.194	ESI neg	4.427											1580	2018	2236	2073	1711	2150	1023	1617	1258	2169							870	857	918
4.43_170.03				5	170.03	ESI neg	4.431	253	118	157	232	138	177	149	166	501	239	5521	7276	7435	6259	5146	6529	3305	4926	4197	6572							3422	3144	3683
4.45_830.59				5	830.591	ESI neg	4.445	7169	1633	6227	1029	6792	829	14013	3625	1081	3114	730	429	957	670	639	1011	84	1025	439	654							2435	2226	2562
4.45_820.56				5	820.561	ESI neg	4.447	3170	983	3007	671	3339	540	5883	1906	671	1578	104	53	195	89	96	151		167	160	159							696	510	742
4.60_728.56				5	728.559	ESI neg	4.599	13929	2922	7649	1984	8724	2061	10851	6293	2776	3383	723	4625	2871	3158	2179	3350	502	3102	1357	1941							4751	4714	4957
4.60_176.04				5	176.035	ESI neg	4.602	8389	7795	5941	5496	6194	5501	6983	6585	9690	8291	8079	4056	5488	4134	6570	6535	6334	5159	2817	13218	41	50	45	35		56	6184	6557	7021
4.63_742.54				5	742.539	ESI neg	4.632	26204	5902	22885	4663	23167	3904	37530	15344	4926	8483	4548	5243	7281	5995	5942	8601	539	8276	2351	4129							11781	11698	12635
4.64_740.52				5	740.522	ESI neg	4.639	3440	726	1879	664	2178	515	4339	1766	556	841	397	1432	1220	946	834	1425	115	1011	579	705							1549	1482	1708
4.67_716.52				5	716.521	ESI neg	4.673	3830	1012	2539	770	2850	609	4224	1969	835	1291	388	980	968	790	809	1002	112	936	397	685							1527	1626	1508
4.77_132.87				5	132.867	ESI neg	4.773	2042	2055	1897	2133	1966	1877	2035	1940	2322	2162	2520	1919	2469	2479	2438	2723	2240	2450	2056	2995	1094	1085	1034	1160	1155	1178	2425	2414	2674
4.88_357.05				5	357.054	ESI neg	4.884	327	742	874	956	989	666	907	1194	1074	1438	3321	3950	3405	3655	2964	4053	2165	3171	4059	3445	14	37	16	67	89	42	2217	2462	2316
4.88_495.12				5	495.117	ESI neg	4.885		99	170	189	142	72	139	363	323	491	2879	3137	2829	1971	2418	3518	1338	2590	2180	3323							1124	1002	1054
4.88_289.07				5	289.068	ESI neg	4.885	489	1224	1538	2037	1578	1247	2160	3044	2272	2935	8683	10731	9939	9171	8907	12434	4658	6929	10204	9788	34	70	19	105	144	88	4587	5950	4494
4.89_111.02				5	111.02	ESI neg	4.887	214	444	598	646	581	398	568	750	776	964	2129	2170	2285	2196	1845	2511	1458	2116	2051	2343	18	20		54	34	22	1494	1411	1596
4.89_306.06				5	306.057	ESI neg	4.887	296	591	705	889	724	575	848	988	875	1028	2143	2354	2525	2515	2046	2700	1533	2003	2557	2328	18	19		35	64	27	1651	1874	1698
4.90_518.14				5	518.144	ESI neg	4.9	180	977	1789	1807	660	691	1308	3964	3496	3904	6118	114	14759	4911	7399	13277	3300	8158	2679	5177			15				4087	4129	4383
4.91_112.99				5	112.986	ESI neg	4.908	1705	1750	1681	2164	1603	1611	2094	2424	2194	1999	2098	1813	2714	2260	2139	2919	1701	2074	2192	2131	1003	844	991	1001	934	1069	2029	2414	2152
4.91_61.99				5	61.9881	ESI neg	4.913	811	1026	1010	1224	848	991	1260	1336	1261	1357	1190	943	1543	1365	1331	1589	1017	1241	1362	1219	306	287	320	286	322	270	1303	1369	1197
4.92_312.10				5	312.096	ESI neg	4.915	18917	38060	45763	53606	18468	25323	44649	90683	76255	66200	43131	686	107338	41568	56236	94777	30385	54035	23432	34356	97	281	139	280	374	122	46280	49777	49708
4.92_340.09				5	340.086	ESI neg	4.92	842	1286	1493	1530	982	1006	1373	1655	1838	1683	1365	92	1924	1341	1366	1927	1138	1547	1032	1130	17	52	28	73	16		1524	1395	1638
4.92_380.08				5	380.082	ESI neg	4.92	726	1028	1048	1331	689	757	1263	1586	1433	1407	994	189	1778	1149	1108	1725	812	1111	742	900		34	23	43	30		1180	1244	1184
4.93_369.09				5	369.095	ESI neg	4.928	976	927	1724	1342	1328	747	1790	1115	1567	1773	450	440	1143	854	1477	876	329	1297	2056	1336	16	17	28	19	13	19	1289	1220	1276
5.11_194.10				5	194.103	ESI neg	5.109	339	221	260	321	248	288	347	483	233	191	2450	4227	4588	3264	5984	4120	1576	1445	2953	2499							1159	1814	1162
5.27_566.35				5	566.346	ESI neg	5.266	5572	4849	7267	1639	2585	2529	4911	3723	3811	2369	1042	199	819	486	827	376	410	710	354	810		13					2117	2351	2363
5.33_502.32				5	502.319	ESI neg	5.329	6267	6626	5226	3119	3642	2169	5460	3852	4049	4385	2479	779	1944	4776	2319	2917	299	2869	2618	2541	4713	2864	4598	2959	4194	2280	3513	3426	3657
5.36_659.51				5	659.511	ESI neg	5.357	4225	1553	2958	1427	2131	1536	3412	1941	1447	1655	250	513	559	633	320	628	153	458	331	647	16						1476	1554	1565
5.36_685.53				5	685.528	ESI neg	5.359	4530	1692	3327	1548	2943	1782	3445	2308	1477	1758	461	299	523	569	420	552	205	482	329	498							1335	1658	1568
5.37_506.32				5	506.325	ESI neg	5.367	8093	7620	9534	2422	4325	3190	7895	4785	4337	4356	1350	139	851	1097	944	647	132	1192	720	961					15		3532	3595	3637
5.42_540.33				5	540.33	ESI neg	5.417	8765	5934	6526	2361	3026	2123	4615	3700	2836	3062	692	189	549	1322	723	753	82	884	722	1252			13	74	28		2553	2511	2839
5.51_478.29				5	478.293	ESI neg	5.515	9217	7428	11396	1956	5409	3857	8311	6219	6449	3979	2315	699	3298	1922	3327	1504	1716	2618	751	1386							4197	4320	4528
5.52_151.03				5	151.027	ESI neg	5.521	6788	1514	11721	9014	12733	7563	2305	10026	9270	2257	30604	159169	38676	27494	7478	37194	4841	6594	13627	42647	2207	1016	1628	1157	1817	777	24052	23280	25768
5.55_435.25				5	435.251	ESI neg	5.555	842	460	2101	1949	885	609	1010	620	445	263	5626	901	4302	3045	10559	3607	1357	4509	1785	2191	28	71	28	32	25	64	2066	2201	2287
5.58_494.36				5	494.361	ESI neg	5.583	2383	2108	2752	1074	1276	1204	1607	1691	936	980	495	592	361	1153	619	612	501	953	887	1239							1295	1330	1452
5.59_433.24				5	433.235	ESI neg	5.586	238	129	296	354	216	177	211	156	139	107	3909	1405	4251	2054	3129	2658	786	2977	1329	1483	101	84	110	110	100	118	1122	1258	1141
5.62_536.25				5	536.251	ESI neg	5.616	1934	2041	2108	1001	1643	1281	2126	1447	1661	1509	1064	200	803	1057	1061	718	229	960	626	767	14			30		21	1484	1433	1555
5.63_466.33				5	466.33	ESI neg	5.633	32838	29709	39173	12939	15528	18652	20213	24543	12034	12819	9600	5463	3843	14437	7606	6719	5309	11290	10226	14417							16957	17488	19169
5.65_476.28				5	476.277	ESI neg	5.646	4721	2710	3870	948	1709	1429	2852	2256	2199	1242	801	452	1353	1205	1181	1112	210	1314	787	888					17	15	1700	1749	1823
5.65_786.53				5	786.528	ESI neg	5.646	13923	2800	7273	762	10381	931	13804	4558	1790	6641	1627	2951	5468	3434	4122	6181	231	3957	1999	2705							5123	5159	5750
5.65_464.31				5	464.313	ESI neg	5.647	3845	3832	4856	1659	1883	1862	2291	3505	1845	1886	1252	1180	702	2328	1327	1081	1132	1996	1775	2439							2192	2340	2358
5.66_452.28				5	452.278	ESI neg	5.662	9575	6824	7587	2122	3506	2490	5277	4464	2835	3351	1720	503	1004	2980	1913	1756	97	2397	1676	2823			20	39	31		3414	3498	3645
5.73_859.53				5	859.531	ESI neg	5.726	3413	1619	1836	675	2945	315	4099	1604	989	2130	562	1360	2159	1791	1535	2425	101	1660	1697	1107							1750	1932	2110
5.75_835.53				5	835.53	ESI neg	5.753	2133	1625	1936	680	2824	312	3122	1467	1019	2197	652	528	1588	1109	1958	1891	89	1230	881	1150							1573	1602	1728
5.76_833.52				5	833.517	ESI neg	5.757	1883	1100	1110	516	1702	230	2200	933	769	1063	1587	1544	4415	2782	2843	4437	119	2665	1925	2123							1880	2052	2294
6.16_135.03				5	135.031	ESI neg	6.162	736	1607	3016	2818	2956	2111	2859	2450	2567	4295	4789	4780	4393	4304	5909	4596	3516	3859	4641	5559	77	72	59	118	76	47	4010	3774	4066
6.16_535.15				5	535.153	ESI neg	6.163	95	399	1757	1482	1537	842	1472	1287	1274	3195	4314	4402	3353	2655	7462	3227	2076	2608	3130	5693							2262	2331	2449
6.16_557.13				5	557.134	ESI neg	6.163	143	581	1903	1646	1818	1049	1676	1448	1469	3243	3776	3789	3265	2871	5076	3202	2303	2757	3309	4549							2426	2459	2597
6.16_391.94				5	391.937	ESI neg	6.164	226	512	1095	1120	1096	713	1020	895	984	1642	2068	1833	1851	1544	2690	1749	1272	1546	2005	2305				13			1416	1457	1613
6.16_325.03				5	325.031	ESI neg	6.164	666	1389	2129	2124	2327	1737	2214	1925	2090	2416	2910	2663	2774	3122	2621	3015	2402	2684	3167	3062				41	14		2678	2723	2766
6.33_544.27				5	544.265	ESI neg	6.335	1856	2506	2646	1920	1236	2429	1500	1919	2927	1603	1017	737	1926	1494	1949	1379	948	1784	1747	1891		15		33			1751	1917	1902
6.35_515.31				5	515.314	ESI neg	6.352	1881	2585	2026	1575	1372	1277	1923	1683	1956	1892	1803	736	1319	2262	1610	1796	329	2054	1847	1816	1555	958	1453	1033	1575	687	1794	1773	1900
6.37_520.27				5	520.266	ESI neg	6.369	1239	1339	1245	988	605	1488	844	1100	2015	769	660	400	1675	1181	1547	865	400	1308	1216	1060	13				14	13	1142	1071	1083
6.41_599.32				5	599.318	ESI neg	6.412	2936	2807	2615	2875	1164	1800	1953	2282	2239	1356	1794	287	1162	1609	1671	1319	158	2309	2088	1721	30	17	13	22	29	20	1985	2015	1917
6.43_597.30				5	597.304	ESI neg	6.426	7550	11049	14832	9141	4262	11080	6715	10263	13321	5257	5276	688	6505	3182	6188	2881	1201	6048	3698	5439	45	27	44	35	39	14	6351	6632	6890
6.45_595.29				5	595.288	ESI neg	6.454	2556	2459	3808	3737	1221	5451	1833	2829	6218	1106	3177	579	5422	2027	4723	1767	769	3233	2330	3723	56	44	49	35	30	29	2912	2915	2874
6.47_571.29				5	571.287	ESI neg	6.467	1688	2721	2120	1760	958	843	1027	1636	1679	921	1568	302	960	1642	1719	1354	106	2054	1724	2283	25	63	50	39	50	44	1536	1456	1642
6.48_166.02				5	166.018	ESI neg	6.484	2246	2857	4049	3704	3763	3718	3070	3764	3568	2724	18842	49390	14802	8811	8264	8609	5635	7479	4241	7807	45	44	41	44	34	38	8071	7741	8294
6.57_343.12				5	343.115	ESI neg	6.573	2212	2290	4111	3390	2942	2072	3761	3258	3720	5039	1070	1106	3452	2125	4920	2458	907	3584	3674	2913	15			27			2729	2909	2957
6.71_152.00				5	152.002	ESI neg	6.714	1477	2401	2851	1865	2263	2432	2066	1211	3143	1071	1406	946	885	1339	1420	5069	775	3368	630	2247	23	22	67	89	16	13	2083	1929	2184
6.80_128.96				5	128.959	ESI neg	6.805	1636	1653	1319	1296	1457	1666	2143	1863	1463	1574	1437	1767	2214	1672	2084	2398	944	1280	1536	1653	37	26	49	27	60	51	1296	1917	1462
7.42_215.03				5	215.033	ESI neg	7.42	11522	25929	27640	43345	29435	25856	38595	17749	12587	20248	5755	6580	12401	3698	8663	5803	5263	20581	5105	4186	55	96	79	157	84	95	17621	22403	19688
7.43_217.03				5	217.03	ESI neg	7.427	3453	6959	7746	11665	8185	7120	9997	4941	3877	5316	1860	2064	3822	1188	2521	1960	1632	6151	1717	1337	19	37	16	63	17	17	4932	6207	5485
7.44_315.07				5	315.072	ESI neg	7.441	12		13			14					1936	1466	583	851	8105	1825	266	376	369	845			18				605	678	651
7.48_256.06				5	256.059	ESI neg	7.477	725	930	667	641	682	618	739	1326	946	736	2958	3595	3869	3190	5488	4388	2700	2619	3642	4534	10	19	15	51	22		1875	2107	2031
7.52_217.05				5	217.049	ESI neg	7.516	1167				324	1124		556	308	446	37733	54522	47360	40078	35857	41895	20172	20274	34969	38439	482	164	203	98	154	474	18923	22608	20530
7.52_219.05				5	219.046	ESI neg	7.516	518	146	174	266	376	567	149	418	320	420	9910	13121	11318	9813	8852	10521	5171	5383	8386	9689	166	61	97	14	18	169	4575	5446	4815
7.56_310.11				5	310.115	ESI neg	7.563	821	326	718	805	609	1583	305	932	853	796	1515	2776	1741	2475	17732	3365	927	1263	1296	2339		15	17		13		5375	6027	5905
7.57_306.09				5	306.086	ESI neg	7.569	339	142	268	316	341	612	120	411	335	330	4716	9335	8874	5984	7907	7120	3216	5578	5434	6526							3717	4560	4013
7.57_308.10				5	308.098	ESI neg	7.57	5405	5447	11175	11955	5533	10911	9382	8670	8486	7382	536	528	931	914	4992	1575	472	641	767	1105				16			3039	3451	3419
7.57_128.04				5	128.036	ESI neg	7.572	36371	36567	76392	66983	34705	69824	49528	49451	56465	49736	6510	8094	7749	9824	73066	16581	4902	6921	6158	10519	321	302	305	296	295	304	36812	36868	39869
7.58_133.07				5	133.067	ESI neg	7.575	1978	2157	2013	2256	2359	2005	2308	2094	2271	2233	3294	2447	3803	3051	2313	3164	2775	2748	3440	3310	1721	1647	1621	1658	1685	1594	2764	2487	2801
7.58_304.07				5	304.07	ESI neg	7.576	939	1040	1180	1699	1460	1725	1964	1726	1326	1161	488	332	1215	549	886	1161	806	797	1045	901							834	1007	936
7.58_227.08				5	227.078	ESI neg	7.585	1440	347	494	822	975	1544	367	1291	871	1184	32205	54232	46760	35858	36335	34303	14308	17049	33850	34006	680	121	225	104	160	660	14869	23572	17255
7.59_126.00				5	126.004	ESI neg	7.586	2926	3650	4492	4045	4659	4751	4517	3899	4362	3202	4810	5795	8277	5314	6455	7376	4743	7717	5431	6570		13					5726	5531	5852
7.59_163.06				5	163.061	ESI neg	7.593	133	74	162	127	248	237	63	170	217	206	6246	4828	5540	4123	3730	4937	3486	4660	3464	4815	94	65	48	14	48	107	2903	2408	2912
7.60_191.99				5	191.995	ESI neg	7.601	1721	1730	1963	2119	2080	2277	2362	2292	2016	1554	1586	2026	2466	2070	2354	2361	1511	2327	2319	2168							1964	2363	2232
7.61_101.02				5	101.025	ESI neg	7.608	705	731	554	999	823	896	1122	988	778	1011	1746	1156	2416	1469	1478	1868	1202	1400	1579	1662	97	73	116	94	106	93	1384	1327	1413
7.62_59.01				5	59.0136	ESI neg	7.623	1064	1170	834	1327	1266	1007	1697	1295	1049	1459	1286	679	2350	1303	1433	1638	1034	1086	1550	1704	113	129	149	126	126	184	1316	1465	1215
7.62_113.02				5	113.025	ESI neg	7.623	2995	3255	2605	4251	4006	3443	5451	4233	3365	4626	4162	1830	7703	3857	4087	5017	3433	3168	4992	5448	120	129	146	91	150	182	3981	4481	3662
7.63_225.06				5	225.061	ESI neg	7.627	1828	1330	1054	2353	1609	1822	3041	2755	1261	2116	1600	952	3710	1985	2301	1926	1307	1072	2904	2407	16	24	48	20	38	55	1572	2479	1464
7.63_304.07				5	304.07	ESI neg	7.628	969	912	955	1484	1313	1438	1964	1726	1326	1034	704	544	1710	925	1310	1161	806	1009	1349	1180							967	1391	850
7.65_369.12				5	369.12	ESI neg	7.649	233	244	213	250	337	253	265	302	288	462	4756	2391	7080	2961	3269	4016	2150	2650	2375	4522	89	75	65	96	27	56	1908	1861	1828
7.67_185.02				5	185.022	ESI neg	7.672	314	87	914	806	1176	682	246	1519	903	182	3050	979	3243	1077	2694	1818	656	2022	1728	2477	17		26	15			1123	1193	1308
7.68_217.05				5	217.049	ESI neg	7.678											17362	26943	19836	17565	14924	10482	9077	10376	15535	15906	205		27	22	21	189	9689	11649	9279
7.68_125.02				5	125.018	ESI neg	7.681	252	48	405	497	802	443	411	388	403	410	13520	13153	16772	11036	14683	14894	6066	10192	7957	12146					17	18	5307	5548	5454
7.68_219.05				5	219.046	ESI neg	7.684	205	78	111	178	181	258	139	228	185	229	4382	6749	4863	4296	3655	2738	2203	2557	3730	4015	22		13	15	28	27	2392	2712	2271
7.89_215.03				5	215.033	ESI neg	7.893	1194	1720	1286	2027	1635	1523	2909	2483	1651	2727	1692	715	3308	1526	2579	1996	1342	1451	1665	1924			31	27	17	17	1712	2162	1816
7.90_465.10				5	465.101	ESI neg	7.904	84	235	448	509	436	293	406	444	298	826	2840	3153	1562	2065	515	2266	826	982	1443	2366							1322	1338	1403
7.94_274.97				5	274.974	ESI neg	7.941	2085	2443	2100	2561	1776	2370	2419	2511	2302	2816	802	890	1085	1019	1448	1306	585	1023	991	1172							1564	1768	1760
7.95_115.92				5	115.92	ESI neg	7.945	1876	2537	2677	2568	2713	2066	2111	1894	2564	2341	2551	1727	2083	2359	1797	3072	2337	2541	1778	2446	1154	1818	1279	1377	1388	1156	2939	2010	2959
7.95_99.93				5	99.9259	ESI neg	7.946	11843	14024	14564	14599	13865	13113	13776	12491	13744	14200	12405	11088	12290	13288	12037	15017	11221	12804	12148	13265	7573	8114	7067	7841	7445	6958	15279	13100	14392
7.95_229.94				5	229.936	ESI neg	7.946	2535	2548	2493	3023	2478	2821	2965	2814	2583	3066	2255	2511	2681	2914	2645	2403	1977	2214	3056	2771	1715	1635	1639	1805	1676	1562	2577	2755	2683
7.95_231.93				5	231.933	ESI neg	7.946	95367	95805	91768	105348	89340	104674	106082	100947	92640	110847	82041	90274	94888	104628	95554	86948	68364	76673	104503	93175	58377	49844	54914	58410	53622	54375	96649	100905	97922
7.95_157.93				5	157.931	ESI neg	7.947	1680	2116	2133	2085	2028	1692	1778	1541	2082	1980	1827	1626	1730	1925	1641	2233	1667	1976	1592	1843	1061	1295	1019	1129	1026	942	2335	1682	2373
7.96_401.13				5	401.13	ESI neg	7.962	53	121	49	54	18	55	57	76	21	85	3392	11980	4020	11006	470	14381	1095	560	4629	7685		17	25	28	15		2124	2262	2394
8.12_258.98				5	258.978	ESI neg	8.119	1455	1827	2224	1786	1474	1783	1851	1807	2112	1729	629	657	610	602	1073	822	400	588	595	682					15		1225	1262	1226
8.23_99.93				5	99.9259	ESI neg	8.234	14972	17372	20935	18807	18035	17727	19047	14052	17886	16751	12722	10854	12943	12974	12718	15130	11198	13642	12668	12291	8227	9195	8327	9367	8601	7521	17645	15776	17664
8.23_231.93				5	231.933	ESI neg	8.235	116448	124256	136759	141736	120833	137843	146179	114184	123228	129745	84354	87131	98438	100303	101846	93072	70177	86649	106277	90650	66238	60690	64154	67735	60618	59383	118732	124160	117650
8.24_229.94				5	229.936	ESI neg	8.238	3164	3240	3671	3823	3258	3831	3933	3086	3540	3435	2354	2532	2874	2842	2789	2662	2019	2399	2977	2632	1993	1803	1812	1974	1734	1829	3165	3384	3295
8.24_157.93				5	157.931	ESI neg	8.238	1931	2424	3008	2480	2601	2337	2334	1868	2606	2300	1874	1382	1813	1838	1796	2313	1670	2148	1690	1846	1161	1391	1116	1331	1289	1096	2728	2164	2611
8.24_390.87				5	390.869	ESI neg	8.243	4857	5734	5910	5897	5094	5239	5814	4614	5366	5278	3882	3382	4401	4072	4064	4597	3233	4023	4177	3934	2458	2780	2554	2679	2673	2363	4976	4988	5286
8.24_290.09				5	290.088	ESI neg	8.243	1277	2233	4125	3828	2513	2989	4176	2590	3671	3991	268	138	388	358	2230	545	248	377	281	499	14			15			1296	1490	1699
8.28_387.11				5	387.114	ESI neg	8.282	196	15379	1846	685	625	627	576	294	351	321	370	173	638	304	324	466	306	467	392	436	169	164	155	202	160	139	904	974	1116
8.29_719.20				5	719.198	ESI neg	8.285		1198
8.40_377.08				5	377.085	ESI neg	8.396	574	1899	6080	2212	1584	1510	1504	586	1004	1104	48192	1816	8279	1922	910	5782	18347	5470	2228	4386	28	19	11	16	21	6	3408	3453	2808
8.42_236.08				5	236.077	ESI neg	8.423	44	40	55	46	48	61	56	49	68	76	1902	3950	3162	2202	6636	3871	1133	1500	1069	2433							1624	1655	1589
8.44_286.06				5	286.06	ESI neg	8.435	8629	20105	20473	19963	29823	19429	32564	25907	27809	27430	6795	3231	14911	9570	22458	18682	7649	16271	7858	12944	57	64	58	60	73	62	18800	18237	19390
8.44_313.11				5	313.113	ESI neg	8.436	2898	2511	3521	3536	2219	3659	2517	2587	3210	2717	553	1353	457	889	3588	1029	437	549	591	800	26			16	16		2372	2322	2442
8.44_432.06				5	432.058	ESI neg	8.436	1755	1620	1805	2101	1511	1992	1689	1680	1876	1844	252	622	189	513	1857	508	243	310	326	392							1466	1476	1486
8.44_128.04				5	128.035	ESI neg	8.436	3316	3045	5507	4752	2812	4913	3313	3395	4563	4133	763	1253	655	962	5014	1316	647	761	701	1021	59	72	89	61	90	64	3186	2917	3231
8.44_127.05				5	127.051	ESI neg	8.436	4958	4702	9347	7859	4333	7586	4815	5298	7578	6622	930	1892	916	1412	8019	1828	944	1176	984	1533		32	17			20	4872	4073	5116
8.44_332.00				5	331.995	ESI neg	8.437	3612	3398	3286	3772	3139	3590	3391	3255	3504	3378	1161	2197	1110	1768	3689	1946	1117	1297	1272	1802							3628	3643	3641
8.44_285.99				5	285.989	ESI neg	8.437	3561	3819	3670	4270	3287	3803	3707	3404	3938	3594	1361	2261	1080	1988	3870	2145	1182	1558	1476	1883	22	17	20		19	16	3874	3935	3851
8.44_124.01				5	124.007	ESI neg	8.438	632	1173	1263	1249	1686	1148	1880	1439	1712	1606	634	314	1268	757	1284	1352	657	1159	688	1050							1213	1183	1218
8.44_268.96				5	268.963	ESI neg	8.438	2281	2383	2635	2897	2336	2549	2397	2259	2778	2553	929	1537	837	1373	2558	1568	786	981	1007	1267		14			13		2679	2640	2726
8.45_245.04				5	245.042	ESI neg	8.448	858	515	1750	1089	1455	2367	622	887	1245	520	1007	1419	1181	809	1657	1099	604	790	502	1011							1255	1158	1216
8.45_487.18				5	487.177	ESI neg	8.453	600	1142	2417	1806	1252	1233	1264	977	1219	1303	6938	3773	8056	6728	2365	10865	2003	2572	3601	8759				21			7589	8252	8643
8.45_404.10				5	404.103	ESI neg	8.454	198	429	453	596	584	280	510	295	377	468	3662	1089	4438	2889	182	3597	1408	1878	2971	3264							1460	1530	1587
8.46_250.07				5	250.075	ESI neg	8.455	530	680	1005	1268	828	1534	744	906	1139	1173	2300	2105	2032	1398	1841	1617	1501	1481	1605	2238	195	57	223	105	176	25	1544	1554	1509
8.46_337.08				5	337.078	ESI neg	8.462	22464	18624	29236	20684	14676	6916	24538	34511	16876	11853	755	913	1602	1049	10006	1255	1142	2028	120	1062				14			11151	10897	11189
8.47_387.11				5	387.114	ESI neg	8.466	167	357	461	358	381	285	333	262	300	338	7172	1967	10482	4802	617	7043	1796	2213	3728	5873	14	15	16			23	2399	2601	2563
8.50_302.10				5	302.102	ESI neg	8.499	1462	1396	2041	1264	1189	1942	1173	1200	1530	1013	44381	39716	61781	39663	47117	59466	24168	39253	26565	44347	34					48	17655	19208	18835
8.50_242.08				5	242.08	ESI neg	8.499	1453	1281	2144	1283	1139	1884	1176	1174	1450	911	38619	33459	51559	34468	39469	53219	22648	36820	24287	38852	19	16				38	16811	16362	17509
8.51_244.96				5	244.963	ESI neg	8.51	5689	4985	8618	9709	8651	7431	8611	6171	7291	8166	1318	1670	1242	1240	1446	1541	925	1262	1150	1240	54	97	91	47	99	64	5178	5361	5170
8.51_247.98				5	247.982	ESI neg	8.512	2598	2588	2261	2404	2378	2129	2492	2405	2437	2546	3252	3055	3244	3632	2311	3191	3512	3255	3785	3379	1551	1617	1692	1561	1585	1694	3065	3164	2975
8.57_379.10				5	379.097	ESI neg	8.568	1967	3647	4269	3621	4870	3234	3718	2517	4020	5626	6088	3694	12333	8832	7892	9498	6024	9673	7956	9590	32	21	13		23	14	5585	5549	7172
8.57_377.09				5	377.085	ESI neg	8.57	6503	13543	16679	13251	18250	11432	14167	9650	14941	21593	45155	8649	57428	26163	2462	29783	13745	23833	25272	26138	112	852	147	101	158	140	23147	23149	24653
8.58_404.10				5	404.104	ESI neg	8.58	835	1399	1481	1285	1762	1223	1369	1129	1504	1893	3186	1210	3808	2704	333	2754	1561	2087	2660	2512		81	13				2227	2374	2394
8.59_387.11				5	387.113	ESI neg	8.585	631	1135	902	1037	1421	1099	1117	981	1278	1893	7326	1459	12196	3970	522	5832	1550	2442	2904	4933		78	14			13	2341	2387	2374
8.60_231.93				5	231.933	ESI neg	8.6	121781	124978	109958	130884	121355	116946	131253	117893	111051	116213	121624	128109	142139	144254	125198	132713	101434	120940	136674	131985	75887	74338	74556	70337	67284	72407	134304	137217	133256
8.60_99.93				5	99.9259	ESI neg	8.601	16429	17649	18504	19340	18547	16712	18468	15881	19018	19336	19179	17006	19714	19797	17444	21204	16812	20766	20269	19442	9821	10835	9753	9597	9620	9224	20996	18499	20887
8.60_157.93				5	157.931	ESI neg	8.601	2002	2297	2571	2530	2393	2273	2210	1867	2756	2752	2519	2005	2580	2516	2185	3135	2435	3055	2778	2484	1353	1589	1173	1312	1285	1283	3095	2360	3048
8.61_286.97				5	286.974	ESI neg	8.607	3942	4274	4708	5383	4398	4245	5291	4679	4835	4587	3097	4106	3140	3823	5003	4280	2571	4730	3436	4189	168	193	222	63	84	190	4500	4286	4433
8.61_115.92				5	115.921	ESI neg	8.608	2451	2651	3336	3174	2837	2738	2872	2329	3283	3440	3315	2315	3269	3059	2358	3983	3299	4060	3561	3297	1536	1889	1490	1716	1597	1396	3560	2697	3757
8.61_359.04				5	359.044	ESI neg	8.61	1083	1207	1228	1475	1295	1166	1387	1247	1399	1294	971	1033	966	1144	1174	1076	773	1209	1031	1106	17	13	36			45	1115	1196	1282
8.61_315.08				5	315.08	ESI neg	8.611	2073	2263	2496	3022	2202	2094	2661	2378	2557	2186	1004	1535	976	1244	2710	1452	1044	2006	1312	1480	25	27	16				1764	1726	1803
8.61_490.18				5	490.175	ESI neg	8.611	411	620	911	753	784	626	942	767	789	1003	1596	3311	2032	1492	922	2074	663	1506	908	1868			13				1296	1192	1258
8.62_482.04				5	482.036	ESI neg	8.616	283	501	402	464	711	434	573	484	628	946	4732	893	6791	2538	235	3755	972	1324	1866	3077		22			14	13	1377	1367	1440
8.69_133.01				5	133.014	ESI neg	8.689	699	228	451	737	1603	571	864	793	875	1058	3988	1025	2966	716	3694	1747	1089	1472	952	1302	207	122	191	18	89	210	331	565	829
8.70_404.10				5	404.103	ESI neg	8.699	1174	2084	2237	2198	2303	2126	2326	1768	2447	3012	4724	2342	6453	3896	897	4918	2128	3661	3202	4196		55					3441	3259	3583
8.70_482.04				5	482.036	ESI neg	8.7	411	906	721	806	1082	825	980	727	1034	1804	4384	1223	6358	2308	229	3448	924	1567	1729	2739		57				17	1825	1737	1831
8.71_387.11				5	387.113	ESI neg	8.71	825	1617	1299	1679	2025	1557	1890	1346	1677	2835	10230	4030	17745	7299	727	10602	2271	3317	4753	7951	14	102			14	27	3571	3955	3808
8.72_556.16				5	556.164	ESI neg	8.718	143	347	595	304	299	484	321	370	451	413	11592	5122	15645	8033	2656	12014	2380	6108	2930	11842							2541	2694	2880
8.72_214.05				5	214.049	ESI neg	8.719	1170	1552	2089	974	1040	1703	1111	1326	1607	1107	15740	11555	17598	13163	16645	16915	7321	12033	7367	16615	13	13			19	15	6464	6349	6751
8.79_231.93				5	231.932	ESI neg	8.788	38809	37273	39262	46877	42069	40994	44270	40610	36863	41390	41374	51393	49560	61054	40300	52086	35897	43971	52069	51702	21321	20156	19696	22133	19879	16650	46111	46448	48331
8.79_389.13				5	389.129	ESI neg	8.795	12680	7887	18		192	55	36	1457	14213	14	1249	4481	19066	2369	1871	4696	1773	1083	3284	4378			15				1907	4370	4445
8.80_390.87				5	390.869	ESI neg	8.797	4617	5121	5590	6296	5797	5165	5884	4830	5221	5644	5698	6017	5736	7258	5558	6780	5547	6754	6931	6757	2258	2197	1938	2179	2050	1822	6779	5991	6804
8.81_488.16				5	488.161	ESI neg	8.813	2228	1983	813	1452	1101	1218	1317	1609	2658	1602	285	495	3448	929	1390	1550	1012	1361	1249	1457							1646	1420	1589
8.81_482.04				5	482.036	ESI neg	8.815	6754	6864	4748	7420	6478	6991	6810	6537	7536	7457	1940	2453	8470	5680	6989	7666	6904	7187	7494	7449	14	15	16		18	32	8738	7660	7759
8.82_133.01				5	133.014	ESI neg	8.817	864	384	447	995	2035	865	1170	1125	1169	1557	2822	909	3537	1007	5722	2660	1940	2140	1307	2464	215	120	136	19	108	186	732	1056	1417
8.82_413.11				5	413.111	ESI neg	8.817	3474	3078	954	1910	1779	1901	1807	1877	3540	2225	242	391	3775	1238	1873	2170	2123	1584	2197	1959							2337	2310	2367
8.82_729.23				5	729.229	ESI neg	8.817	9592	5797	369	1548	1235	1805	1337	2131	9241	2172	29	94	10583	546	1602	1791	1922	1095	1758	1597							1935	2194	2297
8.82_404.10				5	404.105	ESI neg	8.818	30945	29577	10176	20360	17754	21109	18237	20807	29926	23249	3543	4670	33810	14127	18761	24028	21743	18124	25304	21422						14	25460	25333	25916
8.90_231.93				5	231.932	ESI neg	8.899	32391	31703	21507	29495	27197	23656	25882	24664	30519	35486	35358	39602	42250	45694	30898	41445	26928	29237	38664	40637	15494	13862	12099	16641	13753	12799	36888	35520	34445
8.90_390.87				5	390.869	ESI neg	8.902	4894	3628	2986	3520	3649	3048	3180	3326	5217	3639	5630	5563	6519	6705	3927	6860	4422	4473	6094	6317	1847	1821	1699	2114	1882	1686	5437	5139	5643
8.90_133.01				5	133.014	ESI neg	8.905	404	177	348	541	1003	503	570	499	567	843	4858	1827	3771	1679	2886	3584	1080	1230	977	2840	254	130	147	14	68	268	583	740	846
8.92_387.11				5	387.114	ESI neg	8.916	6091	3511	733	2052	2569	1504	1746	1933	5213	2177	8805	11500	27128	15558	2777	21666	4388	3412	9921	17041			27				5679	6460	7048
8.92_404.10				5	404.104	ESI neg	8.917	1292	788	192	482	545	375	379	505	1421	512	5363	6453	10227	8536	1081	10722	2515	1716	5092	8567							3236	3320	3376
8.92_455.10				5	455.101	ESI neg	8.918	470	272	81	206	214	150	150	224	423	208	2044	2520	4244	3283	485	4416	930	608	1844	3523							1190	1196	1292
9.02_231.93				5	231.932	ESI neg	9.015	15253	16177	16737	18547	16424	18067	18102	17255	17577	19376	30477	32776	33617	36435	24925	34021	22430	23160	32384	33810	11147	10047	9372	11895	9360	8833	31503	29372	28452
9.02_404.10				5	404.104	ESI neg	9.02	178	138	62	132	117	105	104	119	265	163	6709	8376	11333	10491	959	12832	2759	1537	5930	10352							3273	3509	3439
9.02_387.11				5	387.114	ESI neg	9.02	853	681	237	447	479	353	354	498	958	509	18007	22118	32975	26662	2373	36341	5927	3580	13498	28979				18		21	7001	7273	7379
9.02_133.01				5	133.014	ESI neg	9.021	444	252	445	603	1105	598	571	661	747	1039	6917	2679	5318	2198	4093	5285	1435	1543	1339	4227	325	118	165	18	116	259	768	963	1198
9.02_390.87				5	390.869	ESI neg	9.022	2197	2604	2786	2965	2573	2674	2725	2559	3097	3022	6043	5821	6493	6871	3675	7094	4527	4294	6370	6331	1556	1704	1570	1669	1434	1335	5779	5112	5561
9.02_455.10				5	455.101	ESI neg	9.022	80	58	35	46	79	55	50	45	114	85	2765	3576	5034	4096	413	5633	1039	604	2473	4421							1198	1332	1329
9.11_307.11				5	307.114	ESI neg	9.113	1546	2599	4440	4678	3139	4026	4874	4338	4651	6046	398	289	642	651	4018	1162	317	410	320	887		40	29			13	2060	2012	2125
9.12_390.87				5	390.869	ESI neg	9.121	3751	3874	4200	4340	3882	4002	4435	3642	4162	4198	3742	3684	4395	4352	3886	5247	3279	3640	3853	4405	1705	1712	1623	1759	1536	1585	4579	3951	4108
9.13_133.01				5	133.014	ESI neg	9.135	1632	787	1555	1951	3501	1884	2222	2315	1992	3151	8608	2758	5488	2390	11621	5196	2763	3849	1929	4432	437	190	299	64	179	579	1649	2070	2242
9.15_231.93				5	231.932	ESI neg	9.146	21192	22027	22540	22959	20780	23487	24590	21515	22283	24047	19318	24470	25744	25833	21925	27701	15753	19282	19614	24135	11601	10347	9618	11830	9520	10138	24655	22528	21672
9.18_187.94				5	187.942	ESI neg	9.179	5400	5534	6449	6401	6262	6009	6460	5529	6238	6239	5583	5857	6459	6516	5526	7854	5007	6090	5489	6548	3002	2952	2713	3284	2797	2841	6732	5803	6078
9.19_99.93				5	99.9258	ESI neg	9.186	3670	4123	4773	4474	4492	4358	4903	3748	4573	4543	4341	4433	4652	4694	3996	5803	3301	4387	3884	4705	2072	2318	2269	2367	1990	2076	4947	4166	4619
9.27_448.11				5	448.112	ESI neg	9.272	61	91	153	137	165	109	191	150	191	160	2495	3378	5144	6074	548	9666	1005	1180	1895	5158		14					1348	1338	1362
9.29_231.93				5	231.932	ESI neg	9.286	15060	14809	14994	16752	15583	17042	18179	15367	14667	16730	18580	19665	25326	22871	17425	26249	13863	16593	18385	21800	8459	7444	7180	8849	6913	7444	18842	17893	17252
9.32_637.18				5	637.182	ESI neg	9.321											3940	793	3086	1140	113	3467	664	656	867	2699							297	276	414
9.33_566.16				5	566.157	ESI neg	9.329	18	55	65	36	48	13	18	13	39	4	7949	5170	12535	10609	288	16859	4094	3248	10612	14559							3871	3910	3856
9.33_617.15				5	617.153	ESI neg	9.334		34	31		21						4086	2335	6853	4413	118	8095	1826	1523	4050	6779							1834	1839	1908
9.34_639.22				5	639.216	ESI neg	9.338		33	31	14	13		16		13		2018	1236	3204	1795	129	3410	1010	970	1327	2900							1041	1015	1017
9.34_231.93				5	231.932	ESI neg	9.341	5346	4206	3258	5828	8859	3007	6434	3669	3929	3898	4988	19665	8298	22871	3648	5850	13863	16593	18385	21800	10282	9100	8797	10946	8182	9234	5546	5121	17252
9.35_135.05				5	135.049	ESI neg	9.348	3485	3473	3562	3797	3463	3548	3810	3627	3356	3571	1800	2208	2025	2193	3246	2086	2114	2588	1819	2029	1308	1026	1030	1235	1111	1221	2863	2698	2750
9.36_448.11				5	448.111	ESI neg	9.355	427	1040	804	934	1611	752	1650	1048	1142	1549	1157	550	2352	1443	585	1926	650	1348	803	1300						26	1211	1152	1253
9.36_195.05				5	195.051	ESI neg	9.359	4411	2526	2420	4998	3635	4275	3430	4755	2984	4654	2002	1842	1523	860	3696	1987	1155	2240	1202	1621	186	183	288	14	127	158	1399	1985	2280
9.40_133.01				5	133.014	ESI neg	9.397	1688	944	1445	1991	3458	2255	2036	2462	2052	2780	7037	3698	4705	3031	10611	4886	3369	4558	2514	4409	409	186	261	83	137	497	2029	2357	2896
9.42_390.87				5	390.868	ESI neg	9.417	1948	2208	2148	2307	2321	2211	2465	1953	2216	2318	2903	2697	2962	3130	2168	3276	2264	2532	2832	2879	1319	1414	1276	1372	1162	1185	2859	2525	2482
9.45_187.94				5	187.942	ESI neg	9.452	2569	2856	3144	3099	3326	3215	3266	2475	2912	3128	3603	3717	3524	3972	3197	4183	3118	3411	3519	3582	1984	1927	1873	2300	1705	1745	3979	3033	3468
9.46_99.93				5	99.9256	ESI neg	9.46	2085	2104	2377	2487	2429	2262	2510	1969	2329	2341	2619	2773	2750	3102	2464	3069	2543	2788	2560	2625	1634	1704	1451	1809	1229	1246	3176	2303	2408
9.48_390.87				5	390.869	ESI neg	9.482	1845	1839	2066	2109	1965	1971	1896	1789	1962	2033	2483	2655	2303	2738	1955	2566	2436	2546	2551	2324	1063	1115	1276	1372	1162	930	3058	2452	2496
9.49_566.16				5	566.157	ESI neg	9.492	412	380	228	371	266	183	367	360	488	373	11806	4808	25820	15905	283	24990	4947	3990	11212	22028		93					5155	5638	5631
9.50_617.15				5	617.153	ESI neg	9.497	211	215	131	189	168	93	212	172	271	220	3199	1372	5985	3536	163	5401	1301	1053	2566	4860		109					1254	1561	1592
9.50_1043.30				5	1043.3	ESI neg	9.497											1498	283	4728	1843		4654	322	217	1120	3871							326	314	354
9.58_566.16				5	566.157	ESI neg	9.58	107	94	86	63	14	40	139	124	68	115	14840	5076	29791	10617	59	13729	1556	761	2926	10485							2577	2787	2966
9.59_549.17				5	549.167	ESI neg	9.585	696	506	572	651	543	371	592	653	570	584	17013	7469	38493	12820	497	16270	2613	1910	4943	12901		15				14	3745	3980	4190
9.69_566.16				5	566.157	ESI neg	9.686	14				31						910	7800	1741	3055	28	3171	105	28	326	2016							377	394	463
9.69_503.16				5	503.161	ESI neg	9.686	3	16						4			1009	4988	1374	2188	80	2144	256	119	599	1502							544	552	569
9.69_549.17				5	549.166	ESI neg	9.686	68	81	26	45	90	33	55	11	53	49	1734	10072	2728	4403	150	4324	479	283	1135	3173							1107	1188	1146
9.70_195.05				5	195.051	ESI neg	9.702	1801	749	1180	2198	1734	2007	1805	1851	1467	2152	1913	1951	1281	547	1444	1058	449	982	557	1248	158	165	194		135	131	1055	1253	1347
9.74_728.21				5	728.208	ESI neg	9.742											1854	3673	2958	3021		5384	99	106	1031	4516							455	420	453
9.74_711.22				5	711.22	ESI neg	9.742			18		13						8547	18451	13564	14950	71	25216	1270	994	5889	23359							3056	3469	3523
9.74_665.21				5	665.212	ESI neg	9.744											1793	1248	2814	1653		2509	190	280	799	2038		3					540	465	529
9.82_390.87				5	390.869	ESI neg	9.823	998	620	1223	1113	1296	1460	977	1292	690	852	2293	2156	2630	1712	1159	2622	1285	1417	1626	2199	280	383	275	346	259	292	1803	1574	1670
9.82_99.93				5	99.9257	ESI neg	9.825	2370	1237	3563	2742	3294	3696	2056	3337	1737	1903	6078	5726	6801	3983	3405	6643	3738	4631	4033	5441	524	758	576	675	505	591	4718	4210	4587
9.82_98.96				5	98.9566	ESI neg	9.825	1280	483	2776	1387	2234	5131	605	3095	399	617	5609	4901	6422	1299	9566	5186	6840	7874	2915	2752	115	119	140	130	103	169	3754	3511	3715
9.82_187.94				5	187.942	ESI neg	9.825	2324	1421	3614	2850	3426	4368	2352	3596	1822	2153	6713	6722	7944	3970	4075	7875	4377	5070	4197	5807	508	858	590	705	556	588	5224	4387	4781
9.83_116.93				5	116.928	ESI neg	9.826	1247	768	2164	1521	1990	2356	1048	1987	785	1015	3564	3474	3935	2265	2078	3841	2478	2632	2379	3131	280	342	309	391	280	364	2893	2545	2652
9.83_237.89				5	237.888	ESI neg	9.826	1920	422	3748	2279	3336	4577	810	4022	256	755	5446	6042	6455	2539	3569	7100	4099	4782	4357	5167	13					16	5619	4863	4618
9.83_133.01				5	133.014	ESI neg	9.826	1038	481	892	1165	2229	1319	1027	1597	782	1354	7583	3979	6200	2248	5530	5722	2585	3534	2233	4216	197	131	161	76	152	253	1688	2048	2452
9.83_194.93				5	194.928	ESI neg	9.826	1548	295	2901	1673	3100	9298	366	5471	123	334	6572	9784	12716	1532	17269	8596	7798	8671	3902	3839	19	14	20	13		16	4588	5939	4477
9.83_231.93				5	231.932	ESI neg	9.826	9175	5283	12066	10271	12528	16832	8187	14082	5516	7145	22806	26812	31863	15790	15077	29597	14335	16876	15036	20546	2033	2354	1910	2416	1867	1984	18460	17194	16540
9.83_362.87				5	362.873	ESI neg	9.828	1297	875	1493	1436	1629	1249	1240	1478	902	1186	2083	2376	2506	2169	1065	2799	1139	1284	1878	2489	372	491	350	394	305	360	2030	1887	1987
9.83_96.96				5	96.9606	ESI neg	9.83	44099	14041	98533	47223	75450	199015	15358	114807	9104	16926	207800	188682	259535	39464	337342	204461	245868	309349	108411	97161	2826	2445	2511	2436	2622	3054	139260	124103	137542
9.88_665.21				5	665.213	ESI neg	9.884	53	97	55	84	122	68	101	133	79	151	3082	2972	5851	2459	131	3368	816	444	904	2613		16					903	905	924
9.89_711.22				5	711.218	ESI neg	9.894	150	162	111	164	209	146	173	189	202	275	4003	5794	8174	4448	179	5794	1192	607	1701	5543		39					1390	1426	1455
9.95_711.22				5	711.219	ESI neg	9.953	4	162		18	37	4	15	22	6	12	2177	7418	4555	4287	27	4404	486	252	1008	3932							1026	1076	1031
9.96_231.93				5	231.932	ESI neg	9.955	1528	1271	1516	1815	1660	1813	1859	1615	1527	1777	3758	5309	5161	4365	2077	5631	1816	2132	3236	4629	1177	1107	1053	1296	1030	1124	3286	2869	2918
9.96_665.21				5	665.212	ESI neg	9.961		4			5						1196	4307	2616	2277	17	2311	266	110	491	1979							601	615	589
9.96_873.27				5	873.271	ESI neg	9.964											1241	4562	1589	3130		4132	166	131	883	4077							683	688	711
10.02_863.24				5	863.242	ESI neg	10.02											1064	7379	1568	5844	29	3026	71	44	346	2322		51					388	399	386
10.10_863.24				5	863.242	ESI neg	10.096	12	34	50	43	86	35	72	81	51	87	2726	7348	5576	4182	29	5553	313	232	699	4420		51					603	685	694
10.12_873.27				5	873.271	ESI neg	10.122	19	34	12	17	45		64	20	54	80	1896	5958	3152	2693	17	3245	238	219	856	2845							709	770	732
8.82_455.10				5	455.101	ESI neg	8.818	12605	12286	4330	9545	8320	9574	8664	9545	12593	10907	1453	1786	14062	5949	9119	11466	10679	8495	11977	10725							11842	11979	12804
4.92_134.05				5	134.048	ESI neg	4.915	14303	29678	37345	38646	14245	18353	30797	60949	58578	52490	32565	727	78589	30775	39537	66546	24759	45854	17287	26004	112	298	128	239	288	145	38111	35185	39349
4.42_96.96				5	96.9602	ESI neg	4.424	1007	388	505	1043	578	734	551	664	1996	962	19213	26721	27146	23046	19193	24736	13025	17981	15763	23523	75	115	84	80	86	103	13206	13104	14239
4.86_160.04				5	160.041	ESI neg	4.857	36199	38316	25479	25489	27700	29118	28201	27617	45198	38327	36330	17402	23098	17394	28036	27058	30009	22152	11542	53872	43	24	23		48	29	30094	29521	30459
1.78_156.10				5	156.103	ESI pos	1.778	1790	2297	3254	1536	1282	962	1501	2073	2606	1065	1437	1194	3244	1546	3387	2061	2815	3198	3616	4313	1874	1544	982	946	1819	1602	5278	2201	1715
1.78_174.11				5	174.113	ESI pos	1.779	1376	1430	1984	734	1017	1214	730	1036	1646	682	960	1056	1913	1282	2068	1246	2066	1580	2681	2847	1540	794	1112	740	1165	449	2757	1106	915
7.05_59.07				5	59.0731	ESI pos	7.049	8601	3117	10439	10499	10748	7320	9044	12492	11880	9361	61420	73785	69198	60175	95359	69982	39007	46094	38243	60785							46116	46339	46819
7.05_58.06				5	58.0645	ESI pos	7.049	2257	1080	1764	2808	3131	1931	2292	4131	4103	2119	42493	50991	44619	40245	61096	45179	25668	28261	20545	39267	372	380	600	201	187	374	30071	30416	30108
9.84_105.96				5	105.955	ESI pos	9.843	1058	901	1493	1097	1256	1683	879	1170	1032	983	1130	1163	1124	1008	2312	1128	2164	1795	1019	681	871	778	894	850	637	842	1552	1354	1520
9.84_103.96				5	103.955	ESI pos	9.843	2487	2309	3386	2852	2765	3328	1912	3380	2106	2206	2776	2692	2809	2370	5382	3100	3927	4227	2287	2003	1778	1739	1481	1390	1595	1942	2985	3249	2958
7.71_137.04				5	137.044	ESI pos	7.709	12586	17233	13483	27041	12132	19539	19699	24119	27761	16266	24538	31481	50529	22353	37299	62485	15487	27903	21057	14226		110		54	39	21	26410	26075	26611
7.71_135.05				5	135.048	ESI pos	7.707	248431	332821	242914	512725	234036	368180	366350	454872	532821	301457	484416	573823	974556	409286	728297	1221410	286892	534831	375658	252174	907	177	568	619	292	652	494470	468613	489689
9.84_146.98				5	146.98	ESI pos	9.842	6410	5558	7712	6451	6501	9347	5004	7650	4670	5326	6117	6326	5586	4011	13899	5358	9302	9585	5991	5208	4052	3106	3611	4361	3418	3834	6913	6359	7745
9.84_144.98				5	144.982	ESI pos	9.843	13186	10969	15987	14253	14476	19414	11470	15819	9933	11093	12260	13278	13444	9188	28934	13028	20704	22079	13167	9811	9065	7746	8281	8475	7850	7865	15678	15660	15104
8.63_150.08				5	150.075	ESI pos	8.627	9570	10556	11700	12222	9840	10595	12173	11746	11566	11093	8377	8325	8443	9530	10453	9417	7463	8689	7075	8147	4420	4889	5163	5385	5056	5737	9767	9845	9963
5.09_150.11				5	150.112	ESI pos	5.092	1183	1341	1675	1370	1471	1338	1637	1762	1545	1536	2951	2430	3182	2369	3379	2965	2334	2520	2070	2588	778	413	778	561	706	725	2681	2330	2625
5.09_148.12				5	148.115	ESI pos	5.089	1334	1335	1900	1561	1674	1708	1709	1682	1909	1481	2961	2865	3948	3559	4662	3793	3017	3260	2987	3073	187		141	91	121	415	3594	2617	3160
7.29_152.06				5	152.057	ESI pos	7.289	5585	3775	5216	5117	4692	5223	5789	5472	3687	4922	2840	3315	4063	3709	5912	4030	3390	4247	3327	3918	1646	2264	1737	2304	2490	2421	4308	5094	5022
8.61_158.06				5	158.061	ESI pos	8.613	12770	11020	8271	9427	10226	8844	11047	12052	10179	8934	984	2052	662	1905	3858	1185	2894	2121	2148	1604	3357	3248	3493	3350	3390	3827	4191	4018	3795
8.61_155.04				5	155.043	ESI pos	8.613	12327	11475	11216	12825	8167	13008	8923	10989	10664	9307	229	1422	121	639	3829	433	813	667	939	526	57	42		138		112	2963	3582	3039
6.81_158.04				5	158.041	ESI pos	6.809	1856	2250	2188	1576	1940	1678	1804	1862	2392	1861	2174	2173	2115	1803	2318	2308	2131	2262	1879	2072	29	126	22	55	86	28	1806	1963	1840
8.39_168.06				5	168.058	ESI pos	8.391	4923	1786	1552	2070	2241	2489	3162	2098	1363	2543	449	188	446	109	937	541	542	1916	599	603	333		58	408		110	1627	1551	1843
2.83_170.06				5	170.061	ESI pos	2.828	1467	1541	2508	1764	1790			3677	2578	1272	1595	1770	1501	2369	1275	460	3740	1178	2247	4083	850
2.83_168.06				5	168.06	ESI pos	2.827	5619	8912	9095	8261	6932	1002	3173	14885	8463	8310	7184	8008	9240	10662	11205	5338	12813	4830	8824	12363	5675	232			190		500
7.62_171.98				5	171.984	ESI pos	7.617	2949	3210	3809	3353	2377	4092	3081	4070	3734	3202	1774	1325	2364	1565	3110	2761	1855	2831	1183	1715	53	71	53	38	59	80	2235	2464	3377
7.61_169.99				5	169.986	ESI pos	7.614	52143	65514	78450	60638	55923	81935	60633	76443	71772	51609	25613	27780	49095	34733	58352	53447	29696	58988	27573	34527	81	85	185	281	140	11	55477	53976	55491
8.63_173.06				5	173.063	ESI pos	8.629	4391	3870	2237	2786	2975	3245	3871	3661	3202	3036	264	972	321	680	1705	404	824	1360	876	192	342	459				798	1179	1226	331
8.63_170.04				5	170.043	ESI pos	8.629	22002	23350	17496	20771	19405	20478	27040	26238	22035	19478	2001	6052	661	2905	13679	3239	4083	5392	2774	2581			43		39		8362	7515	7117
1.01_172.13				5	172.133	ESI pos	1.01	10228	21964	29751	8418	16826	9006	13691	36625	26696	10358	17857	20368	55235	17831	36962	15076	37867	27939	30013	26956	7161	6825	15613	4428	6528	5636	19178	8380	7914
1.01_170.12				5	170.118	ESI pos	1.01	10898	23822	30608	8556	16703	8885	15343	38707	28876	10103	20023	21528	52501	17379	41761	15769	42777	29799	33646	29638	7345	7523	15510	5050	5297	6913	16786	8794	6837
0.99_173.13				5	173.132	ESI pos	0.995	3351	5779	10348	3781	4920	3941	4431	8909	5481	5262	5610	5805	12899	7712	10048	6454	9125	8065	6263	6332	3181	2874	4394	2571	3243	2826	4934	5579	2588
4.83_175.05				5	175.051	ESI pos	4.833	2516	2687	2230	2076	2141	2526	2210	2077	3181	2513	2730	1533	2208	1820	2460	2174	2240	1592	1024	3832	8	26	121	38		134	1981	2669	2638
6.80_181.04				5	181.036	ESI pos	6.802	3090	2900	3477	4083	3442	3592	3484	3858	3441	3218	3424	3130	3545	3118	4227	3318	3044	3487	3035	3456	40	42				25	3579	3842	3329
6.80_179.04				5	179.036	ESI pos	6.804	7213	7411	8149	7536	7123	7932	7106	7311	8191	6788	7252	6598	8785	7702	9632	8574	6367	8084	6527	8148	31	84	77	35	40	70	7621	7857	8101
4.42_186.07				5	186.066	ESI pos	4.42	4721	1050	2587	3685	2282	2590	2365	2421	6892	3917	94788	159324	156571	113403	139839	135643	57076	90777	62515	121026	433	164		249		113	62605	65907	63476
4.42_184.06				5	184.064	ESI pos	4.42	79358	20372	35935	63095	34374	44421	41774	40982	123943	56668	1704122	2834480	2834793	2072503	2497776	2412331	1048884	1671091	1132239	2168878		18				143	1153146	1151891	1147730
8.44_187.03				5	187.034	ESI pos	8.437	3269	3329	3342	3384	2692	3258	2700	3037	3091	2894	94	580		560	2884	86	450		276	234	19	51					2215	2155	1446
8.43_185.03				5	185.033	ESI pos	8.434	42135	35837	40704	39042	28351	40830	35633	35430	37233	37399	2292	6343	1357	4173	33721	4930	2863	2843	3629	4035	37				36		26100	25730	23568
3.06_199.09				5	199.093	ESI pos	3.061	344	316		628	381	369	202		873	249	3349	7097	9109	3625	6532	5684	3030	3780	3222	4875	225	517	421	657	390		3145	3262	3504
3.06_198.08				5	198.081	ESI pos	3.059	958	342	354	363	542	626		1062	498	742	45879	82632	101511	38132	58689	58096	31181	37477	28462	51883	578	337	722		674	254	25888	28220	27873
3.06_200.08				5	200.078	ESI pos	3.061	271	411	418	176	207	426	288	268	314	166	3140	4823	5520	2535	3848	3763	1715	2300	1772	3293	141	348	311	114	239	248	2076	1732	2254
7.65_198.10				5	198.097	ESI pos	7.649	53843	79531	68781	75912	92456	76413	101163	89753	88531	104980	107114	57061	187415	94526	139019	156575	95228	102697	88440	128703	584	335	362	717	423	258	106992	104354	93683
1.43_199.14				5	199.144	ESI pos	1.433	2287	3969	6242	3413	2866	809	3629	5674	1945	4231	5492	4640	9286	7056	10710	6443	8327	5563	6037	6557	3350	501	2655	1259	3384	485	6871	841	837
1.44_198.15				5	198.149	ESI pos	1.436	6856	9880	27510	5476	9051	6909	7942	22924	6920	12195	17791	13012	51441	25654	45647	18707	33991	26280	19130	21585	14080	2560	13596	3705	10634	4099	33830	7421	7414
7.01_206.14				5	206.137	ESI pos	7.012	46098	42297	47552	42164	43065	48176	58244	41660	78455	58223	6373	5874	12429	10870	14174	16798	12009	22866	11281	10276	7437	7372	7025	7256	6936	6864	30281	30378	29981
6.79_208.88				5	208.884	ESI pos	6.795	1085	1556	1644	1953	1476	1850	1614	1687	1603	1518	1198	1390	2002	1336	2410	1804	962	1912	871	1236			22			35	1653	1591	1431
6.79_206.89				5	206.886	ESI pos	6.794	5361	6147	7290	6816	5117	8090	6907	7883	6983	6796	5748	5325	9070	4188	9526	7743	3020	7091	2847	5470				36	40	47	6624	6703	6438
0.99_228.20				5	228.197	ESI pos	0.989	18572	47681	202117	21099	59590	44871	57212	100384	32163	88433	58312	71981	216620	137109	153163	92497	124533	105937	48861	56819	30239	18481	49723	15116	44956	23534	67707	80904	25876
0.99_226.18				5	226.181	ESI pos	0.986	23556	68790	268895	29191	75912	53380	81022	147600	43190	122693	84544	105163	276802	199128	213535	128076	179345	142472	66953	80220	42788	22301	63714	17481	52235	30318	75245	103485	31614
7.45_241.16				5	241.155	ESI pos	7.446	10819	11833	13792	13643	10216	10604	12702	13181	9568	10968	29218	29892	38055	25086	45662	37899	16837	34569	17082	27789	168	228	364	92	288	153	22140	23067	21435
2.83_244.13				5	244.129	ESI pos	2.828	29186	42464	47641	40881	34607	5622	15558	70512	39753	42736	33247	36713	38279	55910	53696	27857	64027	23088	44360	62449	29093
2.83_242.13				5	242.132	ESI pos	2.828	90645	121640	143519	124052	99801	16440	43924	214226	122647	128543	101431	110922	118850	168849	164595	75705	198101	65696	136331	191113	86911			2407	428	3358	870	244	629
5.09_245.18				5	245.182	ESI pos	5.09	2596	3045	5128	4330	3173	4017	3077	6085	3376	2623	73758	100589	130346	67498	157786	94753	56891	66629	46041	60946	435	368	543	227	400	482	39731	40621	43636
5.09_243.18				5	243.185	ESI pos	5.088	6025	5018	13695	10283	8599	9524	6072	17498	9951	6989	223881	302018	387568	206140	466706	281241	174000	204986	141440	184946	46			87	119		125517	117997	129482
5.08_254.23				5	254.227	ESI pos	5.081	622	333	488	391	896	915	652	1305	642	818	5074	5174	7028	4130	7451	5613	3793	4608	3281	3802	270						3370	2820	3260
5.08_252.23				5	252.229	ESI pos	5.082	1603	1635	2840	1938	1962	1438	1663	3135	2103	1596	10179	10193	13597	8671	14515	10082	8410	9207	6701	8315			108		223	133	7495	7132	7249
1.05_256.23				5	256.227	ESI pos	1.049	13308	27947	65699	20126	18364	32243	38732	77771	22348	55280	74148	46744	68577	92863	103115	72644	72691	66076	34943	38021	21658	9702	11132	11240	39508	15957	18290	37386	15749
7.68_270.05				5	270.052	ESI pos	7.684	54	83	102	96	102		18	263	166	32	2349	2011	3324	2312	3491	3150	1977	2028	1959	3086		22			142	34	2473	2480	2591
7.68_268.05				5	268.054	ESI pos	7.684				122	550	325	139	259	720	392	19070	13718	25604	16838	24906	24854	17115	19151	16897	21081		31	47				18723	18853	18901
2.34_271.22				5	271.218	ESI pos	2.342			7384	871	715		2230	8779	2155	9570	9448	1219	6420	13728	12607	7183	9364	7779	4189		4728	726		519			1065	1106	905
2.33_270.22				5	270.218	ESI pos	2.335	9459	22051	38185	12536	5605	7169	26457	53164	17061	50003	46557	32364	28768	65703	60263	46983	45093	45236	25898	29920	23480	4688	5923	2786	23278	5241	7659	17713	9585
8.29_280.14				5	280.139	ESI pos	8.287	2607	12772	7830	3478	4445	4762	5844	6353	4789	5209	1033	594	2107	1259	3104	2439	1910	1230	1015	2540	383	75		143	147	266	4093	4346	4981
8.29_278.12				5	278.125	ESI pos	8.285	10331	69429	24196	19431	22240	20308	26423	27194	29888	33074	6560	467	20265	8243	15525	17262	7258	12916	6098	10134							19092	19623	24449
6.83_283.10				5	283.1	ESI pos	6.826	1946	2324	2282	2093	2474	2911	2675	2694	2958	2534	2702	2350	2703	2774	3124	3302	2251	2954	2302	2544	174	259	215	211	181	268	2714	2983	2749
6.82_281.09				5	281.087	ESI pos	6.822	4620	4321	4361	4568	4616	4022	4124	4399	4798	4838	3834	4371	5011	5440	5074	4698	3802	4679	4021	4632	502	247	504	594	370	776	4936	5210	4564
4.42_287.16				5	287.164	ESI pos	4.42	4844	487	1396	2795	1621	1317	745	1673	10643	2968	636664	1088364	1101929	792048	973181	917451	382364	610195	400039	845558	812	812	572	646	1028	287	375735	387037	392519
4.42_285.16				5	285.157	ESI pos	4.416						187		590			778	1490	1399	1864	2062	2078	1291	796	823	2321	307					204	991	1130	518
6.80_292.85				5	292.846	ESI pos	6.796	2987	3330	4135	3339	2372	3942	2694	3146	3278	3253	3446	2304	4333	1960	5505	4743	1266	3501	1312	2762						63	2809	3528	3212
6.79_290.85				5	290.849	ESI pos	6.795	8581	10551	12547	11810	8795	13472	10589	13144	10441	10541	9672	8399	16720	6767	17830	14202	5074	11774	4714	9428	54				59		11190	11430	11737
8.50_298.07				5	298.068	ESI pos	8.498	2533	2276	3266	2275	1969	3310	1591	2636	2768	2011	1196	1746	1904	1764	3400	1657	1377	1867	1588	1883					21	105	2798	2569	2491
8.49_296.07				5	296.066	ESI pos	8.491	25826	28194	39431	29634	22690	42720	24402	27745	31040	24100	16429	18225	18851	20457	36540	19669	19468	18693	19274	19081	107		47	20	68	43	31074	31007	28950
8.50_316.16				5	316.164	ESI pos	8.502	9335	8985	20016	11894	9251	22174	10494	10896	12490	8697	152191	147655	201307	139177	200701	204217	93809	158976	93215	148228	260	272	130	149		248	115386	107217	112653
7.62_318.98				5	318.982	ESI pos	7.618	1177	1769	1708	1420	1334	2208	1405	1704	1625	1192	558	778	868	803	1487	1194	811	1420	630	1057	47	25			26	28	1123	1424	1210
7.62_316.98				5	316.982	ESI pos	7.618	8087	12799	17758	12429	12017	19298	12503	15482	14544	9249	4486	6142	9847	6702	12250	11155	6563	13985	6025	7640			47				11425	11097	11812
7.62_321.14				5	321.139	ESI pos	7.62	31166	32876	31617	30002	26161	32530	30463	37283	38014	35972	16797	7465	41348	23839	34513	38571	17231	32157	13496	21452		162	529	302		27	33366	33043	31040
7.63_318.12				5	318.123	ESI pos	7.633	4485	6583	5780	4663	5276	6510	6667	6418	7713	7898	2701	742	5693	3102	4967	6743	4497	4393	3612	3670	112	64					3190	4297	5109
0.99_322.30				5	322.295	ESI pos	0.986	6548	7622	3864	3103	26845	179483	11635	7542	13054			6111	7542	5364	7387		3969		7020	10466	5283	7787	21069	7815	14062	12223	6298	6131	1752
0.98_319.28				5	319.284	ESI pos	0.978		4771	12781	1630	23344	144066	15814	9106	10889	2645		1899	10417	1962	2304		1443	11130			1759	2606	15027	4315	13887	8730	3668	12082
6.82_327.12				5	327.124	ESI pos	6.824	4802	4655	4498	4029	4189	4428	4607	4528	4097	4707	4329	4529	5244	4896	5194	5700	5041	4634	4342	4595	800		283	384			4606	5004	5065
6.81_325.12				5	325.119	ESI pos	6.808	3076	3054	2758	2660	2364	2772	3079	2950	3190	2878	2840	1883	2967	3080	3591	3244	3236	2803	2565	3298						198	2432	2878	3138
0.96_331.00				5	331.003	ESI pos	0.964	3209	3956	3110	2446	6900	4933	4284	4188	5807	2995	2997	3285	2876	4044	4148	1805	3905	2597	4604	3795	3528	1450	1669	2243	946	2613	2104	1570	1818
0.96_329.00				5	329.005	ESI pos	0.963	9490	12171	7315	7219	20607	12866	12489	14156	16408	8595	7712	9538	7730	10321	13081	4992	11148	6773	12806	10814	10456	4601	5189	5674	3653	6753	6242	4947	4560
7.62_334.11				5	334.111	ESI pos	7.624	7837	11866	10345	10289	11655	12201	11811	11842	11041	10190	8044	10838	11713	10293	12554	12869	9450	14028	10379	11213				80		65	13035	11865	12348
7.62_331.09				5	331.094	ESI pos	7.623	12273	12233	17473	13869	15606	16281	13432	14968	17478	10673	11022	12538	19783	14138	22468	17547	10955	23181	9015	13545	104		90	193	53		16326	16553	17240
7.61_338.13				5	338.135	ESI pos	7.613	4554	5444	6597	6551	4313	7285	6458	6100	5655	5928	1159	355	1011	1353	6423	2523	1274	1439	462	2083	182		190	244	145	110	4427	4074	3887
7.62_335.12				5	335.122	ESI pos	7.618	6189	6305	10503	8921	6273	9083	7391	8155	8971	5882	1514	2560	2640	2688	11349	3916	2372	3131	1599	3066	84	62			37		6398	5863	6079
8.11_338.19				5	338.192	ESI pos	8.113	1928	3617	3931	1830	2352	3062	3741	4354	3699	2949	986	889	1647	932	1864	1844	740	904	623	1127	701	452	310	237	121	341	1927	2152	2519
8.12_336.18				5	336.177	ESI pos	8.124	4596	8081	7402	7444	7105	8675	8925	11221	11814	11958	1644	309	6097	3741	5551	5629	1342	4721	777	1805			217				6218	5881	6440
0.98_340.35				5	340.353	ESI pos	0.977	8337	8375	38650	3965	30914	12320	12419	30320	3951	10376	1048	14891	46252	15060	8524	1092	5783	6333	5784	7915	3420	6301	17623	2086	4548	3789	13075	8641	5407
6.82_341.14				5	341.14	ESI pos	6.82	3053	3066	2695	3027	2761	3419	2872	2893	3022	3719	2672	2678	3431	3248	3889	3006	2531	3056	3072	3425			332				3113	3409	3701
6.81_339.13				5	339.127	ESI pos	6.813	2867	2812	3464	3371	3453	3528	2993	3167	3357	3186	2648	3478	2660	3691	3522	3767	3545	3278	2955	3558		307		635			3232	3361	3504
8.50_344.16				5	344.163	ESI pos	8.5	325	135	281	376	322	95				202	2603	1746	4003	2502	4479	2979	1302	2836	846	2742				88			1699	454	360
8.50_342.16				5	342.162	ESI pos	8.496	257	442	603	515	51	309	400	217	418	365	2952	2908	4440	2813	4790	4659	1857	3398	2008	3566			141			96	1800	2060	1491
6.83_345.13				5	345.134	ESI pos	6.835	4200	4435	4405	3670	3892	4387	4156	5065	4625	4925	4024	4177	4893	4596	4639	5539	3698	5702	3946	4761	948	1271	522	1589	1241	194	4953	5187	5238
6.83_343.13				5	343.126	ESI pos	6.825	4154	4625	3621	3814	3423	3414	3314	3830	3704	3766	4274	3542	3744	3954	4974	5083	3739	3948	2656	4185			628	584	446		3762	4377	4420
7.62_348.22				5	348.22	ESI pos	7.62	23751	23638	23367	24905	27597	21330	23773	24990	29420	25610	28828	21481	36766	30363	32804	31353	28589	29394	22844	27497	11671	10866	11693	9163	12046	12494	29122	28808	28715
7.62_345.20				5	345.201	ESI pos	7.618	18519	13097	19928	18325	21377	15099	14802	18790	23707	14797	18106	12342	29316	20590	33784	24831	17653	28046	10288	16682	731	1369	2173	1535	2474	2866	19364	20622	20519
9.84_355.93				5	355.932	ESI pos	9.837	2224	1761	3204	2592	2863	3797	1664	3090	902	2181	2912	3585	3647	1491	5414	3578	3557	4207	2595	2401	348	348	431	423	449	366	3594	3828	3329
9.84_353.93				5	353.934	ESI pos	9.837	5085	3820	6486	4835	5914	8213	3685	6715	2403	3379	7126	6808	7719	3798	11734	6838	8079	8947	5941	5835	469	534	605	694	703	517	7202	6818	7456
9.35_356.28				5	356.276	ESI pos	9.354	19737	20193	23035	24319	15917	27789	16273	23632	23622	19585	6182	6798	8895	5548	24922	8529	7045	11452	4223	6529	217	358	140	145	109	315	15315	14041	16540
9.35_355.27				5	355.269	ESI pos	9.354	2684	3050	3322	3715	2454	4053	2161	3562	3482	2944	1411	1508	1518	366	3866	1235	852	1109	479	620	273	252	198	222	241	187	2189	1822	2510
8.92_360.15				5	360.151	ESI pos	8.917	961	1042	556	735	987	697	457	528	1925	425	69564	84204	112438	94092	16096	128294	27995	20835	49978	95276	187						37310	36382	34087
8.50_362.09				5	362.085	ESI pos	8.504	3403	3246	6017	3764	3800	6791	3721	4087	4154	3089	18724	18457	19311	19680	23066	20369	16539	18561	15904	18856		19	62				20453	19818	20460
8.49_361.09				5	361.089	ESI pos	8.495	1519	689	1768	1408	1059	1549	1917	2193	1767	1151	3977	4356	4545	4914	5380	4794	4070	4942	4302	4549							4660	5373	5012
8.45_365.11				5	365.106	ESI pos	8.446	21347	51650	98112	74032	73536	50675	63763	45834	55310	59849	90309	43246	113699	81731	45247	115023	48335	84783	71558	99797						102	127065	124270	120617
8.72_365.11				5	365.106	ESI pos	8.717	36690	87698	116842	71588	83772	82569	87737	69436	79454	92671	271624	243124	331879	302341	77066	343426	160712	216821	230072	313414		544	111				203086	197462	208114
8.90_365.11				5	365.107	ESI pos	8.898	1610	2197	920	1039	634	1782	1362	2862	1000	2653	158693	179276	220729	192419	24769	237510	66441	40972	119375	204506						125	79138	79557	81734
8.82_365.11				5	365.107	ESI pos	8.82	178853	181126	111667	171821	169642	188898	177480	186341	189896	185456	46567	58599	198203	139373	225925	207237	185320	178291	183324	194539						125	198582	207449	208820
8.79_367.12				5	367.121	ESI pos	8.791	6446	6119				2442		5223	5616	2345	63646	178984	53677	63757	20114	57168	13624	19280	37365	53382							31497	33042	32004
8.62_383.08				5	383.081	ESI pos	8.622	1586	3747	6065	3890	3404	3403	4612	3388	3577	4060	2443	1440	1156	3831	2693	2639	3233	5447	3114	3075		23		68	44	201	3631	4863	4367
8.63_381.08				5	381.08	ESI pos	8.627	13810	29498	47483	32216	30795	27849	29400	25523	25742	33708	18893	16037	20248	21824	15091	22386	19464	39729	19764	22450	80				74	47	34785	33110	31619
6.82_385.16				5	385.161	ESI pos	6.817	4199	4683	4627	4039	4576	4494	4171	4467	4843	3784	3186	4884	4200	4474	5133	4455	4180	4567	4359	4708							3824	4445	5022
6.80_383.15				5	383.153	ESI pos	6.803	3586	3338	2996	3091	3060	3453	3693	2987	3686	3214	3297	3105	3441	3788	3952	3798	3546	3141	2621	3974	204		114		100		3591	3812	3814
1.79_409.14				5	409.139	ESI pos	1.788	39439	26226	63124	43510	47836	52082	65380	45155	38920	34518	54332	42629	68440	32423	82170	63722	30818	40380	29127	41778							48633	48273	48465
1.78_407.12				5	407.123	ESI pos	1.779	1599	842	2480	1348	1560	2118	2168	1576	1758	1032	1195	1954	2830	1125	3104	2726	1175	1766	1387	1590							2175	2281	1616
7.68_418.18				5	418.183	ESI pos	7.679		452	803			440	380		298	444	13150	15278	15692	9524	12189	11910	8005	8826	7560	11533			30		84		6111	7104	6196
7.67_416.18				5	416.181	ESI pos	7.673											8356	5136	13153	4888	6927	6749	6901	5070	4830	6462		138					6069	6492	3416
8.50_420.14				5	420.139	ESI pos	8.503	496	236	934			1053	492		400	322	10589	11275	11271	9920	13767	11439	7952	11141	7408	10286	31	164		60	57		9981	9647	10551
8.51_419.14				5	419.139	ESI pos	8.505											2597	2890	2555	2921	2231	2914	2348	2792	1875	2376			26				2526	2527	2470
8.83_425.07				5	425.069	ESI pos	8.828	1293	1320	1903	1185	1585	1368	1781	1655	1119	1630	2589	1918	613	2706	1587	2461	1272	1661	1672	1922	42		20	60	67	44	1745	1706	1895
8.84_423.06				5	423.064	ESI pos	8.835	3739	3841	4714	3698	4900	3515	4415	4198	3961	3815	5515	3833	6981	5265	4536	6260	4450	4571	5458	6324		90	86	50		218	3797	4763	5460
7.62_456.03				5	456.031	ESI pos	7.621	1564	2353	2567	1891	2211	2687	2381	2466	2401	1314	523	549	1329	647	1946	1709	619	2272	708	725	127	125	111	74	22	27	1556	2071	1386
7.63_454.03				5	454.025	ESI pos	7.626	10134	16404	16330	13144	14366	20413	16405	18684	17870	13564	4247	2977	13587	7486	11400	13224	7413	13899	6914	7924	19	38	14		17		12497	13178	12756
9.84_458.88				5	458.881	ESI pos	9.836	3392	2505	4448	3948	3350	4045	2700	4102	2277	2483	1858	2033	1461	1460	4359	2010	3762	3536	2605	1633	308	109	247	396	258	306	3038	3357	3011
9.84_456.88				5	456.883	ESI pos	9.835	3529	2881	4735	3851	4436	4176	3171	4962	1999	2904	1961	2416	1436	1359	4603	2514	4289	4283	2705	1787	200	47	267	398	280	303	3271	3402	3630
7.69_459.19				5	459.185	ESI pos	7.692											88761	104079	100325	58728	140313	97077	29636	68540	29949	69102							18851	19999	21324
7.70_457.17				5	457.172	ESI pos	7.698											8656	7123	6739	6396	10607	6756	6726	7608	5068	8762							5286	5271	4613
7.62_461.21				5	461.205	ESI pos	7.621	7495	10913	3495	6553	6145	8392	8727	9368	8370	11556	3394	367	6621	5279	4760	7398	4136	4781	3035	4272							6713	7373	6280
7.62_458.19				5	458.186	ESI pos	7.619	11278	11053	10519	9720	9643	11601	10626	12860	14062	13977	3338	968	9878	4965	9230	9960	3962	8709	2116	4011							10921	9779	9050
6.80_460.77				5	460.769	ESI pos	6.798	991	1018	1301	1310	1323	1513	1437	1519	1156	1383	1175	999	1665	1000	1921	1282	833	1419	527	1128	25	16	15	90	31	113	910	1418	1219
6.80_458.77				5	458.769	ESI pos	6.797	2007	2532	2653	2569	2186	2846	2776	2529	2601	2656	2675	1874	3627	1721	3785	3283	1242	2631	1246	2176	16	16	45		20	14	2330	2382	3053
5.64_463.30				5	463.305	ESI pos	5.64	4696	4938	6195	3185	3920	3936	5194	4613	3598	4144	3343	2515	3755	3712	5148	3849	2464	3483	2664	3189	2507	2706	1975	2525	2366	2527	3246	4143	4209
5.63_462.30				5	462.298	ESI pos	5.633	5869	4813	7032	2369	3663	3206	4677	4501	3818	3780	2422	998	1923	2192	3527	1670	642	2303	1100	1575	651	796	358	649	739	757	3324	3359	3667
7.68_465.19				5	465.192	ESI pos	7.683								1214			20408	18099	28891	19304	25213	25148	16158	19773	16737	22426							13153	14462	13983
7.69_463.18				5	463.182	ESI pos	7.687	44		301	234						246	3928	3579	4745	2956	4474	4599	5219	3942	3052	4962					53		3357	4664	5034
7.64_465.98				5	465.979	ESI pos	7.637	770	1285	1650	1275	1338	2065	1151	1491	1261	967	552	864	1056	651	1433	1517	884	1661	587	946	21	18	14		33	68	1154	1161	1426
7.64_463.98				5	463.98	ESI pos	7.636	3604	7098	9104	7563	9027	10905	9281	8514	8133	5376	3706	5094	8571	4682	8671	8165	5391	11256	5181	7140	69	42					7771	6987	6968
5.46_466.33				5	466.328	ESI pos	5.462	25793	27834	35624	13680	17277	17620	20210	27593	13073	10684	8727	1320	4632	8081	13680	4270	4677	9876	5275	6981	313	261	135		235	211	15769	16583	15509
5.48_464.31				5	464.313	ESI pos	5.481	27645	28301	42830	16179	14539	17080	20272	30735	11577	9199	7928	1292	4183	7116	10608	4500	4995	6938	3046	6922	611	392	411	308	561	288	13862	15205	15272
9.84_466.99				5	466.992	ESI pos	9.835	1892	1476	1922	1976	2107	2241	1331	2228	1059	1793	1393	1926	1222	1114	1917	1408	2177	1890	1959	1430	299	181	295	571	243	345	2169	2234	2293
9.84_464.99				5	464.992	ESI pos	9.836	2743	1963	3134	2690	2622	2837	2083	3201	1627	2045	1968	2165	1466	1536	2561	1678	2946	2403	2463	1672	643	250	475	532	407	361	2901	3171	2997
7.62_471.15				5	471.154	ESI pos	7.621	7019	8768	7008	6933	8548	8721	8125	9150	9282	8455	3875	930	7586	4743	6982	7622	4782	7771	5255	4446							7574	7700	8110
7.62_468.14				5	468.136	ESI pos	7.621	9037	10644	11728	9722	10637	12186	11350	12431	14332	8787	4180	2663	12146	7357	11730	12381	6703	14437	4277	6935			49	59			10972	11131	11144
5.66_478.29				5	478.293	ESI pos	5.663	51441	31517	42075	11844	19708	19626	33503	28450	27239	15372	8533	6169	16039	14376	18959	13670	1673	15796	7069	9817			334				19673	19684	21336
5.68_476.28				5	476.278	ESI pos	5.682	11405	9681	11283	4975	5798	5793	9230	7986	5957	5947	3678	472	2965	5144	5575	4582		4685	3202	4030	207			293			6372	5818	6712
7.68_481.17				5	481.167	ESI pos	7.685											335293	295175	459794	277907	485360	424510	191231	313607	191831	340506							181793	175555	183622
7.68_479.15				5	479.151	ESI pos	7.68											32045	26558	36426	34500	39787	36982	29196	33012	28123	36997							29371	30671	30129
7.62_495.22				5	495.219	ESI pos	7.617	5003	4790	5138	5725	6921	5308	5557	5738	6386	4912	5900	5432	8265	6720	7713	7093	6671	8029	4558	6242							6519	7352	7244
7.62_492.20				5	492.199	ESI pos	7.617	3070	2490	4593	3507	4926	4114	3634	3912	5718	2127	2803	2741	5730	3890	6911	5098	4516	7378	1957	3519		129		120			4090	4356	4726
5.45_494.33				5	494.325	ESI pos	5.447	50118	40289	42971	11749	17415	15161	37190	23273	18323	20121	3660	1023	2954	3944	4547	3662	457	5073	2004	3723		260	237	257	417	204	15808	16824	16175
8.60_500.18				5	500.178	ESI pos	8.6	4098	6153	3820	5431	6440	5749	6627	5844	5648	7866	546	413	672	458		500	1475	1402	874	641	53	56		64		18	1740	2180	1959
8.59_497.16				5	497.164	ESI pos	8.594	3650	4097	2710	7357	5061	6961	4981	3194	5415	7232																	1482	1004	375
4.40_502.32				5	502.325	ESI pos	4.4	9344	3697	5380	8140	3535	5400	5444	6262	16440	7755	292830	500099	470201	310539	401435	393791	122330	284030	177395	350353	354	874	1183	823	532	1123	158010	160238	169164
4.40_501.32				5	501.317	ESI pos	4.404	1763	1474	1902	1519	1723	1452	839	1429	1170	623	4600	8401	7188	4654	6612	6433	2069	4971	3722	5532	1707	1796	1004	1081	1455	1093	2944	2348	3399
5.62_504.31				5	504.306	ESI pos	5.617	13995	11230	12587	6358	7966	6608	10731	10884	7601	8048	6379	1895	3098	6017	6050	5386	1099	6398	3515	5644		206	356		107	224	7803	8347	9769
5.63_502.29				5	502.291	ESI pos	5.632	38932	37996	45484	18791	32988	28371	42007	36858	34763	28905	20762	4102	16669	16529	24225	14851	4337	19506	9195	13418							28454	29965	31192
5.65_509.31				5	509.315	ESI pos	5.648	2182	1605	2853	1060	1591	1214	2056	1561	917	666	1009	799	1032	1160	1299	1272	430	1296	933	1560	656	595	244	349	169	418	1723	1686	1563
5.65_506.30				5	506.301	ESI pos	5.647	4968	4898	6060	2551	3277	3433	4854	5015	3071	2106	2299	2015	1366	2792	2519	2010	1115	2430	2227	2141	336	409	497	342	209	132	3321	4017	3354
5.31_520.34				5	520.339	ESI pos	5.311	34695	19011	27247	11817	13327	16059	20579	23317	27091	11492	6134	7230	12987	7275	13868	10134	4852	10504	5341	9773	457	1073	1171	59	376	791	15941	15472	15672
5.33_518.33				5	518.326	ESI pos	5.33	4533	3186	4314	2502	2489	2699	3254	3045	3069	2269	1495	1056	724	847	1380	1142	842	1154	1193	1874	467	530	670	635	598	782	2047	2727	2654
0.99_520.51				5	520.51	ESI pos	0.991	137865	256659	172813	216843	93605	216374	135289	130388	217033	107666	143247	419607	249889	225487	429434	307183	262043	368043	367482	380927						1348	290542	313310	298821
1.00_518.49				5	518.494	ESI pos	0.998	82893	145742	113018	105977	56257	112939	78394	75505	116396	56421	187496	230355	162394	148611	271089	192689	144226	226374	209102	203644			247				173846	184148	175131
9.50_524.21				5	524.211	ESI pos	9.503	907	427	292	487	331	368	442	147	329	232	6197	3795	12272	8358	734	13017	3469	3215	5428	10766							3851	3614	4002
9.50_522.20				5	522.202	ESI pos	9.499	13655	12535	7457	11948	10091	7454	12770	11689	11066	11299	107975	67352	223584	132407	12749	223983	59287	57090	90963	181724	37	768				140	65916	64268	67731
5.61_526.29				5	526.292	ESI pos	5.612	3396	3419	3121	1934	2787	2731	3405	3659	2548	2773	2335	540	1460	2471	2125	1778	277	2404	1220	2406	53	52		272	88	160	2740	2977	2903
5.63_524.28				5	524.278	ESI pos	5.63	8296	9165	8055	6408	8297	8487	9801	9401	9829	8398	6648	1257	6362	6651	7762	5713	1653	5738	3875	4696	148				150	183	7926	8837	8662
0.99_534.52				5	534.516	ESI pos	0.99	4707	6675	6448	6276	2952	7706	4819	4345	5925	3530	5835	8599	5601	6442	11384	7159	6184	9312	6087	8825			405				7392	8461	7607
1.00_532.50				5	532.505	ESI pos	0.997	7455	9944	9920	9067	4994	10322	5707	6786	10289	6041	12491	12434	9581	9555	18753	10764	8588	13540	9134	13930							10624	10301	10965
4.89_543.18				5	543.185	ESI pos	4.892	802	4604	8003	9114	313	2761	4921	20536	16157	12806	6465	58	24318	5109	13209	17893	3703	11392	1274	3469			38			20	7304	7391	8273
4.89_542.19				5	542.186	ESI pos	4.89	161	1147	2332	2876	171	379	1423	5764	4414	3611	829		4722	1000	2247	1716	369	3427	107			55				23	1859	785	2368
6.80_544.73				5	544.731	ESI pos	6.797	1590	1548	1211	1836	1514	1550	1728	1649	1557	1338	1622	1139	2375	1003	2369	2163	840	1497	648	1347		21	49	89		23	1480	1226	1609
6.80_542.73				5	542.732	ESI pos	6.796	2219	2641	2857	2835	2190	2965	2805	3016	2762	2450	2468	2333	3323	2035	4339	3752	1487	2979	1442	2268	21	25	113	15		40	2970	2686	3254
8.50_545.18				5	545.181	ESI pos	8.502	2253		5196			7367					17802	16879	23666	18080	30381	23396	15598	22334	15832	19932							25068	25638	25162
8.50_544.19				5	544.186	ESI pos	8.504	136	142	442						224		3424	3731	2282	2859	4324	2335	2220	2667	2803	2570	37	30			58	21	4961	4864	4434
6.34_548.30				5	548.299	ESI pos	6.336	8709	10855	10235	9456	5257	7124	6782	10518	9627	7565	3619	2834	4544	5819	8140	6171	1231	8533	7009	7539	151	306		168			7511	8172	7527
6.35_546.28				5	546.282	ESI pos	6.35	28916	37035	38846	28694	19213	39372	24661	33854	42406	27547	15930	11178	29929	20897	37113	20912	13383	26404	18703	24740							26427	28841	27955
0.99_548.54				5	548.539	ESI pos	0.987	62197	83395	67737	80405	38361	78295	53481	56233	77160	41942	85758	133375	78382	83124	158087	106023	74612	122255	101120	116054				246			103479	104832	101628
0.99_546.53				5	546.526	ESI pos	0.994	135230	159796	147643	136763	87332	159518	123268	109997	142942	73589	277254	314410	195500	200786	376275	250395	153970	259455	189800	255680		269				378	224028	234606	225990
6.18_559.15				5	559.152	ESI pos	6.176	14182	57957	179799	160559	158256	119076	155583	150451	144476	245758	263164	259460	256817	205859	394178	247621	179597	227302	205820	293657	37	31	34	27	22	17	204005	209300	218171
7.66_567.07				5	567.07	ESI pos	7.656			30	338	310	462	122	72		169	3371	2717	3986	3192	3280	3833	4176	3238	3776	4170	36		103	45	57	19	2813	3622	3377
7.66_565.07				5	565.071	ESI pos	7.657		302		117				211	13		6236	4337	7029	6200	5801	6415	6479	5401	5984	7883	18	14	140	27			5717	6882	6219
0.99_576.56				5	576.558	ESI pos	0.987	6792	6632	6425	6280	3934	6561	5018	5547	5195	4045	8865	8815	7903	6909	9245	9655	5694	11216	7043	9263					359		8548	8993	9122
0.99_574.55				5	574.554	ESI pos	0.988	30220	26633	27702	23755	19837	28823	25921	24798	19513	14512	49591	64708	34369	41935	63627	46267	23903	49393	26340	39676							45866	40918	40670
0.92_577.52				5	577.52	ESI pos	0.921	1394		674	665	339	825	918	299		541	54234	25391	16765	26109	16582	36603	2400	23648	4967	19696	783		518		2032	1070	10868	10388	8676
0.91_575.51				5	575.507	ESI pos	0.911	946	2515	1962	1269	2792	1662	1411	2422	1977		20140	10279	7402	10511	7213	13626	2515	9535	3411	8300	2364	1226	1826	1161	3173	764	5007	4074	3125
0.92_584.32				5	584.325	ESI pos	0.919		267	375	479							169	27511	284			494			285				366	200	189		674	288	1533
0.91_583.33				5	583.328	ESI pos	0.911	775	479	60	451	300		223	272		408		18806	350				804	603	397	737	267	356		231		506	232	719	1168
5.72_591.57				5	591.566	ESI pos	5.716	1795	1916	2181	1922	2303	1850	2249	2441	2105	2226	1628	675	1438	897	865	1754	840	1919	877	1368	111		86	83	34	38	1848	1887	1916
5.71_589.56				5	589.556	ESI pos	5.714	6843	4568	5689	4658	4915	5533	5228	4959	6144	4452	2566	2854	4347	3083	3803	3791	2111	3812	2883	3389	70	33	42	32			4736	5795	4428
7.62_598.10				5	598.103	ESI pos	7.618	2244	3090	2135	1779	1842	2766	1553	2993	2487	1793	307	302	1327	292	1144	1058	271	787	508	425	138		57	47	68	96	1565	1562	1757
7.61_595.10				5	595.099	ESI pos	7.611	4179	4447	5433	3996	3316	7391	4547	4872	4979	4217	98	315	619	138	1264	568		422	124	312	16	106	59		21		2288	1413	2483
8.51_597.16				5	597.156	ESI pos	8.511			352								2241	2655	1998	2312	2241	2268	2454	1863	2401	2681			27		35		2464	3270	3141
8.52_595.16				5	595.157	ESI pos	8.516	63		89	70		771	395	192	239	147	5821	6209	4307	6151	4752	5003	6759	4499	6060	4937			33	32	5		6588	8039	6165
5.74_603.53				5	603.534	ESI pos	5.74	65459	36156	50018	16482	55652	10858	70797	40246	25770	51572	22140	18480	39520	29417	31095	47630	1868	39147	24357	23940	47		65	132			39809	44191	39251
5.74_601.52				5	601.519	ESI pos	5.739	38109	20901	26607	8420	30090	5376	40753	20988	13756	25429	7416	14939	26639	18467	20427	29496	597	20563	15004	11974							20794	23009	22684
5.38_604.30				5	604.299	ESI pos	5.381	3689	3279	2760	2875	3214	3284	3389	4080	4765	3683	1639		1148	1179	1804	282		1760	1303	1354			29		70		3578	4044	3744
5.38_602.29				5	602.295	ESI pos	5.381	8599	9701	8773	6481	7604	7794	9350	8871	9393	8322	3971	305	2475	3734	3951	2677	314	3881	2474	3174				84			8119	8244	8201
5.69_625.52				5	625.519	ESI pos	5.692	7206	4883	5315	1924	6634	708	7982	4651	3511	7174	1250	4907	6712	5795	4859	7332	108	5464	4158	3886	190	220	124	404	195	45	5449	5514	4795
5.70_623.50				5	623.503	ESI pos	5.697	5654	3751	4642	1157	5350	547	7375	3120	1719	5763	411	4277	5820	5678	3756	6891	60	4658	3749	3161	98			150		101	4518	5309	4817
0.91_638.57				5	638.571	ESI pos	0.913	1853	2131		980	679	569	3051	1706	640	987	25225	19200	15292	21594	15724	22000	1741	16431	5172	13688		1081	412	1453	1272	312	10915	11357	9935
0.91_636.56				5	636.563	ESI pos	0.914	661				813		681	673	1362		7873	6770	3918	5122	4243	6819	845	4209	1231	4141	463	534	1221		1047		2198	3363	730
0.91_644.39				5	644.386	ESI pos	0.911												5663
0.91_641.38				5	641.382	ESI pos	0.911			326	254	168			287	158	170		14613	426		188		305	313			277		472	642	197	233	734		180
5.38_662.25				5	662.253	ESI pos	5.382	1291	2098	1511	1385	2153	1652	1668	1785	1709	2150	1240	314	1039	987	1398	520	167	798	670	811	92		21	49			1973	1949	2106
5.38_660.25				5	660.251	ESI pos	5.385	1670	2311	2269	1268	1816	2462	1569	2385	1739	2054	1322	235	1341	1643	1198	595	165	1458	1066	1471			34	58		14	2662	2758	2870
9.84_680.99				5	680.994	ESI pos	9.836	3994	2533	4560	4179	4688	6289	2524	4835	1841	2903	5165	5561	5342	2806	7323	5521	5639	6454	4069	3619	53	62	32	70	52	85	5494	5234	5408
9.84_679.00				5	678.995	ESI pos	9.835	8388	5871	11152	10361	9620	13344	5990	11823	3636	5851	10842	12365	11317	5576	15292	11842	11342	13635	9031	7921	25	214	26	222	69	116	12632	11436	12145
1.14_684.65				5	684.647	ESI pos	1.142	103	131	141	121			312				3990	2523	1505	2087	979	2559	1263	1540	1801	2192	104	128		113			1270	715	933
1.12_682.63				5	682.633	ESI pos	1.124		174			239		163		112		3290	2836	2242	2061	2352	3354	1837	1609	1939	1951	113				125		1437	781	1535
9.92_691.22				5	691.218	ESI pos	9.919	54		16	29	22	115		118	44	60	2943	7366	5720	4173	65	3959	183	189	541	3968		15			13		1141	1106	546
9.91_689.21				5	689.21	ESI pos	9.914	408	149	335	268	288	320	670	547	328	570	31807	63662	63236	43689	755	44490	4863	2541	9220	40447	35						8555	8265	13533
4.62_697.48				5	697.475	ESI pos	4.617	207	672	457	333	260	175	227	148		254	1964	3758	3741	1657	2741	2350	458	1713	1244	1257	119	121	151	226	232	321	1027	921	1759
4.63_695.47				5	695.466	ESI pos	4.634		121		185		157	228	130	126	236	3481	4633	4876	2631	3413	4769	266	2812	733	2407	139	137			277	125	1375	1027	1771
8.70_709.23				5	709.227	ESI pos	8.699	977	3463	2398	3609	3537	4186	4069	3519	4970	7897	12219	937	17836	3736	174	6925	1775	4209	2578	5548							5597	4693	5238
8.70_707.22				5	707.222	ESI pos	8.702	12864	39667	27542	36933	47495	47193	47496	37489	53214	84838	131614	14486	199054	43950	2251	78601	18019	48871	30547	59371	23	13				30	57499	55170	55585
8.81_709.23				5	709.227	ESI pos	8.809	2505	2943	2410	3042	2907	4145	3602	3343	3336	3734	4048	3808	7231	5500	4529	7991	4231	3850	4248	5374				13	44		4975	4077	4574
8.82_707.22				5	707.222	ESI pos	8.819	32055	34034	23497	35474	35376	37922	37000	35580	33963	38295	35002	16160	70612	48982	46716	68922	40901	40561	43607	55818				14			44054	46326	43463
7.69_710.26				5	710.256	ESI pos	7.687							42	20	76	29	36430	35130	55192	26589	63209	47905	14674	31006	15540	33572				64			12417	11428	12483
7.69_708.25				5	708.247	ESI pos	7.686			43					115	68	14	2296	1327	2552	1339	2817	2611	1483	1860	1404	2252		20		20	7		1182	473	1239
2.88_712.56				5	712.563	ESI pos	2.884	48	145	105	149	162			160		153	2158	1591	1955	2344	3498	3526	515	1987	1180	932		82	93	102	248		935	1371	691
2.90_710.56				5	710.557	ESI pos	2.9	67			60	167		334	164		106	14914	12347	15744	16401	24540	24839	4935	14725	6836	14485	176	227	236	143		138	8781	9107	9027
8.82_715.21				5	715.208	ESI pos	8.817	4798	4944	4919	6341	5893	6421	6267	6127	4984	6437	5455	2871	5008	6970	8394	10607	6828	6662	6227	7994			13				7200	7024	6427
8.81_714.21				5	714.207	ESI pos	8.812	952	1505	1026	1286	1899	1362	1529	1277	847	911	1207	410	1798	1096	1620	2337	1369	1524	1565	1915	22		31				1318	1287	1705
4.69_718.54				5	718.538	ESI pos	4.692	72281	24079	51054	15199	49830	15611	73383	43010	20916	31054	9572	21898	23604	18709	24671	26823	2427	21997	7155	16647	305	334	166	157	145	109	32395	33302	30483
4.70_716.52				5	716.524	ESI pos	4.697	30299	7912	18575	5891	17589	5760	32324	18203	7825	10421	5556	17803	20330	11966	12864	18661	1492	15798	6049	12094	152	455	436	256	522	579	15210	16674	15932
4.56_718.54				5	718.535	ESI pos	4.564	919	811	1297	411	1052	557	1834	535	748	847	3246	4010	5657	2678	6158	5702	411	3954	1646	1788	75	159		257	128		2621	2774	2425
4.57_716.53				5	716.525	ESI pos	4.574	501	641	1255	797	552	287	467	805	536	479	2172	7918	8045	3207	5933	7408	1283	4675	1951	2855	1055	162	415	546	377	427	3389	3714	2278
9.84_725.89				5	725.89	ESI pos	9.835	1424	610	2398	1603	1713	2558	425	1866	379	819	945	1166	707	182	2978	1277	2194	2598	1109	511			37	56	27		1926	1651	1773
9.84_723.89				5	723.89	ESI pos	9.835	1415	846	2665	2018	1755	3235	830	2610	292	651	1164	1291	820	293	3324	1285	2657	2484	1464	796	31			42		34	1678	1823	1938
4.57_726.54				5	726.539	ESI pos	4.565	8115	2064	4772	1229	3965	1337	6937	5653	2063	2327	1051	2308	3372	2245	3567	3456	510	2891	804	1778		213	146	212	205		2720	3812	3237
4.58_724.54				5	724.538	ESI pos	4.581	9167	2652	6221	1290	7639	796	9381	7624	3109	4165	1303	3415	4616	3416	4874	5085		3121	901	2042	299		342		457		4773	4947	4534
4.62_732.58				5	732.584	ESI pos	4.625	76888	27555	62054	15653	59584	21780	71409	54380	27818	35746	13875	21734	22916	19775	19532	27720	5084	23574	8342	14277							35603	35420	34325
4.62_730.58				5	730.576	ESI pos	4.619	227267	65178	138347	39122	136596	49394	177443	121656	67452	74582	17497	93065	66933	62836	58507	76089	11874	67665	25669	41555	241		56	146	233	134	90473	92655	86608
4.42_735.23				5	735.233	ESI pos	4.42	18	44	34	51		65	33		58		1822	3352	2889	2801	2871	2306	1347	2010	1311	2120	28		58	23			1626	1856	1487
4.42_733.23				5	733.232	ESI pos	4.419	20	14	29				30	29		20	7923	13534	13054	9524	10984	10538	5024	7802	6018	10420		103		46		13	5884	5576	5949
4.68_740.52				5	740.521	ESI pos	4.684	28690	9973	19255	6493	20145	6475	30133	18558	8781	12656	3823	12178	12599	8986	9790	12584	1139	10765	4197	7462	183	61	200	199	202	221	14270	14953	13931
4.70_738.51				5	738.509	ESI pos	4.7	7362	2681	4340	1837	5272	1226	8648	5376	2453	3603	1162	3718	5384	3227	3346	4739	211	3953	1572	3137	176	59		79			4196	4851	4273
4.62_752.56				5	752.557	ESI pos	4.619	45151	19586	31476	12464	31662	14170	37680	29451	19181	20339	4858	19601	15823	16216	15063	17312	3783	16551	7647	10378		127	158				21342	23608	22445
5.11_753.59				5	753.587	ESI pos	5.108	10287	4329	7119	3921	6706	4866	8018	6255	4947	5964	780	1363	1125	2513	971	2578	342	1761	955	2227		168	119	145		120	4080	4165	4022
5.13_751.57				5	751.572	ESI pos	5.127	9438	4006	7295	3030	6470	5660	7483	5844	4831	4251	1264	1080	1763	2455	2140	2250	302	2032	1044	2174	91	134			104		4587	4005	4063
4.56_752.57				5	752.569	ESI pos	4.563	15355	5352	10492	2147	11344	3880	15406	10320	3448	5201	1402	3385	4178	3433	3114	4921	733	3553	1525	1871							5418	5377	4959
4.54_751.57				5	751.573	ESI pos	4.545	7782	1823	3571	975	2731	389	4257	5883	1594	1711	110		1517	1114	1850	1139	543	706	506	514							1864	3208	962
4.59_757.58				5	757.583	ESI pos	4.59	3832	1202	2508	194	2182	451	3564	2346	555	1255	331	864	394	552	560	557		822	126	325			68		97	111	1615	1291	1406
4.60_754.57				5	754.57	ESI pos	4.6	15636	8825	14734	4805	14222	6501	16219	13036	7885	9408	4446	5286	5578	6121	4901	7064	1576	3330	2096	3993	56	113	90	73		92	9072	9120	1317
4.51_756.56				5	756.558	ESI pos	4.512	10137	2675	5627	1461	8251	1047	13672	6403	2106	5115	1375	3229	3577	3103	1470	4843	190	2275	1085	2045	77	79	114	148		45	4566	4944	4124
4.65_766.54				5	766.538	ESI pos	4.651	54782	26372	55688	21505	51514	20545	67036	47442	25356	35190	21016	19011	29582	23770	28565	32511	3652	32823	10464	19498	175	302	172		470	96	37401	39921	37870
4.66_764.52				5	764.524	ESI pos	4.661	13026	5303	9041	4611	9370	3903	14074	9084	4089	6069	1384	6776	6736	4985	5994	8096	631	5862	2964	4679	140	199		59	70	152	7755	8470	8223
9.02_767.18				5	767.178	ESI pos	9.022	37	34	29		19	28		31		24	7585	7113	8507	7486	1446	8642	4064	1678	5795	7631						38	4058	4540	4456
9.02_765.18				5	765.179	ESI pos	9.023		20		46	68	32	37		29	122	17056	17841	20177	18693	3488	20136	9579	5319	14267	18940	18	44			18		10579	11992	12336
8.82_767.18				5	767.178	ESI pos	8.823	6824	6974	10175	9567	10423	8471	10479	8192	5924	8051	3478	6021	7848	9880	10698	10074	9008	10300	9233	10365							8266	9831	10018
8.82_765.18				5	765.179	ESI pos	8.82	14385	17578	24486	23020	24559	19419	25585	21356	14578	21326	7422	10714	14325	23399	25846	24997	21713	26474	22276	26647					18		20710	24859	23321
4.47_772.60				5	772.601	ESI pos	4.47	26873	8308	20556	4287	20930	5730	32196	16053	7319	12465	3877	6418	8108	6804	5524	9176	1101	7956	3522	5503	127	198	97	172	264	129	12164	13274	11538
4.46_770.60				5	770.604	ESI pos	4.458	8498	2815	5907	778	6439	1739	8754	5294	2145	2977	1168	2876	3680	2710	2867	3190	397	2683	1657	1434	53	91	89	219	88	40	3847	4501	4373
4.61_776.56				5	776.56	ESI pos	4.612	4315	3396	4194	1614	4048	2463	4494	4380	3057	3766	1684	1697	1766	2461	2334	2497	880	2199	1089	1147	152	396	646	502	540	456	2602	3323	2694
4.61_774.56				5	774.556	ESI pos	4.613	8973	6255	7698	4298	7120	5100	4891	7804	6293	5609	1127	5820	3807	4489	4094	3958	1067	5317	2570	3599	219	198	324	54	126	120	5315	7075	6432
8.50_779.32				5	779.316	ESI pos	8.498			73	44		65		32		48	1462	2069	2402	939	4098	2578	999	1750	943	1691					31		624	637	809
8.50_778.32				5	778.323	ESI pos	8.503	17	71		79	26	30		26	80		2627	2650	2277	2357	3308	2540	1793	1815	1027	2444							1824	1454	1879
5.66_786.53				5	786.527	ESI pos	5.664	34378	10274	17370	2823	23075	2511	32410	14063	7279	16930	3828	17068	23644	12932	17850	24257	1311	14280	7786	9767	84	43	126		103	84	16063	17612	16241
5.67_784.51				5	784.512	ESI pos	5.675	7128	2032	3257	463	4913	304	5898	3067	1198	3775	923	3764	5887	3185	4008	5910	272	3123	2005	2266		65	82	26	116	98	3115	3520	3754
4.47_784.59				5	784.586	ESI pos	4.468	191028	43932	107485	23952	133223	21509	250714	88452	33975	65876	22607	61068	85939	56644	61929	105451	4586	58943	25856	42008	45	85	163	193			81572	87438	79853
4.43_787.61				5	787.606	ESI pos	4.431	497452	138264	411066	68765	427807	73219	795336	282641	105528	236918	90397	52274	126805	84478	101286	139803	7130	127887	36560	83539	256			101		113	218644	239259	213502
5.68_790.55				5	790.554	ESI pos	5.677	45358	18049	30349	6190	34260	6048	40243	24984	14922	31033	8355	14564	23412	18154	22388	27745	916	21368	9640	16867	122		135	145		124	23497	24410	22768
5.66_788.54				5	788.544	ESI pos	5.664	114910	44570	79353	12553	92842	15985	118476	60484	33356	79873	23984	39637	70636	46576	59710	79830	3798	53429	24562	38439	52	89	68	101		71	60027	65119	59193
4.62_790.62				5	790.624	ESI pos	4.617	3774		1902		3676		4448	1011		941		555															388
4.60_788.62				5	788.619	ESI pos	4.604	24921	6586	15663	2227	17143	2504	26269	11666	4638	9132	2946	5000	6473	4245	4950	5585	171	3968	1631	4587	147	167	210		85	38	11003	8963	10030
0.91_794.69				5	794.687	ESI pos	0.907	785	2979	680	780	11766	645	961	991	2195	708	11506	17558	6813	8782	7925	7714	2507	9165	2467	4982	1360	1691	1953	1843	2334	1114	6955	7699	6939
0.90_792.67				5	792.672	ESI pos	0.895	759	4790	553	438	35165	946	436	461	688	181	20236	28803	10479	13377	12445	11707	1941	14600	3464	10553			864	470	499	698	10706	11252	10800
4.65_802.61				5	802.61	ESI pos	4.65	16988	4152	13018	1754	12280	2817	24015	9392	3799	5726	2851	2978	4991	3803	4468	5767	297	4851	991	2419	88	86	167	196	184	81	6358	7483	6016
4.66_800.59				5	800.595	ESI pos	4.658	4427	615	2521	306	2680	510	5053	2313	336	719	334	1517	672	816	646	1090	252	867	131	484	292	103	67	84	293	66	1715	1439	1520
4.48_808.58				5	808.582	ESI pos	4.483	69685	30642	70811	15701	71024	15947	103954	52935	20870	45866	4490	2532	4445	4394	4515	6685	399	6128	2785	4284			193	160	85	52	13534	14979	13052
4.47_806.57				5	806.566	ESI pos	4.468	14837	5341	10333	3146	11832	2954	18723	10135	3644	7549	313	1632	1944	1822	1535	2901		2221	1240	1112		162	163	126			3491	3878	3570
4.46_809.59				5	809.585	ESI pos	4.457	34743	15832	35607	7603	34662	8126	50829	27508	9795	21859	914	1016	1284	1363	1923	2917	240	2788	1412	1202	154	157	135	69	79	53	6782	7844	6707
4.40_808.58				5	808.581	ESI pos	4.399	16496	4271	13899	3303	12140	3281	21688	9833	2770	8085	1522	2849	3733	3771	2067	4623	72	2913	1503	2576	27	65	78	244		66	3483	3650	4164
4.41_806.57				5	806.566	ESI pos	4.414	14837	2149	10333	1362	6067	2954	18723	10135	1390	3187	231	2678	3280	2747	1349	5024	161	1840	990	1296		81		266	140	95	2602	2660	3048
4.50_818.64				5	818.64	ESI pos	4.498	17046	3033	9954	662	12069	871	24406	6182	2076	5393	1118	2362	3447	2893	2443	3726	173	2325	793	2506		82		81	63	91	4573	5368	4778
4.50_816.62				5	816.624	ESI pos	4.495	6681	1270	4144	346	5083	637	9689	2757	1237	2338	601	1547	2103	1588	1077	2762	156	1849	556	1275	147	136	189	128	258	161	2313	2150	2258
8.50_824.26				5	824.264	ESI pos	8.499	46	108	396		203	940	44	145	259	162	6320	4253	11878	6588	13090	11311	5879	10614	5439	7786							7906	7448	8307
8.50_821.25				5	821.245	ESI pos	8.502	52	45		37							1597	941	2642	1311	2776	2125	698	1771	514	2048		68	35		15		733	348	491
9.02_825.13				5	825.134	ESI pos	9.02	30		16	81			61	52	56	62	3062	2021	2375	2834	613	2483	2369	1786	2839	3191		26					2299	2113	3152
9.02_823.13				5	823.133	ESI pos	9.022	15	97	33	20		70	56		47	22	4083	4089	4965	3921	1759	4218	3406	2633	4451	4587	14		18		47	23	3499	4283	4475
8.92_825.14				5	825.137	ESI pos	8.919	24	29	25	70	26	62	52	16	65	42	3800	3850	4599	3640	915	3994	2137	1697	3016	4305		13				28	2763	2754	2881
8.92_823.13				5	823.135	ESI pos	8.917	124			29	43	18	69	21	144	104	5330	4819	6116	5631	997	5773	3370	2274	4851	5660	57		70	45			3010	4041	4043
8.79_825.14				5	825.138	ESI pos	8.791	1444	1244	2596	1230	832	1321	1120	1426	1203	1605	3477	2239	3121	3348	1346	3300	1613	2278	2128	3113	18		18				2057	1984	2026
8.78_823.14				5	823.136	ESI pos	8.778	1520	915	3041	1656	1497	2158	864	2388	1800	1622	3549	2869	3460	3583	2379	3590	2612	2910	2407	3690	36		26	30			2719	2987	2479
5.58_832.51				5	832.513	ESI pos	5.585	8439	3013	5819	776	7686	1301	9395	4242	2355	6523	1150	5299	7577	5600	4056	8723	299	3917	2293	1989	92	206	97			105	4736	5623	5168
5.60_830.50				5	830.498	ESI pos	5.602	4789	1503	3299	541	4436	408	5507	2679	1311	3940	545	3320	4325	2979	3049	5674	315	2428	1269	1116	46		53	98		147	2906	2940	2897
4.46_844.65				5	844.653	ESI pos	4.46	36645	6393	26199	2580	28855	2745	66437	14921	4577	12601	4008	1285	8900	2877	4865	7386	166	6641	1217	1233	94	68	44	50	79	59	11242	12664	12644
4.47_842.64				5	842.637	ESI pos	4.466	7599	481	2928	381	5315	357	10881	1792	456	1347	513	1879	2618	1981	1785	2725	87	1633	330	757	68	125	38	65	63	116	2396	2724	2536
4.47_847.74				5	847.741	ESI pos	4.466								54			3016	2372	2436	2940	2872	3376	3006	2804	2475	2405		65	91	29	74		2915	3075	3258
4.45_846.74				5	846.742	ESI pos	4.448						105					4703	4675	4241	5201	5612	5103	3985	6100	3456	4936		31			115	102	5363	5542	4691
0.92_872.77				5	872.772	ESI pos	0.919		466				137	327				142934	58738	30287	64867	36980	91807	3795	61453	10257	42681	138			228			21853	23301	21528
0.94_874.79				5	874.789	ESI pos	0.937	10320	22535	252	201	1554		3951	16879	11258	1620	676133	230019	130391	285013	153874	414641	14988	285273	42097	204926			145				89435	90542	86950
0.92_883.77				5	883.773	ESI pos	0.915				66		439			178		16539	10798	5795	9491	6408	12508	447	8102	1319	6970	69				239		3018	3477	4656
0.93_880.76				5	880.761	ESI pos	0.928	647	1519		780			797	688	1850	458	12368	9630	7638	9716	9388	12463	1372	7305	3114	8932	300	718	920	406	490	1019	4738	5301	6712
0.99_945.84				5	945.837	ESI pos	0.994	362	1186	58	69				747	526		2844	3275	1584	2430	3646	2461	565	4242	1688	3973	93						2048	2128	1834
0.98_943.84				5	943.84	ESI pos	0.982	3597	6306	185				2266	4518	2141		8655	7190	6355	9941	9615	10666	667	9601	1673	10652					215		7206	7592	7479
4.46_967.64				5	967.643	ESI pos	4.456	1725		268	46	184	135	299	167	772	95	5146	16867	22448	12241	14058	23173	64	11273	3882	9450		68	43		29	39	9588	11002	11161
4.47_965.63				5	965.632	ESI pos	4.473	578	85	153	39	177	41	560	119		104	1885	7076	7419	4387	4752	9130	92	4005	712	2509			77			93	3357	4180	4067
4.42_1116.37				5	1116.37	ESI pos	4.416	27	39	68			34		29	16	63	10499	17064	18214	12222	14946	14144	5168	9836	6817	12908				16	20		5899	6068	5707
8.24_222.10				5	222.097	ESI pos	8.238	2595	3120	4046	6345	3945	5090	3219	7088	5172	4014	4221	1186	3993	2397	7066	4067	3585	4402	2597	3094	313	587	591	693	403	949	4244	4189	4478
8.60_296.07				5	296.068	ESI pos	8.602	2468	1665	3905	327	1433	4217	1313	756	2117	985	10321	19297	8786	13520	31437	15325	13329	13906	11046	12266		34		23	45		12515	12333	12152
2.90_385.15				5	385.145	ESI pos	2.903	10355	2791	14808	11571	13161	15056	13500	10531	12085	8301	15858	10453	17661	5087	22809	17627	6319	12843	9297	10120							12264	13034	13615
4.46_389.10				5	389.103	ESI pos	4.457	8283	640	2595	5606	1812	3233	2368	2199	16213	5169	47492	46747	53135	49150	57897	50182	51112	48671	47622	53147	27	42	43	26		120	46800	49151	49140
0.96_399.25				5	399.252	ESI pos	0.965	12755	12147	11030	10454	12901	12575	13176	13286	11282	11869	19475	97376	14229	10549	11326	14553	8659	13108	10577	13122	9577	10347	11004	10291	4446	9358	14492	14711	17766
7.67_413.19				5	413.186	ESI pos	7.665	3161	2077	3271	2713	3200	2168	2871	3012	2933	2586	6631	6183	8089	6147	8629	7997	3206	6439	2923	5766	436	525			564	346	3948	4994	2953
0.96_449.34				5	449.34	ESI pos	0.958	3393	4268	5115	1268	2727	3391	1501	2332	3265	2658	4331	7294	2818	1726	2890	3553	2424	3438	1443	1489	3388	1336	2766	1158	2314	1311	5256	3353	5120
7.59_501.20				5	501.204	ESI pos	7.593	11844	13306	13010	12284	13272	12717	13937	12005	12961	13928	8470	7988	11001	11124	12984	12783	11420	11604	11464	11707	4614	4304	5155	4851	5148	4344	13449	14051	13357
1.14_539.44				5	539.435	ESI pos	1.138		1679	6325		2788	1061	679	3899	1930	2076	1538	1651	7363	4807	6624	3325	7103	5156	2174	3479	724		1976			1477	1310	995
4.47_572.16				5	572.159	ESI pos	4.468	5382	90	728	2455	827	715	666	974	11118	2185	113974	111020	126852	117832	138868	124529	121226	117855	112421	124756	39	32	80		25	24	122545	127876	122790
0.94_575.50				5	575.497	ESI pos	0.939	1591	1872	2575	1269	2275	1103	2793	3265	1667	3311	14535	8165	4139	7439	2933	9461	1980	6087	1291	3384	1039	864	1296	1460	3173	904	2667	3411	4154
8.47_622.21				5	622.207	ESI pos	8.471	5080	21180	79179	26412	21025	20698	18374	11524	13661	12357	18305	10807	22964	16994	13270	22068	10485	30532	14178	17197	25	42			68	19	30251	30763	28954
8.64_622.21				5	622.207	ESI pos	8.643	3000	4746	20681	5995	5581	9854	4869	4872	6624	2665	25674	27853	34602	30569	23294	37959	18651	88118	21933	29220				58	26	45	32964	29999	29887
0.92_656.52				5	656.52	ESI pos	0.92	1861	2460	7894	2512	8893	3542	1846	4103	3179	2835	4131	3175	3882	1749	3800	4293	2621	6592	3394	3670	8094	3675	4795	2905	2474	3041	3571	2813	3060
4.56_750.54				5	750.541	ESI pos	4.562	10990	3900	9378	2606	7954	2505	10487	9182	3604	4384	1710	4527	3947	2934	3302	4264	434	3750	1401	2468	152		100	197	106	105	5342	5744	5625
0.55_349.21				5	349.21	ESI pos	0.547	942	1059	1421	601	863	888	678	1967	1033	832	714	492	433	1824	1324	966	1493	1217	756	1113	914	892	1370	562	1311	1034	1493	436	846
0.67_387.21				5	387.212	ESI pos	0.666	2603	1083	2651	2409	1999	2202	1874	707	2627		2061	2812	3287	2024	1809	2027	1050	3180	437	2597	615	1986	2303	814	935	1814	2505		1483
0.78_401.21				5	401.214	ESI pos	0.778	916	1356	928	1190	333	1844	2648	2740	1592	834	1423	2357	3023	1494	947	2056		1101	1461	2354	1282	1821	1097	1562	1731	809	1430	2457	2977
0.78_211.10				5	211.102	ESI pos	0.782	1666	1387	1276	547	1615	3786	2339	1129	2533	2885	1074	1359	4100	2854	1838	2464	3462	1261	1888	2992	1814	2238	3914	2416	1414	1336	1350	1347	3969
0.78_478.36				5	478.361	ESI pos	0.784	1730	1517	2304	1179	768	2467	1574	2343	2854	1774	1466	1567	2578	2546	1660	1166	1913	1731	1327	3524	1105	1634	2069	2182	815	1664	1198	1860	1532
0.81_351.21				5	351.208	ESI pos	0.811	730	2768	2565	2322	650	1229	2739	874	1930	468	2910	1409	1611	1989	2070	2049	1253	1673	2030	1807	2221	1337	3113	977	1186	1740	2530	1019	2085
0.81_369.21				5	369.207	ESI pos	0.811	3238	2351	3243	3275	2709	3024	3023	3314	3313	3169	2834	2804	3063	2095	3546	3841	3920	3147	2630	3878	2358	2238	3864	2663	2182	1020	3828	3593	2495
0.84_535.29				5	535.292	ESI pos	0.845	1139	1228	584	1266		556	854	1489	621	1562	510	1930	1311	1634	736	716	644	1756		1689	717	522	908	1197	722	617	1110	2330	629
0.85_403.21				5	403.212	ESI pos	0.846	1938	2480	3011	3070	1855	1628	1664	1932	978	2297	2892	2448	1189	3339	3069	2506	2708	2516	2671	2543	1393	3828	1171	1821	1469	2125	3778	1644	1781
0.89_1294.36				5	1294.36	ESI pos	0.885	275	1049	139	916	531	2484	1464	2293	1029	2030	699	3852	1736	709	836	201	1231	1688	1588	1026	2165	1349	1482	167	2289	3387	252	2037	1556
0.89_771.61				5	771.611	ESI pos	0.89	900	50		78	481	82			120	116	3544	5175	562	3289	3763	761		2073	1256	371	285	264	602	600	1200		1089	2037	771
0.89_914.46				5	914.465	ESI pos	0.89	733	815	2056	597	907	1720	2279	1079	1463	976	193	699	1373	895	654	1597	766	1264	855	1298	1315	1729	2086	1970	466	847	1063	1051	1203
0.89_687.48				5	687.48	ESI pos	0.893					9321	210						202			1163	1064	296	251							214		170
0.89_551.33				5	551.335	ESI pos	0.893	1065	1091	2366	1597	1361	1886	2028	1671	1588	1552	3011	2120	2015	2254	2485	1548	1960	2091	2026	2410	1892	1095	2221	1302	1775	1438	2031	2497	988
0.89_1489.87				5	1489.87	ESI pos	0.893	370	1305	3292	582	875	1751	3705	2164	2612	738	163	315	416	1318	134	939	168	1662	460	1457	1240	2592	3861	3435	646	496	1220	1279	1089
0.89_990.68				5	990.685	ESI pos	0.894	1546	379	387	1222	1484	1641	1231	1014	1832	466	1764	2014	716	1831	1447	1463	1191	1697	1218	1795	1919	1357	1575	401	1280	767	502	1282	1407
0.89_790.65				5	790.652	ESI pos	0.894	437	1379			12350	331	839		323	423	2317	6447	2375	2900	1618	1374	370	3377	859	2674	395		877	581			2518	2044	2467
0.89_828.57				5	828.566	ESI pos	0.894	1064	1417		627	1475	1682	1327		1074								496	1622	610	878	1718	46	1817	534	919	1089	657	1956	714
0.90_787.56				5	787.556	ESI pos	0.895		1018		95	769	753	1168	694	690	451	2417	2789	1066	1134	1279	939	839	2139	140	792	1052	426		569	742	447	1151	1452	2121
0.90_884.44				5	884.444	ESI pos	0.896	2189	2985	7249	1307	2889	3898	6234	4704	5055	1259	2564	2558	2364	4929	1299	4994	753	6586	2813	5540	3767	3253	5455	5020	1460	2224	4363	4055	5099
0.90_870.43				5	870.426	ESI pos	0.896	6838	9263	19484	5374	8090	10532	19132	12419	13190	6717	7545	7870	9834	15436	3387	14345	3223	16581	8240	16650	9901	12497	16027	16128	5611	7348	12455	12668	11612
0.90_833.70				5	833.701	ESI pos	0.897		349		100	4854	100			391	355	2232	3186	684	994	1286	1562	239	1107	341	1801		634	80	274			842		1116
0.90_647.46				5	647.459	ESI pos	0.898	21244	30361	68501	13401	25262	30591	58640	39565	41311	16545	43174	45165	30040	59860	15584	52045	7675	73519	23669	56795	30546	31370	52796	44434	16693	19480	45616	45118	45139
0.90_1138.76				5	1138.76	ESI pos	0.898	1409	456	1381	781	961	1098	1121	1142	1309	756	1425	2125	1806	1137	1477	758	1229	1145	1084	1391	961	830	959	982	1045	730	1080	655	265
0.90_797.64				5	797.637	ESI pos	0.899	3305	3416	5332		9684	465	3627	2091	716		2942	2367	993	1740	2287	1539	540	2605	457	1990	288	83		560	158	342	2117	3411	1944
0.90_752.41				5	752.411	ESI pos	0.899	1932	3456	7916	1268	1711	3662	7782	5020	5786	1023	7111	7285	3427	9312	2577	8064	530	8867	2286	6787	3694	2512	4383	5091	290	2084	3091	3382	1956
0.90_726.62				5	726.622	ESI pos	0.9	1851	2953	957	1499		1433	1518	2812	1613	1913	1832	1901	2266	4526	2774	3124	740	2483	707	3151	377		1213	1789	1678	868	2599	1575	2027
0.90_694.54				5	694.54	ESI pos	0.9	992	1029			897	6231	855	177	1283	901	1459	4099		3065	1328	1563	804	2374	697	2240	1002		1380	2187		946	1683	801	1397
0.90_730.51				5	730.513	ESI pos	0.901			133	130	8748	140				104						150	125		327		344	144		225		326	235
0.90_764.64				5	764.637	ESI pos	0.901	1444	1158	1653	870	4383	1196		705	644	1114	5684	5842	3021	4018	3425	1940	1519	2169	1616	2957	1328	1811	1230	913	449	142	1953	3898	1899
0.90_740.64				5	740.638	ESI pos	0.901	3452	1872	2262	788	4700	3454	1980	2616	1042	3087	9284	10797	4106	8222	5452	7131	2723	6406	1676	4158	3238	882	617	2623	2472	1577	4910	5362	5413
0.90_682.53				5	682.528	ESI pos	0.901	1200		656		30170	575				219		822	349		1035		561		749	1079	3067	628	2325		71			1027	637
0.90_795.63				5	795.63	ESI pos	0.901	15179	10044	24111	2373	14762	7464	21362	19022	5993	6421	18436		8585	10565	13045	12416		10664	514	8914	174	83	449	394	243		12118	13643	12489
0.90_712.61				5	712.611	ESI pos	0.902	1095	1192	918	1288	93	1368	160	1975	885	2265	3810	1319	2611	3258	1803	5879	820	2833	401	1892	1486		1130	188	1123		733	1320	943
0.90_679.45				5	679.453	ESI pos	0.902	972	2589	2924	1333	2120	836	1653	1956	1582	2037	3915	4143	1850	2211	3012	2329	1292	3814	1383	1749	1467	663	2825	2415	1683	1079	3117	3394	2497
0.90_623.39				5	623.389	ESI pos	0.903	4554	3904	5799	2964	3543	2489	4079	3636	4145	2694	6718	7158	5018	6567	5514	5990	3281	6482	3910	2983	3652	2744	4477	5160	3111	2874	7420	8057	6804
0.90_766.66				5	766.657	ESI pos	0.903	1329	3451	1650	1152	12919	1445	1204	1430	2478	1212	26986	38051	14133	17327	13990	15364	3291	18233	3706	12489	2667	2853	3228	1818	578	1997	12467	13147	13381
0.90_695.47				5	695.465	ESI pos	0.903	3052	3771	1045	1933	3066			157		1160	1708	4019	316	1238	4002	2428		1091	2161	2345		207			393		4066	2726	1563
0.90_649.59				5	649.59	ESI pos	0.903	1226	1937		186	1331	1555	1643	1367	1189	242	2415	1056	1329		468	2254	507	1133	1242	987	1310	1478	1159	858	550	1093	1032	1037	1388
0.90_853.69				5	853.695	ESI pos	0.903	1962	1224	3469	1090	2152	815	2904	1509	699	671	410	794	768		1077	624	92	159		501	726		181			1168	483	511	702
0.90_992.74				5	992.743	ESI pos	0.903	250	56	52	81	26	196		44				12690	183		210	245	347	88	76				194	199	252	172	628	506	549
0.90_591.55				5	591.553	ESI pos	0.904	825			906		661	229	2181	946	1115	3810	4242	3343	4326	4134	5987	1872	2392	2298	2366	734	650	1340	1146	1556	1210	3125	3207	2992
0.90_462.15				5	462.147	ESI pos	0.904	1193	1369	1541	1513	1442	1276	2159	1701	1846	1455	2047	1869	1936	2457	2261	2560	1275	2078	1559	876	1022	1177	1353	366	1276	1663	1049	1030	1694
0.91_698.59				5	698.587	ESI pos	0.905	2212	3839	2827	2419		1859	3229	4330	1683	3814	3783	3204	2745	6310	4679	2447	2443	4366	1818	4077	2609	2314	2115	3422	2865	2516	4144	3439	3624
0.91_551.49				5	551.495	ESI pos	0.906	910	1527	1854	494	1538	948	1084	664	331		6437	989	2873	2380	2708	3641	1894	1060	708	1618	1691	1124	724	923	822	1649	2408	1230	1981
0.91_757.69				5	757.693	ESI pos	0.906	2465	406	907		649	222	1758	1209		102	3244	971	291	1577		2387		825	226	496			1590	52	158		1784	1039	98
0.91_532.46				5	532.455	ESI pos	0.906	977	1703			155		620	219	140	1070		2417		4503		1022					424	1182			140	172
0.91_563.51				5	563.511	ESI pos	0.907	936	1013	750	591	888	466	1153	296	723	591	2553	1153	2225	2444	1711	1719	1092	1463	579	1249	239	1469	1397	629		1219	1568	2296	2037
0.91_580.52				5	580.521	ESI pos	0.907	1810	1461	1149	922	1368	1827	2270	2144	1581	1491	4373	2311	2157	1899	2182	3793	1911	1969	2346	2441	1605	1768	863	1627	1246	2270	1056	2495	2422
0.91_750.42				5	750.42	ESI pos	0.907	900	1476	3009		1809			4798	3740		3131	5588	2638	9925	1417	5621		13954		4480	1772	2439	3252	3190			2033	3303	4369
0.91_589.55				5	589.549	ESI pos	0.907	369	689		232		548	315	796	185		104	4242	2735	1811	4328	4529	657	3703	3114	1965	293	559		288	189	665	1043	1741	2975
0.91_465.42				5	465.422	ESI pos	0.907	3371	3484	3976	2542	2580	3141	2638	2749	4034	3820	5930	4234	5698	4396	4640	5146	961	4555	3372	3933	3414	4301	4542	2774	3822	2281	4768	4049	3294
0.91_844.73				5	844.734	ESI pos	0.907						117	75		95	219	4121	2366	634	2091		3985		897		1930	81			101			313	450
0.91_1006.66				5	1006.66	ESI pos	0.907	4640	3426	4485	3749	3978	4611	4459	4745	4609	2936	6094		4783	2741	4836	5365	4126	5876	4484	3079	4176	3015	2860	3643	1700	2699	3284	1067	1743
0.91_752.65				5	752.649	ESI pos	0.908	1626	1323	1207	712	833	1015	2418	1681	1898		3598	1585	2227	2966	1120	3409	1367	2463	721	1325	1898	1442	1492	716	743	831	1259	2295	711
0.91_643.53				5	643.53	ESI pos	0.908	2293	439	892	2043	1362	1788	2375	1437	842	2611	5128	4100	6591	7523	5451	6540	3090	5415	3416	5708	1387	1642	592	1878	1679	2041	5082	4673	4852
0.91_552.51				5	552.505	ESI pos	0.908	3818	3631	4236	2698	1368	3403	1631	2517	2840	983	10596	3210	4521	5103	7241	4786	2460	5066	3790	4605	1450	1850		1064	1960	1630	4835	5478	2960
0.91_507.46				5	507.46	ESI pos	0.908	3564	2870	2479	1916	3572	1984	1125	3348	2205	2385	4349	3315	3096	3430	3489	4207	1337	4330	3215	1113	1768	2561	3067	1578	2731	2321	3097	3133	2431
0.91_570.51				5	570.506	ESI pos	0.909											12546			2422	5550
0.91_693.59				5	693.585	ESI pos	0.909	2013	658	446	101	673	832		550	1545	669	4779	1710	2951	3751	1880	3988	989	3194	1161	854	566	1145	553	894	423	1223	2246	2130	1649
0.91_857.76				5	857.756	ESI pos	0.909		113		79		43	171		63		14299	8044	3234	7016	4504	10174	136	6781	336	5259							3811	2609	2962
0.91_633.55				5	633.555	ESI pos	0.909	1217	1781	1591	1040	719	1251	1596	1236	1274	661	895	1983	2124	3362	1470	1591	702	924	929	2190	1399	811	765	1487	990	651	2352	919	1375
0.91_917.80				5	917.798	ESI pos	0.91		1051		207		92	180	131	565		6473	5087	3585	3763	3037	5713	997	5046	1232	3536		98	148				2070	1987	2789
0.91_596.53				5	596.526	ESI pos	0.911	7001	6258	8478	3732	5112	6703	4328	5807	6451	2776	41870	11650	9310	14931	24517	12845	5544	16314	5861	12762	2055	1169	773	1122	267	1299	10997	12068	11090
0.91_600.35				5	600.355	ESI pos	0.911							210					49660					319			226						323	498	1768
0.91_933.81				5	933.808	ESI pos	0.911	512		153	247		110	194		107	102	2752	2330	1311	2059	1318	2606		2142	295	2103		256	123			232	884	1806	805
0.91_605.32				5	605.319	ESI pos	0.911			111						132	203		5735	244				357						134		369		802
0.91_612.55				5	612.553	ESI pos	0.911	267			111				218	1043		10657	4673	4432	6461	4945	6070	240	5500		3917				1044			2956		1721
0.91_614.36				5	614.363	ESI pos	0.911		234	178									12600	515	305							347			204			501		738
0.91_792.40				5	792.397	ESI pos	0.911								59				29518		24							176	129	85	93		70	707	1473	1569
0.91_984.44				5	984.44	ESI pos	0.911	42		64					82	100			10438				40		53					244				104
0.91_833.41				5	833.412	ESI pos	0.911			233			182						5357								209					181		139
0.91_923.79				5	923.786	ESI pos	0.911	432	436	201		630	628	489	307	48	402	11154	10101	5304	7545	6224	6948	750	8190	869	6530	706		364	581	190		3915	2901	4370
0.91_780.68				5	780.683	ESI pos	0.912	1625	1282	793	1360			691	1228	1003	825	3508	2755	2111	2623	2740	1206	1793	2358		2109		1593	1385		1781	1293	2397	2468	1518
0.91_782.71				5	782.712	ESI pos	0.912				63			102	44			1273	5463		1489		3549						249				67		932
0.91_670.56				5	670.563	ESI pos	0.912	2807	4412	3436	2247	3779	1898	2263	2923	1017	2174	2824	1560	2896	5848	3839	2073	1448	3873	2683	4136	1051	1145	518	1423	2369	3864	2085	2466	3384
0.91_371.32				5	371.319	ESI pos	0.912	1793	2283	2677	1833	2350	2600	1098	2036	2334	1085	3578	2124	3015	3654	2967	2381	2056	4149	2823	3347	2956	3381	634	495	1413	1634	2902	2684	3051
0.91_691.59				5	691.592	ESI pos	0.913		726	1528	624	1391	1485	553	653	617	1330	1375	2708	2132	879	2219	1191	651	1773	982	1127	1108	1402	729	1494	732	1179	713	932	1691
0.91_640.57				5	640.565	ESI pos	0.913	1390	1898	1809	1675	626	4586	1888	2270	4286	2783	16468	10059	7928	11109	14150	10216	3989	11502	3241	8558	2108	2111	1097	2139		1016	7800	8165	7638
0.91_673.59				5	673.593	ESI pos	0.913	905	855		698		1301	567	1043	1618	862	629	888	1318	1423	1120	2342	569		999	894		457	1026	711	1076	385	787	2328	1141
0.91_391.33				5	391.331	ESI pos	0.913	411		368	358	1997	5465	257	1922			317		4109		689		89					1398	906					484
0.91_470.41				5	470.409	ESI pos	0.913	1143	5655	3079				312	989	1231	2622	3297	3467		2239	3151	717	3506	1031	784	296				602	766	386		489	821
0.91_561.51				5	561.51	ESI pos	0.914	875	2058	1523	911	1751	516	973	1659	747		2899	924		1096	2589	784	1936	1442	910	766	868	1624	1144	942	1466	1457	1485	1304	89
0.91_926.81				5	926.807	ESI pos	0.914							31	330	395	45	12770	8074	3472	7911	6130	9552	331	7912		7012			32	166	78		2107	2730	4426
0.91_617.54				5	617.539	ESI pos	0.914	1746	1246	2089	383	837	842	913	1382	1123	819		3510	2967	4193	3935	4323	2548	3042	1357	1449	832	788	1344	760	1164	916	2838	1355	3742
0.91_892.79				5	892.794	ESI pos	0.914				207				523		216	37072	21538	13012	18450	10765	26067	855	16768	3198	15107			357	185		170	7448	8574	7764
0.91_634.54				5	634.542	ESI pos	0.914	321	488	1910	154	482	746	541	581	498	729	3265	3936	885	3214	2172	2927	470	2216	945	759	483			408	488	274	847	1619	2147
0.91_607.56				5	607.559	ESI pos	0.914	2955	2018	2842	3010	1227	2491	3098	3057	4079	3267	4405	7629	6503	3965	7595	6557	4509	6193	4017	5328	3687	1523	3095	2310	1157	2396	4689	4851	4961
0.91_624.56				5	624.557	ESI pos	0.914	922	2520	1784	1191	1089	1386	1652		2182	1358	1762	3187	2148	2645	1539	3138	2322	1515	2725	1546	1025	931	961	753	1295	1494	931	2695	1625
0.91_535.48				5	535.481	ESI pos	0.914	1005	775	1690	405	2087	1757		648	931		3074	2306	1840	2084	3542	1390	2208	1548	2490	339		856	891	1700	1213	991	2398	885	1193
0.91_866.77				5	866.77	ESI pos	0.914	554	333				73	111		349		14177	8263	5887	7825	597	10500	190	5572	1034	5850			471	41	163	130	2645	768	3179
0.91_677.59				5	677.591	ESI pos	0.914	1067	1642	669	668		116	503	836	515		1385	821	850	1498		2927	1237	1562		630	622	1384	978					807	771
0.92_538.48				5	538.477	ESI pos	0.915	3091	3100	2399	2199	1977	2848		1743	3093	1658	3729	3000	2615	3199	2819	1638	2114	3117	2019	3212	1438	1327	2951	2161	955	1568	2931	1577	2241
0.92_642.54				5	642.538	ESI pos	0.915	738	3182	1781	1316	1111	1469	1596	2971	2059	2432	2305	1978	4294	2367	2621	2834	3247	3277	1285	3968	1056	446	1083	1756	942	1451	1217	1118	1697
0.92_519.48				5	519.484	ESI pos	0.915	1591	2332	1499	1678	1336	865		1824	695	1168	570	505	1819	1141	2238	1502	1319	1385	816		183	2276	1120	1198	990	1071	179	1930	245
0.92_820.74				5	820.741	ESI pos	0.915	2164	3209				305		2268	1602		12759	5068	3673	6658		9366	1388	5618	323	4260		364		220			2373	2151	2156
0.92_549.49				5	549.495	ESI pos	0.915	1256	1733	2446	1675	2004	3039	3358	1745	1082	1030	5977	2563	3408	4532	1717	4854	2395	3461	2611	2873	1027	3121	2572	227	1276	1072	2299	2412	2797
0.92_601.52				5	601.52	ESI pos	0.916			852	649				693			27807	15406	9406	14578	10036	19843	804	14992	3715	11966		690			514		5629	5279	7928
0.92_619.54				5	619.538	ESI pos	0.916	2140	2000	929	1284	1632	269	1203	2035	1455	1227	7042	2791	1902	3717	4314	3815	1160	2473	1341	3729	1629	1338	794	1407	934	1144	2889	1538	2652
0.92_778.66				5	778.663	ESI pos	0.916	774	1206	499		958	972	1282		865	462		990	755	2135	1560	1588	671	1223	506	1206		1301		530	532	1226	288	1853	1607
0.92_749.65				5	749.65	ESI pos	0.916			1103	335		560		549		1054		1196		1481	1037	1845					637	1049	1473		116	310		1489
0.92_599.51				5	599.51	ESI pos	0.916	1624	1598	758	1103	966	733	1660		1785	377	7785	2411	2131	2507	3891	6253	1247	3982	353	3544	985	934	1753	1918	2413	1679	3304	3171	2043
0.92_623.55				5	623.547	ESI pos	0.916	2130	2399	1943	1501	1806	260	866	2294	1391	1545	3428	3299	2460	2771	2356	2343	1249	3109	1371	2701	1556	1243	2244	1486	2368	1167	3374	3484	1942
0.92_689.60				5	689.596	ESI pos	0.916	1239	1092		661		633	681		268		2811	2320	607	1360	2620	2054		752	538	2396		1222		511	1024		1103	879	1178
0.92_474.38				5	474.379	ESI pos	0.917	2150	6969	3867		2156	255	2244	3225	3674	1934	1109	2432	528	5617	2973	2493	3131	3909	986	1136	563	194	792	264	534			854
0.92_846.76				5	846.755	ESI pos	0.917	289	1531	194	63		150		1689	1687	100	29093	14048	8252	15121	8063	20906	268	12415	1482	10669	143	177		172	98	115	5015	5344	5774
0.92_631.56				5	631.557	ESI pos	0.917	1772	1131	119	126	1867	1979	2313	1543	1203	661	3233	2678	3085	3857	2474	3633	2215	2457	722	1993	877	849	1105	1625	1389	796	2794	1349	1888
0.92_896.76				5	896.759	ESI pos	0.917	1997	739	1462	804	2953	893	1171	2012	498	805	3554	8089	4438	8827	5291	8281	1833	8203	3739	5550	641	1418	296	973	1215	822	8957	5421	3998
0.92_739.63				5	739.626	ESI pos	0.917	1446	1595	1476	243	1340	572	1064	1999	947	546	2995	1441	2680	2371	3289	2863	1988	1959	1643	2165	1452	1352	2054	1178	1620	1122	2645	2326	1249
0.92_652.56				5	652.562	ESI pos	0.917	2451	2045	1369	1927	1717	761	3011	1568	1972	812	3498	1617	2400	1129	3086	1721	2477	2635	1900	1741	1113	1237	2345	735	1903	2427	1531	1136	2660
0.92_910.77				5	910.774	ESI pos	0.917	861	530	486	719	249	853	191	666	958	475	2083	1891	987	2576	1905	3446	1041	1338	853	2176	230	742	735	372	832		1759	2410	718
0.92_898.78				5	898.785	ESI pos	0.917				461	1902	155		1021	174		191110	88053	43241	92869	54402	127341	3000	95141	13358	63270		295					31551	33763	31576
0.92_680.58				5	680.584	ESI pos	0.918	676			892	538		2323		1196		5206		1215		1520	1479		2963	983	1387			1336			989	2445	1668	980
0.92_477.43				5	477.432	ESI pos	0.918	2507	1607	1697			2117					3751	1429		525		2929	1357	2001	799					1600	2397	842	2571	1316	1506
0.92_855.75				5	855.748	ESI pos	0.918		505									7761	3659	2805	3518	1841	4689	102	2560	276	4128				30	707		987	922	1295
0.92_738.63				5	738.635	ESI pos	0.918	2178	1158	2513	663		2260	1594	1982	1497	1239	3147		2302	1522	1764	1913	1355	2950	255	1057	1733	1220	1847	828	2192	1577		1152	1191
0.92_786.56				5	786.556	ESI pos	0.919		884	1186	278	1547	735	562	966	948	1267	2016	2204	1468	1886	2836	946	1663	787		833		259			639	227		1073
0.92_519.46				5	519.465	ESI pos	0.919	1159		2321		1146	1670	333	1073		1575	3251	2656	1681	3083	1141	2053	158	828	1169	1094		469		1743	1992	1328	914	1421	1779
0.92_625.35				5	625.352	ESI pos	0.919						65				251		5252											324
0.92_544.42				5	544.424	ESI pos	0.919	1422	3137	3245		1046	2539	624	2509	1285	2591	2736	826	1252	1257	3596	3736	1416		1033	1573		1584	1396	416	1077	961	1066	1173	1370
0.92_793.63				5	793.631	ESI pos	0.919	2746	450	3501	807	604	1459	2095	3691	423	490	478		926	519	754	465	351	678	1118		475	427	504	420	396	617	485
0.92_442.39				5	442.385	ESI pos	0.919	2355	8531	4989				2396	2246	2555	3833	4056	2279	862	6468	6683		5159		1015	249	174			1058	1657	589	283
0.92_567.29				5	567.295	ESI pos	0.919												7794		339	552				219				230	215			348		331
0.92_395.36				5	395.362	ESI pos	0.92	2012	2033	2156	3146	2358	1210	1933	1249	2746	3279	4346	2365	1786	3062	2264	2223	2297	2405	2371	3898	2474	1940	893	1698	511	1831	2514	1356	3812
0.92_654.57				5	654.566	ESI pos	0.92	2877	3337	4205	2228	3365	2635	3620	2556	2951	2420	7319	3475	3960	3515	644	3526	2914	4330	2522	3394	1754	2031	3164	2402	2588	2194	4372	2711	2406
0.92_746.57				5	746.571	ESI pos	0.92	1696	1164	1956	1075	851	1682	1647	1638	717	1108	2142	1497	1921	2207	2257	815	997	1976	990	1583	2183	2722	1715	1551	1132	892	2251	1812	1707
0.92_738.61				5	738.612	ESI pos	0.92	1418	1342	2984	2199	3496	1126	751	828	2235	728	2595	3444	3849	3691	2652	3816	2110	3440	2177	935	783	2301	1222	2354	1290	833	2453	3477	2084
0.92_779.66				5	779.659	ESI pos	0.92	780	1208	1117	549			1352	1203	969	1302	2022	1003	1631	993	1710	1863	1025	1641	700	1245	1229	746	1433	1465	191	506	1096	1067	1619
0.92_621.55				5	621.549	ESI pos	0.92	666	610		670		417	437	404	754	808	9030	5669	5654	5908	2433	6781	953	5565	1025	5246	544		729	452		490	2402	4296	2679
0.92_367.32				5	367.319	ESI pos	0.92	383		1728	2763	1785	1822	667		3521	646	2971	2034	1703	1290	2552	5105	512	3623		3002	2049	208	295	403	3198	1665	3069	1423	2660
0.92_565.53				5	565.529	ESI pos	0.92	5247		605	426	419	600	487	1700	1385	215	1430	628			568		1218	922			360	606	1330	914	410	737	2214	780	1186
0.92_563.49				5	563.494	ESI pos	0.921	757	674	2072	1266	514	680	1032	2004	1172		3190	2898	3481	2479	2179	2113	2377	1648	1977	2082	2144	277	223	2228	1051	869	1856	1043	1088
0.92_386.32				5	386.32	ESI pos	0.921		3721				259			777		2099	1000		2600	2244		933	1050	979
0.92_267.23				5	267.227	ESI pos	0.921	644	625			2014	399	478	674	596	601		281	1777	1405	924	723	509	481	889	718	337	2481	3837	1180	577	1988	493	2868	745
0.92_934.80				5	934.8	ESI pos	0.922			188			254			292		4833	794	259	2831	536	3179		1248		1838	306		96				471	685	694
0.92_736.60				5	736.601	ESI pos	0.922	522	1285	686	1131		996	1622	1007	650	1029	1068	444	2191	1846	1103	118	769		755	773	693	1650	923	644	704	912	1338	633	744
0.92_594.52				5	594.519	ESI pos	0.922	904	2227	2147	693	883	669	1484	1694	706	661	11420	1965	2839	5417	5237	3144	1817	3771	990	1159	1487	516				682	1865	1196	1423
0.92_717.59				5	717.59	ESI pos	0.922	845	1022	1850	1375	2511	1283	1714	1233	1633	1449	2196	827	948	1078	1043	2425	1419	1945	1104	1954	895	1593	1711	637	1445	456	1150	1859	1158
0.92_752.61				5	752.611	ESI pos	0.922	1025	799	1494	1079	2154	1116		967	855	682	715	720	3155	619	562	1345	1091	644	832	529	1069		885	839	1750	715	1739	665	737
0.92_429.37				5	429.371	ESI pos	0.922	6824	3059	6073	286	3799	482	5223	5253		554	374			931	1916		752	523	359	897	514	199	238			349	1097	2035	862
0.92_605.52				5	605.519	ESI pos	0.922	1785	1169	2758	1513	1940	2386	649	2609	989	1985		3780	1990	650	3640	6546	1765	3851	2213	3261	2385	1973	754	1676	1429	1724	1266		2755
0.92_735.61				5	735.606	ESI pos	0.923	442	1130	567	784		941	399		1433	1385	2150	976	609	1753	615	1161	785	1424	1161	1689	1183	478	1184	728	1740	692	1439	1078	237
0.92_838.71				5	838.715	ESI pos	0.923	2015	1300	1447	1362	645		1167	1246	1999	1741	1700	1803	2626	1465	1869	1639	1694	1894	1196	2477	731	1049	1356	652	1802	434	1413	1670	2005
0.92_414.35				5	414.347	ESI pos	0.923	1621	4663	2514	833	76	405		3063	730	1307	1869	1400	1079	2024	5222	2253	4126	1354	3106	534	584	601	279	266	633	402	272	247	278
0.92_460.37				5	460.367	ESI pos	0.923			572		2096		3017		2178	394	993	548		1035	396			856			423	228				292	334
0.92_826.69				5	826.694	ESI pos	0.923	1784	1151	1790	1177	1332	1736	1515	916	114	1768	1761	2165	2634	2209	1871	2405	1256	2337	1232		1470	663	1469	1579	1245	732	2215	990	2456
0.92_813.75				5	813.752	ESI pos	0.923					696			1295													317		5087			840
0.92_466.40				5	466.396	ESI pos	0.923	2146	882	3421	516	912	2279	2419	1131	382	1812	1618	1020	3821		2189	1210	1175	1713	825		815			554		1396	800	1331	854
0.92_656.54				5	656.54	ESI pos	0.923	3706	2891	4032	2601	1414	3895	3224	4560	3747	4754	3785	3913	4491	7328	6026	2977	4009	5188	1631	5894	2858	1893	2099	2891	4211	2898	3881	3569	4031
0.92_447.35				5	447.353	ESI pos	0.923	3502	4136	4480	2255	2632	5869	4200	3691	3534	3218	2068	6231	2269	3701	2636	4519	3085	5148	2044	2736	2961	995	1777	3209	1702	1658		2347	3050
0.92_711.60				5	711.604	ESI pos	0.923		1413		1237		871		868			3773	1205	1557	1737	1771	4281	862	899	829	1958		1027		1461			985
0.92_898.74				5	898.742	ESI pos	0.923	2330	1608	1140	725	1935	1824	891	1330	1009	784							605				366	550	1945	651	514	520
0.92_549.46				5	549.461	ESI pos	0.924	3163	2164		1018	1036	1264	1163	1207	2847	805	1611	2014	3014	3592	1343	2945	989	2192	2815	1369	2513		1201	1988	1343	1631	3160	3605	4081
0.92_747.61				5	747.614	ESI pos	0.924	1128	1090	2083	1331	1060	1234	915	1069	1025		760	1881	1047	1396	1635	648	1569	1042	872	1070	1843	950	1383	947	995	188	2092	766	812
0.92_796.67				5	796.674	ESI pos	0.924		1587		688		764			1601	956	1369	3777	2443	1793	2346	2685	2109	3377	1752	3068	2326	1728	2510	1965	2448	1421	1561	787	2003
0.92_531.41				5	531.411	ESI pos	0.924	1734	1442	2718	1016	3308	6121	991	3911	4084	1531	2547	2555	16607	1237	2567	1894	2841	3194	2759	2518	3935	1223	849	1826	2684	1014	3179	6400	2020
0.92_603.54				5	603.536	ESI pos	0.924	2080	1412	710	466	1067	316	1032	2001	1045	1156	61963	34939	20711	30302	21738	40085	3184	28745	6961	25414		1690	1667	357	618	1077	13986	13747	12985
0.92_379.32				5	379.32	ESI pos	0.924	4920	1628	3245	1848	1151	2238	2126	3841		1865	6944	3644	3292	3019	4256	7039	1985	3603	1236	3599	810	1228	3153	3246	698	3188	2938	3001	3274
0.92_767.66				5	767.656	ESI pos	0.924	1804	648	1784	850	7494	1274	1246	1586	1571	2003	14211	20107	7436	9151	7674	6326	1045	9153	2502	5507	1797	652	562	952	1302	569	6854	8176	6962
0.93_625.52				5	625.52	ESI pos	0.925	778	1712	767	1190	2716	1573	2524	1634	1615	1470	1197	956	1676	1153	2273	1153	778	3724	750	1996	1089		822	1603	1467	967	1709	2884	1336
0.93_766.31				5	766.309	ESI pos	0.925		40			36			34		55		23171							156	54	128	48	101		65		1302	1217	1398
0.93_400.32				5	400.322	ESI pos	0.925	1452	2852	1256	711	1118	628	1859	1868	2346	1523	2237	790	228	3916	2174	1824	2070	2979	1386	2329		1085	1252	583	1893		1640		1814
0.93_649.57				5	649.569	ESI pos	0.925				1069							1691		2540	291	2996		1638								759				1115
0.93_402.32				5	402.317	ESI pos	0.925		454	1755	1256	701	847	1395	789		1192	2123	1612	1220	3451	2977	3332	971	1620	1014	501	1290			2129	946	1197	474	1457
0.93_551.48				5	551.476	ESI pos	0.925	2132		1426	1688		1838	2472	1819	2107	2327	6562	2272	1688	2617		4303	1082	3831		2391		1601	882		1784		1195	2534	1177
0.93_862.76				5	862.761	ESI pos	0.925		1839		96	201	287	465	1549	336		2141	1844	178	3005	2239	2549		2335	456	2369	74	263					1199	1968	2212
0.93_425.36				5	425.364	ESI pos	0.926	1470	5543	4332		1588		3079	689	2970		3069	21166	5277	3846	4840	4344	4058	5150	3104	5168		1737	2438	1806	2051		3012	5337	4898
0.93_474.40				5	474.398	ESI pos	0.926			1698		3451		1952						133									494
0.93_593.51				5	593.515	ESI pos	0.926	1716	2247	2872	1140	817	1031	1375	831	2499	2753	3551	963	2545	3471	2785	1411	2330	2536	1610	2493	1231	909	922	994	2024	1443	2763	2480	2969
0.93_649.55				5	649.547	ESI pos	0.926	2156	889	994	2162	672	864	865	1819		2301	2474		2975	2613		1680	1409		1869	1747		1940	963	945	1375	1530	1607	1188	1634
0.93_427.34				5	427.34	ESI pos	0.926			2517	964	1138	1841	1123	894	1966	918		574	1863	1780	1239	2046		1759	752	1005	260	1223		953	1160	1120	851	1163	1006
0.93_810.75				5	810.748	ESI pos	0.926	195								80			3816		2531								120
0.93_535.44				5	535.437	ESI pos	0.926	1850	1314	1246	768	975		1009		850	1752	1146	660	1675	1364	2421	1483	855	2801		1166	2222	1224	2333	1293	1383		1022	2141	1466
0.93_572.40				5	572.399	ESI pos	0.926					7566																							328
0.93_799.68				5	799.677	ESI pos	0.926	1590	1387	1825	557	1050	1872	1392	1110	1828	2023	2178	2454	1848	2586	800	2864	792	2317	647	1612	762	938	1514	1197	567	1677	1339	2853	2656
0.93_810.72				5	810.716	ESI pos	0.926		287	240					751	180	577	3842	841	1515	1780	1824	2231	148	1495	221	1443		418			231		369	1585	867
0.93_583.50				5	583.505	ESI pos	0.927	2125	1481	2786	1177		229	1046	1219	1341	1698	2110	3608	1156	1571	1916	2786		1001	866	261	2194	558		1643	1497	1921	1312	814	1795
0.93_768.65				5	768.649	ESI pos	0.927	1925	2679	2092	1364	1458	2171	1163	1296	1867	1880	2135	2416	2663		2670	2442	2030	2796	2182	1972	1027	1477	2040	599	1945	1125	1629	1263	1659
0.93_554.27				5	554.268	ESI pos	0.927	332							364		118		14314									217						588	130
0.93_389.27				5	389.272	ESI pos	0.927	565	699	410	1796	962	6401	5176		257	313	336	14423	360	3605	388	4255	302	453	318	1252	4840	393	372	930	4408	590	431	4754	6252
0.93_443.35				5	443.351	ESI pos	0.928	1747	2240	1050	441				1842	1188		921	2056		1688	1310	1052		782		839		424	810	356					790
0.93_929.81				5	929.814	ESI pos	0.928				48					232		2207	4253	4376	3864	3090	2628	539	1577	908	1859		84			126	61	3415	3963	3274
0.93_422.33				5	422.329	ESI pos	0.928	1998	3558		921	2956	2179	1038	3956	1785	3212	2879	4457	1997		2573	1696	1665	2168	937	3826	1526	1506	995	1302	1522	1070	1181	1903	658
0.93_558.44				5	558.435	ESI pos	0.928	3135	3878	4329	2964	1853	2610	1408	1482	2104	2297	1850	872	1660	3138	4686	3166	3200	2095	2114		3998	2108	1332	1283	1175	983	2059	4069	1565
0.93_941.82				5	941.822	ESI pos	0.928				230					140		3930	1730	2942	3993	922	5180		3123		3022	184				56		827		1860
0.93_365.32				5	365.317	ESI pos	0.928	1557	598	897	1923	571	651	580	795	1642	295	4146	3658	3224	2957	2107	2059	536	1374		4178		162	315	310	808	873	1232	619	2082
0.93_430.34				5	430.339	ESI pos	0.929	3327	1604	1414	1132	1425	558	1528	1694	3121	1601			1426	2796	4014	3499	1847	1553		836	862	811	1372	1615	1856		1727	2388	1984
0.93_888.78				5	888.784	ESI pos	0.929	854	1966				113	531	3059			4960	4034	1460	2528	740	5075		3330	125	3179	116					206	1281	579	741
0.93_429.33				5	429.333	ESI pos	0.929	1523	1395	1388	2370	1457	1844		2682	2210	1313	2263	1440	982	1480	1434	3216		1974	1599	2634	196				1632	1252	983	1281	1892
0.93_798.67				5	798.668	ESI pos	0.93	2625	2025	4372	1687	2201	1526	2721	1364	2392	1242	3885	3507	2043	1505	2524	4430	1921	1902	2168	3075	1160	2415	1286	1406	683	628	2483	3047	3638
0.93_461.35				5	461.353	ESI pos	0.93	1186	2392	1312	984	2185	2036	1467	3116	2496	979	3419	2146	2037	3466	2574	3026	3633	2901	2566	3184	1398	1371	747	2468	957	1043	1696	1278	1682
0.93_733.58				5	733.581	ESI pos	0.93	986	1140	2088	1402	1723	1156	199	868	1182	1234	353	1100	2024	1265	894	904	544	1127	1039	699	1444	620	670	751	1711	674	1792	1904	2329
0.93_751.58				5	751.583	ESI pos	0.93	781		1399	1064	1164	9698	1285	1288	508	1390	1037	451	873	831	559		2293	695	848	727	1175	1109	1014	750	818	593	553	787	1039
0.93_460.33				5	460.33	ESI pos	0.931	1967	2476		811	1439	435	1815	1417	700	501	1399	1277	992		2312	2575	2282		2106	1787				1671	518	913	2563	1447
0.93_710.58				5	710.577	ESI pos	0.931	2569	1911	1621	917	1690	1621	1384	694	1021	835	4911	3234	3691	4865	3258	2212	1323	2479	1564	3309	951	1206	1913	1531	1583	1118	670	2206	2889
0.93_853.74				5	853.74	ESI pos	0.931		2642		373				532	790		1712	3249	4654	2249	2655	3654	696	3740	956	2362		404	912	572	323		2951	2658	3203
0.93_574.27				5	574.268	ESI pos	0.931												50911															710	2475
0.93_410.32				5	410.324	ESI pos	0.931	1496	1396	1983	1471	584	702	859	2025	965	909	2935	930	968	1577	2157	1359	809	1493	1208	1837	1037	224		2197	1271	748		1287	808
0.93_361.24				5	361.239	ESI pos	0.931	6670	5649	2859	3503	5822	3085	6202	4610	7118	3571	961	91252	5513	5036	4460	2604	3832	1593	5617	8136	4036	4079	218	6984	4224	7078	8952	9794	8154
0.93_667.54				5	667.541	ESI pos	0.932	1664	1422	2141	2084	1729	2206	917	846	1520	805	1609	1765	3098	962	1098	2029	2436		1212	1367	1634		1582	1405	870	1226	3270	2257
0.93_425.34				5	425.343	ESI pos	0.932	2881	3381	4387	3461	3062		4490	4085	2817	4561	3656	2045	3594	3077	5564	2345	4058	5150	4138	5168	3789	1737	3653	1806	1818	3844	3576	3705	4188
0.93_810.68				5	810.678	ESI pos	0.932	1313	809	1758	1212	4321		1727	1089	888	1483	474	609		629	611	511	1368	727	1689	1173	795	1006	2059	2368	843	1478	2424	1683	1869
0.93_415.33				5	415.325	ESI pos	0.932	2172	1826	2712	3312	2897	1260	1976	1772	1924	2195	972	2595	991	2167	1539	1519	2537		2675	772	936		1132	792	1705	1703	2532	3307	2645
0.93_433.35				5	433.347	ESI pos	0.932	1408	2255	1919	1430	1231	2674	1820	1933	2556	2355	3735	2745	3859	1532	2961	2313	1173	1707		2674	2479	1200	2079	1686	2146	1318	1219	860	2177
0.93_340.27				5	340.272	ESI pos	0.932	1983	2587	2199	2306	2266		1483	3188	2936	1505		2362	1383	2570	1566	3383	2350	1507	1014	4320	1740	3442	2242	1016	1426	960	1331	952	2573
0.93_269.24				5	269.24	ESI pos	0.932	7957	5562	7703	6421	11165	8807	8444	7210	7168	5410	4977	4246	8188	7814	6208	7292	10145	6750	7726	6235	6572	4685	7171	5677	6097	4979	5594	4749	7260
0.93_428.32				5	428.323	ESI pos	0.933	1974	2639	6911	1415	4634	3419	3813	4606	3733	3795	8036	4251	2447	2785	5068	3557	2484	2633	3172	3293	3397	3909	4304	4293	1568	3630	3055	3094	2017
0.93_528.43				5	528.431	ESI pos	0.933	2632	4018	3069	3876	6452	1583	3498	4730	4651	3559	2200	3529	4211	4086	4941	2350	5333	5731	1731	3383	3185	3730	4534	2355	3374	1664	2202	4012	3089
0.93_782.65				5	782.653	ESI pos	0.933	2868	1422	1386	526	4825	1297	1273	1089	1356	1054	1068	516	867	679	725	1338	1301	1304	1793	642	2664	1056	3047	689	883	1691	1746	812	481
0.93_279.16				5	279.162	ESI pos	0.933	21739	26539	18130	15421	15797	26816	16993	27693	28967	15807	21418	25693	4603	17909	32274	29087	29076	17488	25642	28955	17258	3604	7420	11304	14139	18630	11957	8835	25814
0.93_285.21				5	285.213	ESI pos	0.934		2689	3433	1054	1580		5056	1653		3447	2773	4598	2139	601	3512	4698		5066	1160	2110		764			1920		1985	5233	2554
0.93_619.51				5	619.512	ESI pos	0.934	1067		2356		1020	1281	1357	848	815	885	2505	1741	3836	978	1391	1449	2582	1001	1415	1817	1193	880	1384		937		2590	3063	1063
0.94_666.60				5	666.602	ESI pos	0.935	953	1538			619			1160	534		1428	848		1503	1629	2330	1743			705	1069		1007	1523	350		1514	1386	1322
0.94_205.09				5	205.088	ESI pos	0.935	3541	4387	2786	3044	2463	3380	2982	4254	4740	1645	3091	1260	1475	2702	5618	5055	4862	2726	3933	5601	2601	403	1223	1933	2366	2487	1424		3926
0.94_432.36				5	432.357	ESI pos	0.935		2489	10735	2670	3724	2387	12152	3094	3481	4146	1331	3623	3376	2720	1899	3661	2449	5662	2101	1507	3196	1098	1187	2468	1601	1843		4039	1726
0.94_149.02				5	149.025	ESI pos	0.935	11252	12672	9337	9299	8228	11234	10363	13621	13638	10475	11978	62161	5021	10375	15354	16461	12647	9878	11634	15545	9074	4657	5450	5486	7595	9421	10400	9467	14252
0.94_900.77				5	900.772	ESI pos	0.936	1172	2351	1156	636	1816	933	2522	678	1635	582											431		301			76
0.94_631.52				5	631.521	ESI pos	0.936	1933	1235	2704	990	2371	874		1732	832	1945	2225	1080	1158	1155	2271	1438	1053	3040	1866	3079		1571	2106	901	2496	903	2149	1199
0.94_615.31				5	615.309	ESI pos	0.936		422				267						7932					266	430						272			590
0.94_331.19				5	331.192	ESI pos	0.936		220		93	51			1108				47877				1094	90	57	543		703	53		904	96	552	2341	1574	988
0.94_606.47				5	606.472	ESI pos	0.937		950	1181	999		18242	1117	317	708	567		915	1165	1257			1667	324	690	729	460	591	1007	664	1380	1133	1011	2464	1971
0.94_475.36				5	475.363	ESI pos	0.938	3212	877	1126	882	1498	1798	1198	2890		1020	3077	1170	655		2499	2234	1893	1224	1495	2001	1109	2325		441	519	1298	991	857	1649
0.94_621.51				5	621.507	ESI pos	0.938	1756	2681	1669	800	682	1495	1000	2200		1537	1572	3720	1320		2506	1254	846	2284	1150		2204	2313			1731	878		1121	3010
0.94_784.66				5	784.657	ESI pos	0.939						947	719		839	509	1925	2104		1963		857	806					797	1068	704	930		1163	941	987
0.94_558.42				5	558.415	ESI pos	0.939	5793	2598	4869	2564	2962	4358	4671	4439	2315	2972	7686	4398	4481	4441	3207	5284	2104	4097	4000	6731	2123	4045	2863	2786	3297	2640	2311	6098	5340
0.94_641.52				5	641.519	ESI pos	0.939	1484		1900	859	1585	2172	1524	1573	1468		2559		1066	1047	4180		849		854	811	2447		902	1589	1544	844	1543	1955	1974
0.94_635.49				5	635.491	ESI pos	0.939	1850	2292	1167		1640	19155	1007	2352	1475	1810	2071	767	1775	2844	1741	2870	2602	992			987	1193	866	1137	990	858	1084		4417
0.94_780.61				5	780.608	ESI pos	0.939	656	383	1313	439	466	6793	429		621	1117	709	739			704		1004		461	314	587	721		604	644	582	769	1380	570
0.94_548.43				5	548.428	ESI pos	0.939	613	1562	729	1104	462	14234		977	1277	365	720		1243	1251	900	1635	3687	1190	907	2105	583	1130	843	631	602		959	1302	558
0.94_316.23				5	316.229	ESI pos	0.94	2586	2962	3459	2838	2840	2275	3090	3715	4025	3728	2805	2337	4034	2762	3451	3634	4964	6082	2705	3438	454	1180	1610	2605	1924	1035	5488	3856	3290
0.94_742.60				5	742.596	ESI pos	0.94	792	1987	4888	1865	1653	196	1525	1558	1764	1897	2256		1170	3928	1005	2094	1597	2434	746	1862	2041	687	2283	1536	2162	1200		2912	1277
0.94_826.66				5	826.661	ESI pos	0.94	1470	1002	953	609	1669	908	1008	818	578	978	689	906			2401		938	829	1551	925	1569	1360	1118	710	529	735	601	2076	1045
0.94_647.51				5	647.509	ESI pos	0.94				1837	1900	945	1787			1053	1468				3077		2915				1251	1208			1619	1093	1148
0.94_848.77				5	848.773	ESI pos	0.941	6081	11015		286		363	1312	9686	9164	824	225149	70034	43546	93246	40742	136567	3943	86347	15451	61813	247		314	212		246	30572	31881	30309
0.94_270.28				5	270.275	ESI pos	0.941	4092	4247	4139	1589	8117	96	4719	6253	7427	3290	2162	2034	1433	4146	6421	3849	6298	3521	5366	7486	1885	504	971		144	325		1032
0.94_822.76				5	822.756	ESI pos	0.941			448						1151		31361	14191	8780	17542	6974	25775		14399	1240	9926	206	206	319				2620	4524	4817
0.94_784.60				5	784.597	ESI pos	0.941	1425	1250	1846	1381	1870	1209	1963	993	2130	995	829		3155	1228	1157	741	140	717	1349	1924	1076	1702	795	765	1679	527	1238	1132	1254
0.94_784.63				5	784.625	ESI pos	0.942	907	807	3019	682	800	2002	964	1665	1465	1438	1565	1557		1266	2309	2780	1896	2412	1418	2794	1327	683	1123	1124		1079	962	1047	764
0.94_626.51				5	626.513	ESI pos	0.942	1251	3145	5863	1121	3742	2016	1906	1869	1909	3372	1346	1723	1305	2232	2811	1767	1255	3292	1181	2087	2177	1471	2804	2368	1229	1977	2326	3522	2207
0.94_610.52				5	610.524	ESI pos	0.942	1134	1110	1931	790	1910	1790	1017	892	1466	915	3987	4173	1740	1571	1527	4596	2650	3248	3451	3079	1138	1022	997	1202	1586	863	2865	2867	4168
0.94_163.08				5	163.078	ESI pos	0.942	565					963			580		316	6238	430				376	271	514			1112	388		1092		243		903
0.94_666.52				5	666.521	ESI pos	0.943			1068		742	1495		1012					3282				830			930			1005	1406	1354	808	1270
0.94_666.49				5	666.492	ESI pos	0.943	1123	2957	3201	704	2768	1329	1107	1566	1872	2516	4215	2652	3084	2522	3469	2466	2074	4494	1631	2575	1864	4097	994	815	2914	1103		1929	2007
0.94_567.45				5	567.453	ESI pos	0.943	2439	1497		1268	1486		2678	1302	2726	787	1954	1812	2863	1858	2872	3334	1042			2646	1359	1411	1242	1085	1068	895	2288	3432	2592
0.94_477.36				5	477.362	ESI pos	0.943	3330	1410	2183	1190		1630	1732	3146	3073	1557	3368	3429	4767	3123		5633	3962	1799	2949	2380		5764	2963	3408	3005	1730	1984	2818	1637
0.94_553.45				5	553.451	ESI pos	0.944	1292	1897	1066	1006	1043	2059	2648	973	1907	1563	3405		4553	2339	3762	2889	3788	3272	1024		1462	2283	884	1717		788	2963	3332	1506
0.94_640.53				5	640.534	ESI pos	0.944	1229	2246	6359	1334	1889	1231	2905	2167	1716	2256	2868	1234	2649	2508	3495	3900	2339	1365	2455	1152	1862	3481	2793	1082	2219	2308	1211	1826	2230
0.94_330.26				5	330.257	ESI pos	0.944	4775	16979	6097	2992		1339	5217	3194	7280	5756	7109	6013	1667	4280	9544	4723	3493	7451	4840	2956	2206	938		6453	4351	3786	876	2781	2948
0.94_236.22				5	236.222	ESI pos	0.945	3790	3004	5191	8025	22907	17456	4765	3365	14624	3978	2978	3318	2544	3136	5246	6496	2277	4136	2229	3930	3526	5059	11631	7908	2634	3158	3229	4417	4736
0.94_219.20				5	219.195	ESI pos	0.945	4927	6946	6816	7827	24985	19884	6313	2939	16494	4500	2526	4648	3596	1408	6556	8525	2750	7549	3753	6057	3759	5322	13292	7628	3111	3669	5447	5248	5795
0.94_537.44				5	537.44	ESI pos	0.945		3273	3647	1156	2881	2095	2165	4644	1038	2862	3962	2588	2885	4219	4434	4539	1027	3207	1267		2513	2233	1120	1835	3829	1259	2611	4365	1426
0.94_603.50				5	603.503	ESI pos	0.945	3527	1867	3427		1920	1879		3364	1266								1520		3405		2350	2690	2293	1090	1818	1610	6805		3291
0.94_693.54				5	693.535	ESI pos	0.945	1251	1615	831	980	1285	14590	1637		1650	617		679	1718	833			4159	1272	649	1239	632					1535	3122	1634	1020
0.94_445.33				5	445.328	ESI pos	0.945	5848	2308	1222	944	3389	6562	3631	1251	1674	1453	4336	930	3977	2771	3141	1738	3848		6617	688	6119		1870	1376	5385		4204	654	2100
0.94_451.34				5	451.345	ESI pos	0.945	1282	2187	2439	1203	2522	1273	2484	2181		1798	2623	1407	2357	2437	1752	1519		4108	2880	2913	1342	2141	1035	1286		2196	2193	1214	1706
0.95_358.28				5	358.277	ESI pos	0.946	4731	3178	3986	2382	1597	1236	2414	2872	2018	2384	2397	3420	3237	3122	4755	2594	1850	3285	3433	3323	2922	1471	1814	1898	2993	2222	1245	2815	2060
0.95_547.45				5	547.455	ESI pos	0.946	2455	1939	3379	1757	1054	3024	2177	3169	3053	1655	4290	3298	2639	3428	1770	2684	1489	5135	995	1178	1138	2380	2242		2151	2263	2137	1365	3878
0.95_670.54				5	670.541	ESI pos	0.946	4500	3719	8771	1520	2721	2830	3916	3664	3603	3824	3537	2898	1624	3784	5191	1970	3189	4804	3905	2403	4164	4033	4552	3958	4062	1057	5166	3333	1945
0.95_465.37				5	465.367	ESI pos	0.946	2609	1598	2423	1120	1360	3393	1974		2489	2548	1353	2139	3129	6132	3277	4148	2510	2581	2612	2347	1410	1321	2623	1439	1443	2644	4914	2847	1988
0.95_744.57				5	744.569	ESI pos	0.947		3044	2952	708	1751	1606	2425	1239	1593	1252	2808	2234	2247	1316	3037	3902	1408	3721	2439	2987	2667	1361	1786	1057	2407	1589	2218	2897	3117
0.95_301.25				5	301.245	ESI pos	0.947		1156		980	2361	1948		1775	2544		588			214			703			1462			722	778		868	226		751
0.95_907.78				5	907.779	ESI pos	0.947	2076	6416	829	543		236	1120	5685	1501	506	18238	12188	10543	14189	12182	19221	1918	14570	5176	13689	441	325		354		393	8999	8804	8352
0.95_286.23				5	286.233	ESI pos	0.948	1780	3148	2289	3749	1891	2617	3918	2089	2656	3204	4142	1691	2903	4279	2921	5047	1536	2562	2038	3324	1747	2471	3339	936	2061	2900	1935	2994	2307
0.95_577.50				5	577.503	ESI pos	0.948	1710	1254		757	897		841	2670	1249	1683		11288	14342	14081	15273	11080	1343	12963	4662	9981	2398	1450	1474	1018		687	9351	11150	9673
0.95_568.47				5	568.469	ESI pos	0.948	4026	3724	4663	1599	3740	3458	1070	2692	2154	1714	4504	2752	5808	2450	5083	3749	3329	4112	1386	4194	2757	3223	2491	2611	2205	1695	4420	3613	4307
0.95_575.47				5	575.469	ESI pos	0.948		2109	1263		1906	1695	2815	2382	1205	2384		2328	4731		1588				1456	1712	1900	1678	910	1547		1865	4114	3913	2972
0.95_312.23				5	312.233	ESI pos	0.948	4300	3541	3748	4213	5069	2343	3099	4495	5051	3882	3848	2523	2856	4146	5847	4681	3528	4458	4582	3878	4070	1923	2245	1622	1730	2986	1453	2951	2392
0.95_868.76				5	868.76	ESI pos	0.948	1904	368	661	453	593		667	561		458	4247	841	764	2080	1418	2874	413	1562		1831			1554	568		601	789		843
0.95_856.71				5	856.708	ESI pos	0.948	726	1063	1022	1549		616	897		557	1102		3054	2934	1162	2402	1494	1286	2661	1260	2738	1329	1076	1029		493	1311	2319	2658	2657
0.95_1194.87				5	1194.87	ESI pos	0.948						2862
0.95_842.70				5	842.698	ESI pos	0.948	1094	699	2067				1054	884	777	989	326	557	1246	2561	136	2208	573	1156	1289	1462	1283	418	281	862	932	1122	680	1020	1474
0.95_686.53				5	686.534	ESI pos	0.948	3421	4077	3009	1632	1033	2214	3337	1494	1728	3200	2640	4772	3876	4700	4280	2825	1760	3866	1360	4144	1515	2654	2032	1224	3220	1256	3188	3859	4715
0.95_730.57				5	730.57	ESI pos	0.948	1272	2824	2658	2070		4341	2275	1929	1906	1502	1839	1867	2411	1887	1901	1852	1532	231	599	2092	1651	2352	729	1542	2246	1708	3514	1914	565
0.95_327.23				5	327.231	ESI pos	0.948	1994	4193	7195	5682	2382	2470	2010	4766	5130	3081	4573	3802	5636	2526	8852	4654	3777	5159	3822	6432	1971	1249	3165		3164	3373	2022	2328	2386
0.95_761.59				5	761.591	ESI pos	0.949	983	1827	1031	1146	1681	1226	1340	1497		1957	1950	1891	2444	1129	2126	1176	1888		1485	1897	1418	1495	2404	1061	581	1286	1566	1502	2758
0.95_123.11				5	123.111	ESI pos	0.949	4247	5022	4439	4201	7029	4526	9866	9935	11850	4057	13046	3272	3855	4404	8906	11785	2308	12314	3536	7915		4166			3099	6286	6202	3002	3848
0.95_758.59				5	758.594	ESI pos	0.949	972	1078	5729	757	671	1031	1553	1587	1259	1239	1543		1018	2092	1038	1480	1085		850	1227	1629	813	777	1688	790	1623	1397	1586	1857
0.95_549.42				5	549.422	ESI pos	0.949		1316	2488	2869	1999	3718	2935	1894	2833	2615				1269			1210		893		1227	1137	1025	2306		1303
0.95_653.52				5	653.518	ESI pos	0.949	1880	2248	1643	715	869	2608	1771		1488	1662	1341	569	1661		983	1691	1243	988	1185	1652			834	1388	1093	727	1728	1962	1721
0.95_283.21				5	283.21	ESI pos	0.95	5441	8878	7097	7700	8001	8762	8553	7229	5771	7119	7810	6998	11938	6015	13212	7451	8252	11373	8678	7543	6003	7116	3850	4174	6679	5128	9153	6185	9839
0.95_333.30				5	333.301	ESI pos	0.95	7208	9868	3896	3978	42043	218868	15123	9025	21201	3712	3561	1638	7486	2533	8456	4017	5755	3428	6305	12833	5454	8124	19542	10312	17304	18746	9611	5203	2863
0.95_674.63				5	674.631	ESI pos	0.95	610	406			3290	671	852	2435	304			1830	2894										523	345
0.95_613.49				5	613.487	ESI pos	0.95	2473	3218	3948		831	1497	2761	2853	2156	3180	2622	1804	1278		2624	1726	2164	1971	1550	2715	1134	1769	846	1599	2240	1907	3374		1503
0.95_700.54				5	700.545	ESI pos	0.951	3549	954	7818	2545	5067	861	1913	2420	1032	1144	2393	3582	3382	2280	2492	2947	916	3650	973	3653	4851	2289	1909	1311	1330	2871	2540	2700	1131
0.95_155.05				5	155.05	ESI pos	0.951	2696	4455	2041	2778	4076		913	3654	2795	2554	1761	925	544	1096	3173	2696	3566	1285	3209	2584	2271
0.95_575.44				5	575.437	ESI pos	0.951	1724	2015	3858	1832	2165	2251	1149		1026	2206			1646				2947		1005	1683	1010	2667		1222	1727	1933
0.95_456.35				5	456.352	ESI pos	0.951	1966	2631	3275	3660	5578	4792	2599	3091	4589	5675	3639	4560	4357	4115	4490	3797	6229	6558	3041	4940	3419	1594	4193	1733	4276	3851	4556	5711	5840
0.95_525.40				5	525.404	ESI pos	0.952	1768	1238	2333	2335		977	1994	3578	1138	2147	2238	2720	2096		4672	2257	3015	3093	866	1821	2508	2344		1618	1850	702	1797	2059	2023
0.95_457.31				5	457.307	ESI pos	0.952	5471	2985	7458	2484	4560	5097	4201	4696	5151	2025	3996	13949	3357	5714	6930	4775	5252	3262	3282	5332	2652	2973	3527	2922	3595	3098	5436	2616	2198
0.95_290.20				5	290.196	ESI pos	0.953	4938	3205	12666	2951	5407	4313	15451	2676	4019	4943	4185	6198	8829	6486	1613	7977	4121	18135	3730	3891	3417	5289	1420	2023	8239	3807	1022	11658
0.95_893.82				5	893.822	ESI pos	0.953	974	540			1277	160	1342		264		4541	855			626						515	201	2052	424	252	387	971
0.95_597.47				5	597.474	ESI pos	0.953	2188	2827	1731	1423	1472	2432	1831	2423	1871	1186	2793	1818	1977	1457	652	2445	1891	1219	1013	1903	1657		2003	1576		1210	1828		3006
0.95_322.24				5	322.242	ESI pos	0.953	1018	2036	3299	1178	2600	687	2657	3069	3064	2853	1731	3918	1325	1633	2823	2141	2688	2627	3695				1703	924	2653	1624	1137	1113	1753
0.95_476.38				5	476.378	ESI pos	0.953	1264		3511		2620	1862	4684	3100		437	2469	4110	2680	1011	4154	2970	2616	1272	841	3162						341	2320	2463	1491
0.95_639.50				5	639.504	ESI pos	0.954	2297	1908	1616	1424	1947	888	835	595		1246	1801			766	1752	1736	1972	1434	714	1443	1177		761	777	787	1211		1687	2142
0.95_98.98				5	98.9845	ESI pos	0.954	2736	4100	3132	3084	3214	909	1786	3439	3082	2718	2574	2527	2246	2720	4146	2550	3518	2345	3143	3170	2108	621	407	433	529	712	489	602	639
0.95_521.41				5	521.406	ESI pos	0.954	2854	1481	3818	2255	3840	2231	1577	3289	1391	2065	1734	3144			2433	1468	1898		1053	1458	2318		1551	995	1150	2490	1357	2761
0.95_211.12				5	211.115	ESI pos	0.954	14170	18514	10528	15999	13528	5216	10746	14888	13392	11239	11900	11165	6791	12909	18482	10612	14038	9055	15385	14328	10017	3909		1524		3255	247		272
0.95_769.61				5	769.612	ESI pos	0.954	2014	983	765	1537	755	1258	674	762	987	983	1151	773	2353	1230	1723	2063	593		491	530	560	359	553	448	750	1650	1173	1907	847
0.95_267.17				5	267.174	ESI pos	0.954	93432	183166	101305	104696	96053	46157	81723	134997	144676	100321	101146	81547	59410	84672	192884	107282	135932	97831	108199	127910	90072	25779	20203	32876	28318	45620	16182	22975	31507
0.95_830.64				5	830.64	ESI pos	0.955	2000	1472	3283	853	1859	1337	1303	560	1512	681		1720	1103	821	794	1724	676	784	1263	1079	1416	1409	1196	571	1941	778	1809	1622	813
0.95_348.27				5	348.272	ESI pos	0.955	2932		10223	8332	3088	14024	5929	1147	10297	4483	8245		9251	7843		2901	2622	7887	3473	8284		13580	20066	3284	3382	19083	15076	7526
0.95_519.41				5	519.409	ESI pos	0.955	2760	2705	2808	3095	3175	13184	2698		2449	2116	1530	2404	3511	1716	3381	4207	2662	2323	2249	1315	2525		1837	1148		2363	1627	2999	2279
0.95_786.62				5	786.62	ESI pos	0.955	1726	1488	4668	507	1077	1684	808	1770	1794	1074	958	3267	2091	1322	1952	881	1527	556	1642	628	1847	740	982	1282	1460	724	2076	2598	1441
0.95_841.77				5	841.768	ESI pos	0.955	3098		737				1592	370			1396					349					206		2040		301	587		370
0.95_788.61				5	788.607	ESI pos	0.955	1476	1088	1972	1727	1861	6887	1105	718	428	1609	2375		1728	2087	822	1936	2113	2082	1834	1999	1963	1957	550	1656	1530	1012	1936	1904	794
0.96_141.16				5	141.158	ESI pos	0.956		568		345	587	3644	366																748
0.96_631.50				5	631.497	ESI pos	0.956	1955	3472		1849	990	1005	1924	2010	1261	1044	2684	2073	3141	3594		1754	2285	1657	921	4125	1227	1652	1276	827	955	2686	1219	1485	3091
0.96_117.09				5	117.09	ESI pos	0.956	1237	714	544	789	1521	2939	849	839	1163	892	483	1076	813	1067	1300	703	942	1178	1075	689	1058	739	1438	1336	828	665	688	878	612
0.96_772.60				5	772.602	ESI pos	0.956	2804	1387	6347	758	1911	1501	804	1310	2073	2355	1930	1199	2335	421	2456	1674	690	2887	1682		1344	1610	2017	1480	1646	2265	2981	1888	1795
0.96_593.47				5	593.473	ESI pos	0.956	1086	1485	969	911	1572	1564	1966	1590	2120		1303	2075	1291		1133	2031	1550	1003	3016	1799		984	689		1711	1148	1208	1147	1280
0.96_481.37				5	481.372	ESI pos	0.956	3053	2856	3189	1251	1646	1639	3944	2911	1885	3068	1797	1338	1703	2636	2047	1701	1841	2019	1541	1411	1379	1346	2470	1370				2110	1561
0.96_564.47				5	564.466	ESI pos	0.957	726	1484	3806	365	691	574		1145	1067	1055	2471	1410		3218	1060	896	1067	864		928	1648		1120	894	589			1593	2342
0.96_376.20				5	376.203	ESI pos	0.958																						9099
0.96_292.18				5	292.176	ESI pos	0.958	26260	17841	48334	17761	16934	32236	20985	12832	43398	52865	14916	33250	13473	18338	33050	20843	13790	19908	21588	18577	13300	54514	11094	15555	29421	14936	7451	49896	11187
0.96_392.36				5	392.361	ESI pos	0.958						1179					812			2392			654		1000	866	438	3523	771	667	943	1077	983	1643	817
0.96_551.42				5	551.424	ESI pos	0.958	3806	1990	2668	877	1710	1837		1701	1139	984	3985	1704	3673	1871	2936	1878	1810	1829	1865	4559	1151	800	1319	1728	1072	1005	1178	2596	1893
0.96_403.37				5	403.367	ESI pos	0.958														3342							879							359
0.96_627.48				5	627.485	ESI pos	0.958	1321	3106		1384		2325	978	888	889		4319	924	3435	2637	3493	1646	2217	1128	1565	2116	1369		825	877	1846	1693	1864	2879	1924
0.96_612.50				5	612.498	ESI pos	0.958	3601	2540	7066	2481	3125	3246	4004	2811	2159	3711	2683	3314	3734	2318	3154	3224	3120	5358	2744	4121	3469	3083	2838	1889	1161	2214	1356	4627	3033
0.96_760.56				5	760.557	ESI pos	0.959	1807	1318	4025	1108	1644	2514	3423	3467	2490	2287	3635	3189	1883	3880	3451	2596	2400	2562	2367	3864	1743	2473	2077	1909	832	2025	2209	2270	3198
0.96_475.33				5	475.333	ESI pos	0.959	1746	3726	2741	1193	2109	2557	1625		3748	1105	1814	2737	2569	1542	2781			2165	2549			1927	2226	1221	1890	978	2238	2270	1298
0.96_703.49				5	703.493	ESI pos	0.959					7132	1899				1445													1402			2151		1632
0.96_577.43				5	577.429	ESI pos	0.959		5050	1927	1982	4468	2076	3035	4665	3199	3162							1780		3094		1213	2493	3676	1991	2196	2045			4031
0.96_582.47				5	582.47	ESI pos	0.959	1446	3033	1625	2211	1542	1392		1783	2547	2181	1763	2886		2317	2579	1736		1181	1294	1377	2216	692	2107	1042	661	1454	1600	2412
0.96_269.20				5	269.201	ESI pos	0.959	3760	7522	10712	5868	7378	6271	10827	7504	4458	3866	7681	5995	5193	7259	15130	7487	7012	6695	4954	9723	4636	2300	5058	5034	2503	2665	7307	7808	6576
0.96_923.75				5	923.747	ESI pos	0.96	1022	2195	531	252	844		716	1991	1371	535	3819	2274	1204	3045	3211	3077	535	2920	1310	2723	605	378	659		633	544	2284	3109	1688
0.96_533.43				5	533.434	ESI pos	0.96	1270	1189	2003	1828		1055	1574		2035	1691	1516		3772	1129	1520	1464	1115	1206		1131			1054			1092		3215
0.96_275.26				5	275.259	ESI pos	0.96	14462	14564	15319	12285	22065	36005	21501	15443	15336	14841	9284	14746	12609	14208	15377	13542	13596	17897	11381	12618	10404	17168	14060	11823	13819	11465	8841	18718	8767
0.96_625.49				5	625.492	ESI pos	0.96	1384	1943	2138	1945	1412	826	1455	737			3377	1638	1213	1840	2485	2381		1045	2268	954	1005	1641	784	1419	837	655		2094	1410
0.96_590.40				5	590.405	ESI pos	0.96	2854	4005	3218	4321	3885	2644	4173	4540	3384	2168	2487	2940	4861	3131	3043	2968	840	3506	3030	6316	2948	1603	844	1826	1266	3396	5848	3876	5371
0.96_703.53				5	703.531	ESI pos	0.96	1893	1880	1472	2482	1306	1174	3874	1111	1087	4022	3432	3579	3356	3341	3458	4569	2084	2399	2828	1770	3898	2842	2342	1144	2517	977	2466	1365	3927
0.96_548.18				5	548.179	ESI pos	0.961						36						8838											73		47			58
0.96_264.21				5	264.209	ESI pos	0.961	2194	2130	2081	2404	2236	1332	1423	2284	2023	1677	1979	1449	893	1702	3011	697	2090	1808	1933	1804	478	501	759	665	524	845	388		725
0.96_435.33				5	435.329	ESI pos	0.961	6116	2928	3628	1739	4256	6727	5051	3279	3209	4690	4938	3850	4279	3588	3537	3825	4487	5644	1319	8321	1500	2863	4987	2557	3071	2763	6596	7083	4634
0.96_437.32				5	437.325	ESI pos	0.961	1446	6062	3149	3504	2692	7016	2930	2906	1514	3290	4382	3238	6298	3935	2520	4149	1628	8537	2981	4332	1380	2937	1381	3078	2249		1852	4497	5275
0.96_626.49				5	626.493	ESI pos	0.961	1907	1780	1690	2800	814	1041	927	2057	1722	1703	3118	3139	2189	2856	1848	3220	2318	1276	2393	966	2420	2384	702	1528	1820	1004	2084	2970	2901
0.96_430.32				5	430.321	ESI pos	0.962	3780	3712	12832	3537	10803	1564	7334	7927	3660	11653	5307	6620	17517	12913	17529	15788	11944	5643	2847	3919	4153	1783	2359	401	2959	1391	5253	8623	5805
0.96_776.56				5	776.559	ESI pos	0.962	2850	2521	2884	869	1235	1706	2103	2286	1900	1485	2083	1130	2082	1726	2012	2652	2393	2628	1641	1479	943	1242	1838	1856	1427	944	1455	2517	1367
0.96_506.32				5	506.321	ESI pos	0.962	8354	8949	5564	4560	1780	5418	8411	7970	5606	2728	5366	4819	5483	11838	8427	14148	5952	3411	5518	4867	5520	2251	5585	1869	2754	1682	3411	3667	7895
0.96_555.42				5	555.423	ESI pos	0.963	1262	2160	3782	1281	1120	1190	2052	2022	1266	3022	1805	1227			3693	1504	2584	3316	1492	2220	3249	1104	1267			1046	1479	1314	1167
0.96_583.45				5	583.452	ESI pos	0.963		881	2542	1427		2123	2650	935	2895	2440	2876		1169	3521	3076	1497	810	1536	2319	2501		616	1047	1602	1733	920	3018	3604	1578
0.96_127.09				5	127.09	ESI pos	0.963	2730	879	3749	2378	2053	1559	2623	1101	584	2821	1788	1210	3590	2024	691	3034	2981	2663	2542	1856	3187	1297	1944	1086	903	2903	4506	2578	1655
0.96_675.50				5	675.505	ESI pos	0.963	2424	3261	2103	1395	1542	1531	3185	2172	1967	4342	4100	1092		3681	6328	2164	2723	4425	3637	1384	2383	2136	1909	1459	1420	2723	3395	2361	3625
0.96_672.51				5	672.509	ESI pos	0.963	3550	4664	4617	4256	9253	7546	4103	4189	4031	5432	3858	5534	4616	5955	5876	5889	3089	7165	5539	7325	11988	3711	7918	4268	5884	3508	5256	4270	6298
0.96_281.22				5	281.216	ESI pos	0.963	8714	7429	11082	6479	10010	11832	7876	10464	11505	6833	9483	9172	11750	10960	8077	7427	5315	8628	7207	7868	5532	5777	9464	4607	6508	3965	11026	9168	11441
0.96_684.54				5	684.545	ESI pos	0.963	2067	902	5340	1927	812	3117	2598	2306	3743	2175	3548	4160	3393	3599	1867	3671	2657	1027	2546	2192	3843	1643	1322	1484	2774	2589	3225	3043	2963
0.96_325.23				5	325.228	ESI pos	0.963	21129	37847	24685	23748	22672	11075	19569	27238	31835	24625	19952	18994	17392	22246	38804	24923	27604	20989	23798	27112	22636	5825	5710	15922	6745	11559	6323	6959	10211
0.96_321.27				5	321.267	ESI pos	0.964	890	1323	2032	560	3825	6942		1793	842	2170			4531		2586				1361	1023	1395	1359	704	1081		1510		1349	1542
0.96_569.44				5	569.443	ESI pos	0.964	2605	4004	5481	2317	2646	2975	1759	2413	2877	3106	3539	2644	2383	2774	3082	3638	3677	1967	1219	2338	3172	1879	1630	2643	2001	1921	2370	1816	2564
0.96_421.32				5	421.324	ESI pos	0.964	7835	7194	4613	3552	4096	6201	7764	4574	2373	2198	5410	4314	9366	2739	5062	4629	5572	6626	4178	7553	3423	3280	2215	4494	1908	3902	8468	6816	8614
0.96_327.01				5	327.009	ESI pos	0.964	8940	11960	7854	7014	19382	13227	11780	13528	18425	7967	7364	9949	8254	10757	12786	6425	11976	7219	12322	10873	9696	4664	4820	5608	3260	6472	5976	5419	4941
0.96_677.50				5	677.501	ESI pos	0.965	2542	2490	1865	2578	1198	2420	2496	2812	1630	2333	2507	896	1909	1408	1451	3334	2761	4156	1157	2768		1374	1276	2311	1415	2174	1228	1374	4090
0.96_786.59				5	786.591	ESI pos	0.965	1398	2158	821	2181	1896	1361	1285	2224	1181	676	1102		1947	1636	3261	2110	2296	1687	668	1618	1598	1199	865	1395	821	722	1521	1735	2428
0.96_155.09				5	155.091	ESI pos	0.965	2115	2377	1227	1618	749		3430	2794	2658		2092	3673	3036	4110	3869	2652		2687		4431	1466	2393		2185	2810	1367
0.96_726.57				5	726.568	ESI pos	0.965	2556	2134	2439	1812	4396	1420	787	982	1545	1835	2291	808	1408	2271	2204	1667	1213	2957	2382	1954	2303	1787	1261	641		1332	930	870	1470
0.96_364.21				5	364.205	ESI pos	0.965			1961			4822			2533													15933						9626
0.97_588.44				5	588.439	ESI pos	0.966	6435	5981	7218	5625	6410	5627	6973	5322	5153	4572	7865	4755	7934	3696	6035	7443	6162	6627	6573	4980	3438	3528	3753	4352	2181	3019	8876	6536	7066
0.97_490.33				5	490.325	ESI pos	0.966	11040	10277	11670	6150	9817	8989	8357	10764	10265	9832	10480	9936	10131	9584	7956	12877	12168	12060	9947	8589	3394	5898	4662	4486	5040	2792	10680	9248	10914
0.97_842.65				5	842.653	ESI pos	0.966		1635	1358	806	931	1558	737	1461	1700	1293	1892	1574	1942	2057	2158	818	1573	930	1573	1003	1158	294		363	918	544	1387	711	1929
0.97_348.25				5	348.253	ESI pos	0.966	7914	8156	3137	3784	8759	1657	6784	7826	4371	5545	3226	8510	6854	8786	3394	7058	6628	6518	8602	3682	2498	3793	784	5708	4199	3534	904	9124	6845
0.97_515.36				5	515.364	ESI pos	0.966	3922	3309	3917	1279	1643	1432		3838	2825	3949	2909	2667	4371	1664		1818	2484	5442	1491		2275	3546	1412	1148	2983	1931	1311	3997	4240
0.97_856.66				5	856.656	ESI pos	0.966	812		938	803	5401	878	702	1524	1617	1022		641			584		413				618	590	440	560	706	464		627
0.97_593.45				5	593.45	ESI pos	0.966	1554	4435	3404	765	1697	1793	3474	969		1601	1641	2972	2961	1326	5039		1946	3789	1834	1261	965		1782	1949	1280	1809	3640	3592	4011
0.97_261.21				5	261.207	ESI pos	0.966	2127	780	1905	1180	1663	926	1272	965	4192	1068	1657	3087	3001	2888	1773	3056	2348	3298	1342	2761	2013	2416	940	1985	1108	946	1090	3533	1625
0.97_261.23				5	261.228	ESI pos	0.966	2340	1702	3787	2010	3452	5785	4058	3175		1960	214			195	2511		2220		221	1254	735		2963	627	587	966	189	201	586
0.97_542.41				5	542.41	ESI pos	0.966	4720	2802	5122	4490	5735	5432	5781	4750	2863	4485	5144	2939	5587	3480	6238	3902	4017	4911	4286	6071	2677	3955	1531	2536	2524	1552	3627	4815	3524
0.97_563.44				5	563.443	ESI pos	0.966	952	2171	3085	1243	2422	1329	4001	1797	3222	1035	3970	2159	1296	2344	3512	3276	1029	1972	2811	3135		1827	1839	1691	1162	1875	4687	2284
0.97_577.45				5	577.447	ESI pos	0.966	4992	3269	2623	3000	927	18518	5275	3305	5285	1730			4190		2713		1717		1764	2572	2088	1341	1640	1015	3177	2628	2562	2621
0.97_273.21				5	273.213	ESI pos	0.967	2100		2648		1559		10364			2608		8428		1267			974	3034				8753			4562			14723
0.97_530.38				5	530.381	ESI pos	0.967	6309	5371	9076	7149	6114	8871	8093	9167	8228	6936	2961	4509	8118	5735	10771	9885	6043	6512	6216	7637	5090	3948	5942	2888	4015	5141	7283	6908	7919
0.97_757.59				5	757.59	ESI pos	0.967	1249	1184		2082	1229	727	2377		1934		1289	2380	943	1888	2314	802	1210	1933	611	1183	1171		1266	597			1009	1930	1869
0.97_447.32				5	447.321	ESI pos	0.967	4475	4817	5496	4029	6395	4079	5905	4281	2673	3741	6185	3347	6894	5076	4905	5949	6191	5203	3529	4080	2897	1084	2952	1283	4719		5951	2126	5811
0.97_728.57				5	728.571	ESI pos	0.967	1089	2536	5994	1033	2659	1105	2965	2729	1586	1803	1362	3393	2353	2267	3355	2645	1315	1370	2081	1018	951	1654	2070	2377	2214	2164	2399	1777	2120
0.97_802.61				5	802.607	ESI pos	0.967	2149		4966	1308	2369	1119	2307	1261	1137	903	1327	1560	843	2222	1893	1108	1139	1687	1386	1455	884	605	1208	1275	746	1314	1926	932	1979
0.97_848.75				5	848.745	ESI pos	0.967	2054	1547	2785	283	3097	332	1526	1327	3434	793							979					244	201
0.97_472.35				5	472.351	ESI pos	0.967	4734	6623	8157	4605	4776	3004	6924	7529	6943	8098	6256	8303	12105	9547	10397	6417	7507	9420	6287	5620	3359	7638	4176	5923	5869	3733	7765	7828	9917
0.97_413.31				5	413.309	ESI pos	0.967	9676	3698	2001	4002	3857	6337	8757	5528	6974	7851	14300	11464	11460	10351	18467	12552	9533	15735	10785	11960	6137	4941	5757	6792	6244	5803	8797	11598	11842
0.97_370.28				5	370.281	ESI pos	0.967	5990	6933	8678	3561	6767	1808	4013	8320	6189	5009	4103	3504	2392	3501	8018	7803	6909	6181	3305	7177	6506	3317	5320	5023	3473	3400	2422	4058	3732
0.97_683.53				5	683.534	ESI pos	0.968	1759		1954	1079	932	2363	747	1899	742		3214	1256	830	1851	1348	1386	1146	810	955	849	1517	1561	1242	556	808		2439		1482
0.97_674.48				5	674.479	ESI pos	0.968	2824	6305	8449	6110	6834	6937	5093	5225	7971	5856	8259	7038	5855	4144	9170	5992	4638	6037	1621	7578	5302	2787	3573	4143	2106	3434	6572	5235	8057
0.97_289.25				5	289.253	ESI pos	0.968	1038	1041	5424	1091	5489	2857	8522		6948	2391	1967	6108	1721		744			5237			1276	7143		2351	2055		1643	3065	910
0.97_306.30				5	306.296	ESI pos	0.968	2129	2747	5407	2086	6601		5734	2992	7306	4932	837	5309	3488	1642	3423	3499	1369	6401	1968	2976	2635	8251		2071	5088			6166	582
0.97_696.52				5	696.523	ESI pos	0.968	859	709	904	490	3945	1228	1128	789		656	1997	676	555	1134	1396	939		1315	661	687	1246	616	562	717	1012		729	686	1277
0.97_201.11				5	201.114	ESI pos	0.969	2264	2881	5232	1813	759	4259	1757	1775	5935	7162	1984	3962	1902	1506	2921	1550	863	2694	3084	2182	984	9729		2301	5183	2815	1434	7814	1341
0.97_685.53				5	685.525	ESI pos	0.969	3015	2768	1288	1503	2942	927	2083	2594	3983	1548	2262	2990	3532	1225	2798	1624	1755	2703	1753	1324	2599	1454	1392		1186	845	2228	1014	1220
0.97_630.47				5	630.471	ESI pos	0.969	3390	4506	3989	3488	3722	3612	4673	1980	4587	5311	5341	4837	7140	3690	5457	3484	4278	4247	4238	3451	2623	4287	1335	3371	2565	2157	1801	3072	4957
0.97_898.72				5	898.72	ESI pos	0.969		1363	1093	654	859	1566	1839	1022	1774	430							586		1049		616	591		290	780	502
0.97_272.20				5	272.2	ESI pos	0.969	4744	5730	8943	5412	3335	9853	2721	4905	5417	2790	4591	5493	10450	5416	9001	3330	3114	3007	5655	5205	3049	4177	4077	5485	4484	3011	6731	2895	4513
0.97_451.32				5	451.324	ESI pos	0.97	4560	4921	6848	6119	3439	3360	5916	5162	3214	2453	5911	5200	5593	1845	7849	8888	4819	5143	6231	2976	5313	1370	3292	1428	2280	1342	5172	6449	2972
0.97_278.16				5	278.162	ESI pos	0.97	9608	10343	18485	11294	10195	13532	10208	8968	20266	24802	8274	13611	7756	8791	13304	6927	8469	8096	11277	10897	7365	31636	4892	9535	15818	7215	5072	24049	4865
0.97_673.51				5	673.509	ESI pos	0.97	3312	1507	2573	3654	5153	2416	1215	3889	2677	4477	1619	1017	3031	2387	2418	2773	3070	3398	1774	3876	2949	1831	3339	1724	1191	2952		3199	2668
0.97_378.35				5	378.347	ESI pos	0.97	2365	2307	3268		1449	7663	3546		1362	1290			2877				1294		1108		2970			1132	1714	1251	2113	2795	1421
0.97_514.38				5	514.381	ESI pos	0.97	4119	2897	2625	3582		3600	4172	3436	5515	3471	4010	2249	3668	5734	6574	3733	4921	6380	3309	4986	2908	4276	1751	1539	1262	1714	5835	6883	3854
0.97_481.36				5	481.357	ESI pos	0.97	1883	2974	3690	3662	4446	4724	4687	4504	2732	2106	3247	2666	1575	4504	2032		4782	5403	3802	1724	2219	2372	2833	1234	1284	1380	1560		1813
0.97_479.35				5	479.348	ESI pos	0.971	2341	6445	2200	4862	5124	2948	2234	1747	5520	5183	3206	4796		3844	5098	4665	2748	4358	5705	6690	1815	3537	2643	2556	1380	2679	4723	4198	4113
0.97_467.36				5	467.355	ESI pos	0.971	2297	4999	5100	1094	3766	2773	3867	2476	1584	2467	2899	2626	2989	2124	2978	3277	2440	3937	3798	1337		1252	1476	2147	2128	1422	2392	2591	3803
0.97_691.51				5	691.51	ESI pos	0.971	2819		3925	1433	3230	2225	3089	1292	2407	3299	1081	677	1185	1814		932	2747	2637	1783	1757	1235	2347	1172	971	1452		2657	1382	1654
0.97_771.60				5	771.596	ESI pos	0.971	726	2094	1514	2101	564	1454	1937	1155	1355	1914	2293	1309	2069	885	1463	1203	2094	1323	1380	1810	857	980	802	881	974	1587	1400		2222
0.97_477.34				5	477.336	ESI pos	0.971	2007	5762	6781	5072	6703	7014	7276	4248	4622	4277	9791	6560	7039	9657	9173	4609	3657	8110	4093	3425	5544	1894	3571	5921	3509	2119	9601	7083	7357
0.97_742.57				5	742.575	ESI pos	0.971	3225	2526	1177	2448	1060	2608	1265	1547	2936	2170	1557	2919	2102	927	3344	2890	980	1662	2324	866	1429	1175	836	1224	715	771	2657	2820	1454
0.97_290.27				5	290.27	ESI pos	0.972	3670	4116	3706	3380	4628	3378	4744	3777	4690	2700	3289	4455	4692	4787	5302	5126	2748	2550	3960	3613	2450	4815	1675	1206	2623	1049	1948	2936	2341
0.97_315.23				5	315.228	ESI pos	0.972			1052		4075	764	767		840		10644	4752	2896	7045	10178	11970	1204	6432	5010	791			552				859	2477	1505
0.97_698.52				5	698.52	ESI pos	0.972	2336	2023	1189	1434	19129	909	1159	1058		1408	3133	1586	1836	2350	1181	993	1172	2798	971	2315	2997	1287	1792	1131	1598	1242	1476	2482
0.97_289.27				5	289.27	ESI pos	0.972		2642		1311	4582	2217		1530			1239	1595	1721	3160	2440		2365		1619	2242	3373		756	1475	2819	2356			1096
0.97_756.58				5	756.577	ESI pos	0.972	2371	1120	833	1111	1565	1403	857	1478	1372		1993	929	1626	1533	3185	2282		2398	1766	1332	1294	609	1190	1020	1519		1132	907	2146
0.97_324.27				5	324.27	ESI pos	0.972	3070	2693		802		636	385	12835	3858	1808	4852	3760	871	4937	3134	1480	2381		4301	8375	1681	2874	762	1457	3726	2004	776	2069	2320
0.97_463.33				5	463.33	ESI pos	0.973	3172	4993	3346	4183	5975	6675		5238	5378	5628	2661	5039	6417	4426	4126	2542	7083	2684	4982	6184	4402	1359	3958	1811	1861	2953	4017	4257	2513
0.97_453.35				5	453.349	ESI pos	0.973	8423	4122	7283	1902	3148	6596	9040	5826	2501	3734	2867	3689	13342	5217	7858	3674	4325	5497	3757	5623	7075	4531	2074	2603	1725	1396		1920	5533
0.97_511.37				5	511.373	ESI pos	0.973	3880	3214	5550	4547	1146	5426	3621	5184	3584	1302	4665	1390	3314	2089	3238	2210	3146	4227	3890	2580	1350	2777	1277	2042	3237	2295	5490	5522	2911
0.97_318.25				5	318.254	ESI pos	0.973	3078	2536	2808	2181	4649	2842	4916	2681	2723	4743	2966	2644	4814			5193			2474			2443	2450		2277		5010	5455	2598
0.97_902.79				5	902.792	ESI pos	0.973				1055		3880																255				141
0.97_290.17				5	290.167	ESI pos	0.973	4184	4690	2315	2611		5135		4116	5804	10468				3718	2432				2079	6293		13293		4605			3823	8299	4048
0.97_203.09				5	203.093	ESI pos	0.973	5954	9841	6606	10221	9349	4472	4366	8822	11071	7971	6190	7351	6731	8060	7954	6285	10150	5510	6962	8213	6784	2534	3899	2145	901	2542	2736	1081	1295
0.97_679.49				5	679.486	ESI pos	0.973	1087	1906	885	1430	1435	2047	2558	955	1737	2196	1640	1333	2213	1183	2428	1676	865	1629	1805	2037	1280		2155	656		1301	1726	1423	1847
0.97_598.46				5	598.457	ESI pos	0.973		1132	2550	1165	2509	4691	1168	4336	3095	2064	2429	4241	3854	2251	4697	2721	3088	3375	2204	1416	1098	1680	3019	1681	1081	2091	2251	1264	1885
0.97_415.23				5	415.226	ESI pos	0.974	5307	6854	4756	7872	6855		5934	5248	6841	3005		3193	7202	6666	566		6473	6958	8174	4225	2890	6156	5294	4146	4492	4065	4137	7412	7480
0.97_671.50				5	671.501	ESI pos	0.974	2442	3236	1106	3256	3035	1667	1095	1115	1969	1838	1207	1524	1065	1966		2122	2753		1876	2481	1026		1423		1491	1709		3240	1723
0.97_366.34				5	366.341	ESI pos	0.974					5304			568					2653		1718				451			513	4233				490	447
0.97_595.46				5	595.462	ESI pos	0.974	3558	2534	2951	3224	2099	956	2914	3054	3013	2661	4866	1642	4175	1193	3447	1333	2721	2492	1505	4910	989		1548	808	1341		4651	3413	2725
0.97_812.64				5	812.636	ESI pos	0.974	1737	1914	3621	1001	1139	1255	1269	2067	1402	1674	1251	1041	3032	1208	871	1402		1134	735	589	714	601	523	523	895		1431	1808	2119
0.97_322.27				5	322.268	ESI pos	0.974	2275	2706	2044	2019	2044		2095	3008							2978				2568	4083	376	1779			481		4808
0.97_351.29				5	351.292	ESI pos	0.975	4514	3811	3481	3237		4522	11567			3571	2578	2056	3098	3996	3165	2474	2429	4501	2202	2227	2106	3510			2521	4003	2863	4407
0.97_277.13				5	277.13	ESI pos	0.975	27197	48604	32094	56849	46724	22974	24573	44817	53310	42167	29375	34599	34549	39705	45840	31542	49232	24213	38836	41705	32911	6817	16879	9561		9074	7683		8041
0.97_294.16				5	294.164	ESI pos	0.975	9074	14493	9638	17855	13543	8606	8171	12323	16007	13659	10000	10293	10466	12018	13572	8931	14876	9085	13144	12499	9511	4893	5477			4236	2319
0.97_495.36				5	495.363	ESI pos	0.975	5235	4752	5711	1829	3926	2633	2339	2045	3423	3446	2479	3869	2220	5346	5646	7065	5353	3822	2223	1152	4542	1283	3089	2681	2735	3890	6053	2258	4314
0.97_637.63				5	637.629	ESI pos	0.975	2053	3814			2783			4959		2384				2577	580	2175					310	320					2236	4005	2607
0.97_328.23				5	328.226	ESI pos	0.975	5218	6003	7303	4192	8180	6830	6704	6826	5915	5330	8440	4012	6936	5385	7606	7511	5584	9243	7186	7510	5795	5864	7546	3479	3642	3867	8024	8220	5814
0.97_714.54				5	714.544	ESI pos	0.975	1214		3018	2272	2076	3018		3216	2372		3614	3909	2581	2963	3696	2921	2307	2890	1560	1247	2455	1656	1270	1619	393	774	2505	2874	3065
0.97_450.38				5	450.382	ESI pos	0.975	1859	753	2066		902		827	1459	1109		1448	2989	1427	4030		1674		1626	1925	2728	1024			1204
0.97_613.46				5	613.459	ESI pos	0.975	2210	1390	1559	3244	2359	2561	2039	985	2292	936	1883	2670	1425	1854	4461	2520	1836	3014	2874	2792		1082		1022	833	1545		2320	2919
0.97_321.24				5	321.237	ESI pos	0.975	5702	5954	4649	4931	1679	5870	5478	2070	7306	6867	9809	9007	3030	8902	12755	9634	6801	8468	8952	9614	5368	4423	3902	5747	5300	4791	7298	9237	8632
0.97_366.37				5	366.369	ESI pos	0.975	2198	442	3636		1729	1413	3018	856				4953	11074									2516	2406			488	1514
0.97_339.24				5	339.24	ESI pos	0.975				2277					3946	2621	3106			10079	6459	6942	2779	3073	6142	3517	7132			3875	2961	2381			4412
0.97_607.45				5	607.447	ESI pos	0.975	1325	2465	3437	1153		4024	3267	1195		925	3523	2764	2595	2518	2602	3093	1899	2716	1548	2008	1073	1652		811	999	1931	1828
0.98_270.19				5	270.193	ESI pos	0.976	3402	4446	4810	1657	6060	2952	4614	4303	4478	4834	4543	2381	4705	5625	4712	4451	4878	4362	4710	4329	3263	1808	3674	1314	3665	3482	2090	3207	1900
0.98_464.42				5	464.422	ESI pos	0.976		3172	3378	1377	676	2309	2639	2407		1048		2731	4702	8668	2995	4876	1076	1702	1518	3204	2130	2979			811	1843	3384	2201	3156
0.98_602.48				5	602.479	ESI pos	0.976	1726				1312		1925			1040	6274	3749	1758	4133		4032	1562	2996	2250	2235		1124		2362	1652	908	2456	1597	2799
0.98_816.63				5	816.631	ESI pos	0.976	762	1096	4389	674	1005	884	972	541	1527	1516	869	533	1859	1469	1633	1562	654	923	1137	593	1191	1130	934	567	1089	1651	1338	1138	1665
0.98_655.65				5	655.647	ESI pos	0.976		2550	2713		218	204	382		2540	2265	577	2349	1089	4748			473	595	723	498	1951	676	1709			801	2215	4698	4189
0.98_800.61				5	800.609	ESI pos	0.976	1794	1835	1683	1766	1871	1308	1875	2166	1192	1449	1267	1885	2606	1721	3022	2495	1571	1744	1934	1960	575	1202	1540	1224	991	1380	1650	1154	1218
0.98_242.25				5	242.245	ESI pos	0.976	2116	3787	559	1398	7304	5305	3075	3123	3587		1136	3290	692		2160		2029	793	2874	3177	1088	2003	842	826	529	1583	1017	587	1142
0.98_507.38				5	507.378	ESI pos	0.976	3085	2787	1641	2419	2141	3187	3730	1174	2689	3227	5092	3218	3761	5000	4420	4224	1836	3548	1193	2293	2040	2789	2229	1506	1129	1493	3431	4938	2493
0.98_338.22				5	338.22	ESI pos	0.976	2687	1598		3487	3544	7204	1729		6057	5009	5743	9445		8004	10131	3014	2477	8308	8058	2101	10375	1559	2120	7712	5671	664	5451	7454	8192
0.98_611.45				5	611.454	ESI pos	0.976	1845	2571	2870	2556	1225	1047	2000	1902	1740	1767	1078	1820		1639	2053	1559	1373	1741	1182	1194	960	1674		879	799	776	2112	1948	1881
0.98_157.06				5	157.06	ESI pos	0.976		7931		8785	4635			5142	4899	8016	4761	4197		4988	3139	2503	8587		2815	5094	3893
0.98_573.42				5	573.423	ESI pos	0.976	3536	3135	1974	4974	5573	5304	5342	3837	4102	5238	2012	1623	3130	4177	3451	4833	3305	3908	2474	4609	2659	1172	3012	2979	1650	1110	5793	2847	4570
0.98_292.27				5	292.274	ESI pos	0.976	3792	2351	6256	982	2771		9130	1128	4877	4058	919	5019	2998	1999	1320	2520	2131	7442	1880	2435	2424	10667		2061	6402	2196	625	9196	432
0.98_305.27				5	305.269	ESI pos	0.976		8801			16827	134119	1319		3610						2807		5625		2637	12230			15643	2216	8702	2809
0.98_305.25				5	305.252	ESI pos	0.976	6733	9055	3048	3990	2412	4216	6828	8007	8342		6861	3967	4481	4132	7949		6002	2375	8409	12230	4678	4748	1288	4712	2211	6780	8245	4088
0.98_743.58				5	743.576	ESI pos	0.976	1854	1138	1932	1281	2685	961	2187	2307	2568	925	3008	1619	2658	2723	2920	1338	2502	2684	1321	766	935	526	1260		555	713	838	2370	942
0.98_581.53				5	581.527	ESI pos	0.977	1804	1757				582			1796		3887			947						629							1667	1516	3365
0.98_609.43				5	609.429	ESI pos	0.977		2726	1460	1821	1640		1315	1994	954	1633	1136	985		2504			2695		1901	2782				1651		869	1547	1114
0.98_563.42				5	563.418	ESI pos	0.977	3280	2260	2927	1879		2641	2525	1610	4484	3192	2271	2688	5958	3699	5181	2933	3823	4030	3536	2253	1809		1533			2207	1813	2503	3797
0.98_604.47				5	604.471	ESI pos	0.977	826	2404	1254				1123		939		2185		3275	6272	3028		1460	4584				1044	620	899		782	2538
0.98_641.48				5	641.478	ESI pos	0.977	1802	3383	1316	3336	2940	2470	1301	1103	1930	1104	1866	1792	3229	1843	3757	2710	1660	3198	1768	1104	1268	1173	1104	597	1248	2078	966	2069	1563
0.98_642.50				5	642.497	ESI pos	0.977	3141	3455	7062	4556	3801	4677	5069	1587	4684	4957	4334	4560	4729	5133	6823	6299	4663	4761	4677	4910	3397	2365	2485	1494	4059	2364	5439	6095	6199
0.98_484.36				5	484.358	ESI pos	0.978	4620	3477	8042	5925	3925	3285	3796	6401	4666	2479	4658	5924	7086	5597	7346	6828	3254	3354	5693	6804	5005	1924	5959	4724	1756	5226	6782	7170	6550
0.98_623.47				5	623.471	ESI pos	0.978	2335	1942	1223	2147	1316	977	1359	1163	2527		2258	1030		933	1113	1404	778	1279	1265	1294	889	758	801	1349	989	1214	2457	3621	1528
0.98_350.33				5	350.327	ESI pos	0.978	7108	5029	29044	2289	24637	81710	34773	14853	21752	15479		17027	20234		15331	9556	9078	26920	11436	12712	7742	24495	11024	9694	24220	15874	8734	31161	7566
0.98_876.78				5	876.778	ESI pos	0.978				3375	1738					3264												231	473	143		479
0.98_339.32				5	339.323	ESI pos	0.979	6323	14834	5777	9167			7432		2134	9124			5730	1997	14012	2350	4201	5755	5045	6144		5524	5297		1429	6056	4566	7809	1778
0.98_699.53				5	699.535	ESI pos	0.979	1308	1431	1590	2179	9899	2376	1733	1744	2718	2349	2198	1639	1593	2132	2377	1076	1589	1470	1316	1804	2505	751	1595	619	810	932	1373	2195	1957
0.98_276.17				5	276.171	ESI pos	0.979	2617	3786	1107	3836	3591	1721		1646	4067	2512	4698	3857	4111	5294	4401	5230	1880	5670	4853	1894			1770	1953	3453	893	3208	3031	3940
0.98_655.67				5	655.67	ESI pos	0.979	20927	7526	11499	4872	9979	6155	14332	10784	2053	4369	5182	5376		2481	5252	4018	578	2796	619	3836	3858	3344	15703	3304	1411	6641	4855	4470	3788
0.98_675.67				5	675.668	ESI pos	0.979			5618		5743		703	2915				1961	12944									1668	4379			263	938
0.98_646.47				5	646.466	ESI pos	0.979	2859	4914	5561	4962	1192	2933	3593	3432	4048	1600	5761	2943	3103	4649	3755	3043	4008	6199	1705	2514	1334		2527	2956	888	2223	2285	5204	3647
0.98_408.32				5	408.323	ESI pos	0.979	6024	6209	16930		6720	3520	9621	9856	3604	6969	2830	1689	13662	10174	9042	5998	7543	5663	1422	2925	3251	2781	2781	2768	6040	2407	7429	10682	3909
0.98_732.53				5	732.532	ESI pos	0.979	2304	1385	1791	2337	3142	1583	1008	3344	3519	3292	3101	3452	2982	2435		4180	3275	3277	2648	2923	2949	2205	2004	758	1697	2667	3601	2758	1679
0.98_561.46				5	561.458	ESI pos	0.979	1748	3827		2485	3173	2701	3290	1987	4583	1265	2744	3013	5592	4725	1827	5629	4149	1332	2012	6287	2138	1266	1059	1885		1795	3412	3447	6185
0.98_604.41				5	604.412	ESI pos	0.98	3358	3479	4537	3038	4175	4617	6892	5277	2551	3686			2131		4709		1979		4848	2005	1402	1611	940	2909	3446	2693	3336	3065	3756
0.98_262.25				5	262.246	ESI pos	0.98	2058	2217	1553	1233	1907	2009	1484	1949	2416	2052	2000	2363	2244	1919	2440	997	2725	2674	1757	1647	1332	1232	1594	1506	810	1744		513
0.98_571.52				5	571.524	ESI pos	0.98		2459																3081
0.98_758.57				5	758.566	ESI pos	0.98	2762	3275	1486	2973	2990	1736	2332	1917	3263	2834	3053	2403	2933	3782	2657	3205	2142	3739	2895	1549	1883	1054	2003	1645	1962	1058	3065	2205	2372
0.98_554.52				5	554.523	ESI pos	0.98		2515							2174		2531	3894						2139		1966			1588					2692	2452
0.98_537.43				5	537.426	ESI pos	0.98	3861	3271	7169	1806	1842	2429	5834	3647	2265	2859		1778	2223	1717	3666		1128	1394	1267	2745	1962	1370	1134	1835			3184	1400	2937
0.98_828.63				5	828.632	ESI pos	0.98	734	604	1460	1904	584	1881	616	1307	988	902	1706	865	1016		1416	1182	644	1821	1149	1386	607	523	802	656	678		2283	1516	653
0.98_559.41				5	559.413	ESI pos	0.98	5254	5147	4305	1984	4265	5072	3454	1956	5977	3422	6856	3593	4056	6704	2935	7701	4625	6188	4364	7573	2984	1062	3039	1261	1391	3486	6418	4626	7604
0.98_587.45				5	587.448	ESI pos	0.98	6526	4708	4427	2911	3150	4069	5270	5818	4220	3379	4009	4032	4925	2264	8157	5578	1697	4907	4385	4618	1659	3710	2810		3136	1566	5435	3175	4528
0.98_511.42				5	511.419	ESI pos	0.981	1449		1040	2827	1677	1613			1891		1988			2765	1599	2023	4278	3518		5183	2631	1796	999	1611	980		3188		2814
0.98_630.61				5	630.607	ESI pos	0.981	686	2168	834	1864	440	722	1281	875	1330	682	3498	3428			3375	1333	1871	3075	4298	2895							2790	2234	2580
0.98_366.19				5	366.189	ESI pos	0.981	8459	5283	14034	8129			18885		9618	8418	11260	7258	8111	6116	10972		8515	17949	9679									9592
0.98_730.55				5	730.552	ESI pos	0.981	2750	1706	5392	728	2337	2863	2888	2252	2779	1777	1380	1598	3857	3293	4697	2444	3287	3877	2700	3703	2099	1326	1302	1934	2416	1643	4013	4194	2391
0.98_581.50				5	581.505	ESI pos	0.981	626		1408		1659	1798	1763			2323	2046		1026	3028	2045	2264	649		885	509	660								2886
0.98_368.31				5	368.312	ESI pos	0.981	846		13826	885				8842	1302	931	1168	2964	15510	8726	6137		3696		857		1145	1312	1246	1710	1773	745	7014	978
0.98_637.66				5	637.661	ESI pos	0.981	22442	6613	8644	5815	6648	7065	16808	8362	4224	3419	8540	7842	3739	5833	4494	4666	351	3346	1217	4017	6649	3398	18532	3351	2854	8024	5591	3168	7718
0.98_676.47				5	676.469	ESI pos	0.981	2503	2839	4937	4288	3319	1950	5003	4107	5264	1773	1396	4657	4473	1536	2551	4386	4531	4292	1363	4917	1945	1243	1162	2242	1513	1496	3560	3507	4434
0.98_804.57				5	804.571	ESI pos	0.981	681	1571	2454	904	1275	2378	1219	2375	1781	2293	2096	3094	2279	2749	2238	3406	752	1923	1664	2244	1410	870	1367	516	1435	1786	2415	2435	2928
0.98_693.50				5	693.496	ESI pos	0.981	1494		3311	722	1308	1215	1113	1809	1727	2574	2787	1165	976	1641	1158	1639	2142	1524	2460	1136	1265	612	1280	2091	1038	1499		1930	2032
0.98_453.33				5	453.334	ESI pos	0.981	8555	7917	7958	8389	7926	5788	9040	6336	9466	6857	5771	6782	4772	7441	10638	8005	6962	8239	7255	7582	6950	4644	2505	4009	3457	5285	6679	11065	10236
0.98_465.34				5	465.337	ESI pos	0.981	2188	6281	4606	6179	5900	4833	2887	6319	2892	4671	2168	3664	2557	4103	3540	6372	6434	4424	2627	4682	4685	1420	3449	3576	2278	3623	1978	2221	3714
0.98_529.37				5	529.375	ESI pos	0.982	2267	4744	3949	4726	1652	4139	5068	5305	3224	1852	4662	5221	1468	5050	4299	5049	4983	7002	2261	3348		2264	3808	2816		2995	3199	1797	1228
0.98_620.59				5	620.59	ESI pos	0.982		1032		1765	2202	3070		870			2904	5355	3135		4601	1822	3425	1362	4231	4559							3694	4226	3338
0.98_497.36				5	497.355	ESI pos	0.982		1802	2283	3619	2779	4657	1786	1673	4736	5988	3744	3200	3339	2014	2414	2333	1582	6766	4727	2834	1498	3411	1058	2257	1526	1359	2648		2019
0.98_285.20				5	285.203	ESI pos	0.982		4698	11800		2273	2368	3708	2956	3394	3027	3383	2716	11822	9964	7690	6391	8517	6613	2919	3417				1062		938	2685	4632	3115
0.98_624.40				5	624.401	ESI pos	0.982	912	1933	2435	2110	3086	2082	2977	1035	1120	2117		1046	2903	2804			1981	1573		1576	1202	1117		857		926		2617
0.98_790.57				5	790.57	ESI pos	0.982	3648	2436	2407	1185	1805	1642	913	2453	963	1876	3113	1366	3438	1818	2250	2177	2149	2253	2711	2370	1555	1183	2459	1474	1064	1140	2206	2667	2294
0.98_609.63				5	609.629	ESI pos	0.982	22482	5705	10114		10237	5258	15580	10829	2907	6391	7059	7766	3862	4884	1994	4569		2781	800	3218	3417	1000	14459	3324	2312	6166	6227	6924	3108
0.98_626.62				5	626.625	ESI pos	0.982	2215				725		1063	1048	655			616											1006			328
0.98_568.52				5	568.519	ESI pos	0.982	2346	3717	3063	2059	2297	4096	5838	5704	2015	3005	2676	2147	6954	4247	4459	2702	3115	2838		2076								2056	2089
0.98_227.17				5	227.172	ESI pos	0.982	2837	15431	19297	2263	19625	12741	19391	30021	13524	26090	20549	23083	52311	26596	40790	26107	23102	29518	17105	16739	7072		14505	3212	14241	6757	18891	21661	5299
0.98_511.35				5	511.351	ESI pos	0.982		1504	1836		5153		1810	1830		3039		1525		2954			1617	1867			3498	2109	3208	2201		3031
0.98_169.10				5	169.102	ESI pos	0.982	18547	16628	6320	17283	20657	21117	12809	17540	1777	16309	15389	18500	17187	20997	18965	17331	19690	12904	19876	5440	15563	10641	6570	3189	12161	13224	18557	19272	14115
0.98_562.54				5	562.538	ESI pos	0.982	2160		1400	742	3313	2364			1282		4209	1690	4082	2337	1343	1678		2762		2634							2227		3672
0.98_648.62				5	648.617	ESI pos	0.982		717	894	1246	483				735		2283	3959	964		2300	1072	2616	3097	3978	3350				164			2180	1396	1288
0.98_627.64				5	627.643	ESI pos	0.983	20442	7556	10338	3548	8847	3743	12485	8187	5203	4054	6605	5289	3320	2438	3686	3905	573	4109	1969	5407	4565	2733	12946	2973	2162	3942	8415	8457	6728
0.98_436.39				5	436.386	ESI pos	0.983			1560	656	605	2466	730		657					6112			757		626	817		3448		1686	1062	2295		2809
0.98_349.27				5	349.272	ESI pos	0.983	3637	7977	9666	2515	4618	9254	3307	10605	5044	3398	4744	2902	4699	3622	5079	3968	2825	4752	4931	4270	5603	4660	5728	3529	4570	5813	3803	2937	3294
0.98_858.64				5	858.642	ESI pos	0.983	676	1031	1832	545	1752	636	1069	1327	554	1791		1483	1903	662	683	1257	1407	2121	1551	1113	373	747	792	587	590	671	1967	911	1316
0.98_507.36				5	507.359	ESI pos	0.983	3633	5129	6302	2484	5423	2838	3703	5431	5786		2191	1631	5528	2219	4171	5959	4066	4624	4800	4976	2067		2694	1756		3656	5172	2301	1811
0.98_572.42				5	572.417	ESI pos	0.983	4824	8111	5563	4181	6198	4949	4481	7061	5847	6023	5293	3328	3370	6618	2393	4962	5073	7555	4235	5420	5700	1507	4050	3593	2375	3752	2499	3758	6944
0.98_592.54				5	592.545	ESI pos	0.983	2746	1384	2362	2756	1985	3167	996	2194	2725	866	3853	1145	1981	4028	2637	3564	4060	6133	1271	4259	316	319	787			492	2096	3543	4644
0.98_405.35				5	405.353	ESI pos	0.983	2125		1964			3255	1446						2180	1911			1831			2024	5327	1082		877
0.98_254.21				5	254.212	ESI pos	0.983		6474	13671					9016		7628	6326	6242	13394	10299	13197		9862	8393	1889									5930
0.98_153.10				5	153.102	ESI pos	0.983	7669	14775	13718	12448	11262	11250	14395	16497	11607	9527	8519	9936	20234	10555	19251	16619	15214	8686	12726	15408	7479	10797	7416	8166	6993	7802	6300	15211	9288
0.98_581.55				5	581.553	ESI pos	0.983	2608	3347	2610		2233		2064	3668			779																4694	4222
0.98_542.39				5	542.389	ESI pos	0.983	3827	4596	3598	4869	1998	5049	2586	3665	2887	5132	4224	5302	6360	5370	4664	5025	3135	7524	3464	2626	5042		5110	1915	2036	4283	4785	4170	3224
0.98_483.34				5	483.342	ESI pos	0.983	5298	6500	7736	6478	4460	4528	4457	2955	4996	7269	3428	1913	1758	5174	8528	5762	2815	5353	5387	2934	1352	4763	3712	3746	4109	3512	3234	7465	6108
0.98_175.14				5	175.144	ESI pos	0.984	607	1057	3708	164	1620	682	1690	2988	729	1659	996	2070	4633	2720	2694	2237	2232	2476	1050	1375	921	439	744	188	986		2485	1278	592
0.98_312.21				5	312.214	ESI pos	0.984	5389	6114	4569	5206	5742	5625	5274	5754	5224	4983	5991	5330	5353	1558	5463	6231	6262	5978	4399	5044	3591	2245	5698	2023	2996	3477	6475	3120	3388
0.98_669.51				5	669.505	ESI pos	0.984	1076	1163	992	1526	713		1130	2941	2226	2913	1672	1746	1964	2484	1797	1606	1835	1591	2171			638	699	783	757	791	2532	1212	1067
0.98_905.78				5	905.783	ESI pos	0.984			1414		2035		716		833	1291							1278						291
0.98_712.55				5	712.545	ESI pos	0.984	919	907		639	817	1449	2073	1376	864	1945	1351		1119	1025	1878	1590	1456	1517	1732	727	1464	734	392	1054	835	1257	1489	2489	2952
0.98_830.61				5	830.607	ESI pos	0.984	620	2355	1502	1582	2198	956	1560	1768	1095	1166	1441	1525	2333	1697	2503	1322	1658	1212	1393	1960	670	578	390	1010	686	438	1351	1971	1983
0.98_470.34				5	470.341	ESI pos	0.984	4021	6245	6196	6033	4094	5686	5234	4392	6244	4518	4507	2156	5410	3542	6373	3474	4110	2500	4566	2136	3569	4092	2673	2607	4572	1879	5791	4624	5609
0.98_570.56				5	570.561	ESI pos	0.984	4244	2194	1196		1160		3592	2098	1194		913																1132	1310
0.98_588.42				5	588.42	ESI pos	0.984	3646	2482		2800	4110	1857	4463	3347	2107	7227		2087	2323	5154	1910	2871	1849	1897		6818	6191	5084	3527	1742	3733	4910		3155
0.98_792.58				5	792.582	ESI pos	0.984	513	1476	1963	735	2305	465	487		636		739	1324		1229	1235	1402			986	1863	580	786		981	1392	560		759	1528
0.98_728.54				5	728.544	ESI pos	0.984	2102	3004	1139	1593	3765	2332	1569	1590	1557	1523	2915	786	3068	2590	2431	911	886	2431	2497	2174	842	1328	1829	1168	2085	835	1837	2806	1564
0.98_439.32				5	439.32	ESI pos	0.984	3744	6968	8146	4975	6801	6047	5433	2977	8266	2580	2830	8312	5940	5587	3434	5866	2403	3116	4542	3902	5464	1833	2971	2927	1733	3339	3159	3021	5373
0.98_775.58				5	775.584	ESI pos	0.984	2662		1495	755	1803	1635	1229	2000	2752	1463	1239	925	1310	2583	1877	1350	2765	1782	992	2387	1558	584	799	1221	1124	1146	732	1568	1309
0.98_366.21				5	366.209	ESI pos	0.984	9645	6597	7397	8129	4750	4522	5593	3015	3717	7757	7643	7258	9763	9914	9273	9997	7587	6492	11013	7617	4077	3363		4194	5647			8377	1643
0.98_599.56				5	599.56	ESI pos	0.984	1768																										2381
0.98_718.51				5	718.513	ESI pos	0.984	2986	1837	4642	976	3216	3332	2499	1940	3633	2925	1536	3922	3782	2640	4856	5401	380	4459	2394	2439	848	2111	923	1051	1205	2192	2983	4425	2416
0.98_605.44				5	605.436	ESI pos	0.984	2643		1731	3118	1380	2909	3133	4155	3893	1653			3382		3473		2530	1697	1861	1715	1356		2455		1235		1909	3549	3251
0.98_648.44				5	648.443	ESI pos	0.985	2886	2970	6087	4147	4131	5589	2188	4157	3265	3838	4609	2319	3320	3466	2789	2998	2962	3118	4370	3772	2085	2282	3770	2462	1470	1334	5413	4451	3489
0.98_744.54				5	744.542	ESI pos	0.985	4023	1151	1141	3108	3463	2314	2641	2579	3447	2802	2088	3823	3530	2128	3811	2000	2569	3712	2193	1114	1796	2029	1452	1555		679	2137	2973	1649
0.98_749.53				5	749.534	ESI pos	0.985	2163	1570	3707	1373	2085	1362	1995	1351	2356	2643		1906	1252	923	3114	1391	2027	2482		1343	1579	718	899	1305		1291	1972	1285	2175
0.98_244.19				5	244.191	ESI pos	0.985	12623	30136	104821	2741	38698	25044	31637	54327	22276	45329	29882	40067	115698	66584	77473	46493	63068	54135	28152	34668	22596	3347	31524	1143	27427	3210	39125	42068	16999
0.98_509.40				5	509.396	ESI pos	0.985	2963	1987	2220	1819	2841	1993	2341	2278	1000	1034	2624	2048	3989	3507	2657	2494	3712	2471	2513	1246	1105		1217	1955		1941	923	2199	3306
0.98_565.47				5	565.471	ESI pos	0.985	8007	6072	5204	1077	1062	2321	3909	6501	2423	1092	3247	2678	3454	2785	6110	1397	1136	3105		3118	1049	1218	1132	1100	1145	1008	2640	2679	2671
0.98_424.30				5	424.303	ESI pos	0.985		2334	5553				1580			3274			3906	2354	2333	1660	3229	1691	1589			1646	1562					2312
0.98_236.20				5	236.197	ESI pos	0.985	2530	3832	3922	3099	1813	3601	2623	4038	3322	3735	3268	3638	3354	3627	4648	4698	2849	3766	2693	3342	598	1766	949	1772	772	850	3571	3354	3179
0.98_557.40				5	557.398	ESI pos	0.985	4169	2744	3326	1909	2624	1573	2825	3639	3911	1539	2735	2679	5014	3952	5278	5178	3682	3063	4746	2520	1329	2190	1915			1968	3792	4661	5244
0.98_271.31				5	271.308	ESI pos	0.985	2734	1209	1726		1094	665	2107	1499	522	1012	531	403		652		547		463	380	529			1224			311	1014	1429	570
0.98_398.29				5	398.288	ESI pos	0.985	2074	5931	3489	2391	6019	1962	2697	3956	2049	3135	3640	6981	5078	5503	5937	5794	2655	4920	5240	4520	2888	2163	4459	1847	2530	2399	3484	1859	1398
0.98_513.36				5	513.364	ESI pos	0.985	3404	1561	3996	1757	1666	2856	5412	1995	4587	4420	4188	2939	2242	5480	3978	4773	4186	3260		5187	2253	3311	2190		2653	2350	2894	3530	1887
0.98_588.47				5	588.473	ESI pos	0.985												4988
0.98_772.56				5	772.558	ESI pos	0.985	1347	1429	1296	1830	2738	765	752	1116	2848	1156	2584	1963	1928	1872		1559	805	1009	2001	1482	1246	1166	979	631	1622	964	1268	1378	1641
0.98_599.61				5	599.609	ESI pos	0.985	10904	5444	9654	2912	6249	4216	7449	6236	3262	4139	5117	5139	2958	1432	3470	4557		3791	2339	4187	3016	998	6893	724	1639	2993	3240	6452	6185
0.98_163.14				5	163.143	ESI pos	0.985	2628	4445	7999	2478	3605	1480	2890	6527	1481	4212	5305	4348	8009	5384	7621	4833	5775	5555	2348	2897	3644		2317	1096	2969		5337	4105	1305
0.98_581.59				5	581.593	ESI pos	0.985	12984	2031	4288	2056	2745	1398	8129	4184	885	1648		2600		2504		1556		1249	1615	490	2489	1100	7791	1669	1752	3992	2913	2446	632
0.98_746.52				5	746.52	ESI pos	0.985	5765	4633	3969	4666	9692	1148	1487	4502	2718	2606	2883	4569	3434	2686	4477	2780	2606	3512	1101	4392	2872	2070	2220	848	2813	602	3856	3711	3114
0.98_609.58				5	609.581	ESI pos	0.985			2369						2689			337							900			282					494	3052	3539
0.98_571.42				5	571.421	ESI pos	0.985	4288	1905	4648	3810	2116	3116	1951	4029	5252	2485	4454	3966	1388	5481	5558	2131	4097	1921	3622	3601	2557	1405	1321	1982	2799	1388	4260	3748	5435
0.98_553.54				5	553.542	ESI pos	0.985	4772	5159	6799	1520	683	7589	2858	3130	7818	4307	7834	7006	1447	4273			959	7730	1948	4636				360	763	705	10341	955	13961
0.98_481.33				5	481.331	ESI pos	0.985	2256	3154	3343	3292	2087	2068	5584	3707	5288	2858	4470	1889	6294	3605	5446	5942	2237	5999	5425	8748	2413		1799	2224	1972	3874	3656	7348	6251
0.98_716.52				5	716.515	ESI pos	0.985	3545	4506	3850	4022	3495	4259	3492	2975	4058	2319	3674	5033	4042	5054	4994	2037	4028	3579	3787	4250	2969	2641	2612	1229	2892	2532	3719	2790	3735
0.99_602.58				5	602.579	ESI pos	0.986	3656	3714	3105	2622	1913	3461	3104	1561	3338	1509	2630	6438	2684	2267	5999	3178	4286	3376	4940	5383							5302	4542	4485
0.99_760.55				5	760.55	ESI pos	0.986	3804	2281	3642	1657	1768	2402	2248	1050	3441	2108	1409	2364	3463	3090	3573	2584	3528	4854	3719	3577	1830	2086	2515	1909	2119	1787	2394	3320	2317
0.99_495.35				5	495.347	ESI pos	0.986	3964	2440	2094	3349	3440	3510	2467	2295	3387	2215	4474	5450	3624	4313	3066	4980	5353	2663	2223	6097	1812	2643	1287	2681	1627	2965	4340	4466	4357
0.99_552.48				5	552.482	ESI pos	0.986	2435	778	2693		864	2571						1509	1444	2586	1110	1632	149	1578	2304	2823	680	614			451	705	1663	770	1979
0.99_477.32				5	477.32	ESI pos	0.986	10295	8330	5626	9169	8242	8258	7718	11779	12737	7478	3447	5275	7070	6069	13125	13406	8564	10569	9260	9237	8695	4768	6645	5063	4289	8967	7095	9013	9155
0.99_564.49				5	564.486	ESI pos	0.986	997	3744	1564	389				4021	577	1273				1216		3719	2782				623		969	552	2823	1750			889
0.99_806.59				5	806.589	ESI pos	0.986	1735	1309	1599	366	1873	657	1249	503	958	653	738		754	491	795	1786		1818	792	1235	551		471		297	1053		2102	1499
0.99_580.55				5	580.552	ESI pos	0.986	715	826	1671	1241	1126	1336	771	1722	1455			2522						1619						379				2096
0.99_734.51				5	734.514	ESI pos	0.986	1194	1850	2553	1427	2949	1568	1250	1112	1406	2611	2222	2589	1746	1836	2416	2464	2663	2220	1233	855	1349	769	593	730	748	2092	1623	1300	1143
0.99_312.33				5	312.325	ESI pos	0.986	2866	4018	7537	610	6030	3114	3512	6666	2915	4045	4278	3720	8598	5864	6268	5099	4999	5278	3029	3384	2560	716	4081	1201	2998	1431	4338	4228	2542
0.99_565.45				5	565.453	ESI pos	0.986		2044	1583	5909	4535	1680	4106	2536		3426		2191	4294		3073	1472	2199	3220	2168	2402	1116	966		915	1079				1409
0.99_625.45				5	625.455	ESI pos	0.986	2085	1877		962	3211	2266	1079	870	657	1793		1379		1093	985	2474	1709	1725		1018	772	640	1805		877	713		1050
0.99_382.35				5	382.354	ESI pos	0.986		968	1466		1143		2516	1317		1074	2764	1366	1476	3708	4208	1076	1971	1254	1035	2049					1646		1292
0.99_324.23				5	324.228	ESI pos	0.986	3058	2388	2042	4999	5247	1810	5163		4599	5321	2018	3076	3027	2623	2617	4579	2549	7799	2849	2183	1901	2799	1693	3884	2065	3687	2986	5306	3011
0.99_444.38				5	444.378	ESI pos	0.986	10603	31714	87069		27402	22035	36026	53179	15595	56366	24191	22209	61726	55265	58269	31394	57583	32383	21298	17886	15480		17145		16815		22994	30992	2344
0.99_891.81				5	891.809	ESI pos	0.986	500	732	575	171	629	269	326	843	557	314	9324	5355	3266	8620	4859	9846	607	7704	1950	7415			225		280	153	3504	2701	4783
0.99_214.18				5	214.18	ESI pos	0.986		4477	11374	564	3530		3053	7173		6086	5379	5986	12301	8913	10046	7029	8670	7213	2185	4028		421	2135		1504		2742	4437	883
0.99_607.43				5	607.429	ESI pos	0.986	1417	1190		2904	3137	1637	3650	1420	5389	2756	1773	1752	4444	1638	2480	3224	1306	1743	2573	1758		1575	3350	1689	862	996	3169	3338	3806
0.99_575.52				5	575.52	ESI pos	0.986	3980	8260			6148	6293	4319	6767	4097		3851		5318		5721	4064	5515	4030	4179	5137							4330		556
0.99_553.57				5	553.565	ESI pos	0.986	35691	12300	20903	4832	13976	4148	28782	20180	1141	8775	13977	8252				2111					7237	4012	16997	4672	3988	6697	16194	17436	14475
0.99_585.43				5	585.428	ESI pos	0.986	4476	2986	1627	3449		4341	5114	2659	1342	2593	2790	3641	2721		1372	4210	2238	4893	4023	3415	2421	2457	2721	2849	1011	2616	4153	5091	4628
0.99_632.44				5	632.439	ESI pos	0.986	3524	3093	5937	3511	4448	3209	3891	4666	5117	3029	5563	4572	2695	5866	3944	6405	4823	3058	3891	3960	2113	2156	2441		2297	2758	5727	4765	4613
0.99_422.38				5	422.377	ESI pos	0.987	4047	6548	3975		2310	6536	6170	3596	1206	1267		2263	8042		3791		7032	4115			9757				1316	2105	5140	3915	1937
0.99_700.52				5	700.519	ESI pos	0.987	2331	3860	2014	2711	4830	3085	4468	4223	3063	1937	2791	3025	3714	1952	3427	3875	2769	2836	2804	3012	3112	1130	3005	1440	1831	1469	1571	2196	5466
0.99_208.17				5	208.171	ESI pos	0.987	4697	10938	42001	4798	14015	8890	13296	24076	6853	20132	13821	15439	44152	30536	33950	20371	28140	21862	8134	13381	6319	2957	10398	2328	9369	4359	11553	16986	343
0.99_917.83				5	917.83	ESI pos	0.987	494	5281		316	345	183	213	1453	3248	301	15714	11513	12253	16201	15682	17914	2794	15462	7523	18561		108					11110	12262	12882
0.99_530.55				5	530.548	ESI pos	0.987	1087	2871						827		761
0.99_742.55				5	742.55	ESI pos	0.987	1925	699	1143		2272	1367	2384	663	1462	2353	1826	2232	1568	1371	1446	1931	1290	1951	1380	2824	1876	1134	731	919	926	1610	2702	760	2433
0.99_564.52				5	564.521	ESI pos	0.987	6749	9157	3573	9096	5498	9715	3321	3755	10460		19363	14973	13676	9625	20056	16536	17131	20548	21366	20077					529		15004	15384	16133
0.99_594.53				5	594.528	ESI pos	0.987		2462				1066		998										651			425				153			1917
0.99_456.32				5	456.324	ESI pos	0.987	5725	5395	5849	4037	1669	5535	6188	6418	3577	3793	5350	6938	7167	7580	7875	7460	5383	2883	5260	6452	3620	2449	3413	3575	1933	3459	4655	7557	3867
0.99_602.43				5	602.427	ESI pos	0.987	3578	8124	6906	6233	4873	7666	4751	6037	7394	7081	4337	4215	6639	6707	9624	5294	6427	2691	6722	8018	5694	4975	4283	3706	4274	4053	6589	8310	5586
0.99_571.58				5	571.576	ESI pos	0.987	36128	13132	23598	6457	14249	7944	26429	18598	10229	10720	13770	11241	4537	9644	8367	10728	2948	6915	4289	6994	6462	4065	16574	3629	4013	7427	14856	16021	14879
0.99_541.49				5	541.489	ESI pos	0.987															3984					6108
0.99_818.59				5	818.586	ESI pos	0.987	2230	1954	2522	3064	1190	2546	2347	1607	2361	2091	1589	1084	894	693	839	1787	1114	1574	1570	2640	1535	976	1000	1080	369	1561	1893	2507	937
0.99_347.15				5	347.152	ESI pos	0.987																3278
0.99_762.53				5	762.531	ESI pos	0.987	2402	1515	1213	2157	1716	1156	949	1991	699	1140	1798	2244	3273	2141	2127	3186	2798	993	925		581	1204	579	448	1222	1440	2375	2973	2735
0.99_555.38				5	555.385	ESI pos	0.987	4040	2412	1522	1145	1303	2978	2029	1241	2340	1559	1434	2778	2703	2775	1984	2989		1526	2913	2243	1725	925	1796	1117	939	956	2234	2593	2789
0.99_566.55				5	566.55	ESI pos	0.987	45839	61539	50150	58147	28778	57447	39531	41043	57296	31999	52316	97888	53208	57335	107880	75297	52708	86861	70427	83291	442			872			73879	74633	70429
0.99_565.49				5	565.495	ESI pos	0.987		2916	1321		1849		4878			2920	9718	5176	630	4290	7368	8332	7539	6540	3468	6183					986		7324	6326	7779
0.99_543.38				5	543.378	ESI pos	0.988	3177	5441	6134	4059	3516	4513	4622	4669	2619	4285	5565	4347	5552	5586	6336	4378	3868	3240	5036	4662	3788	2813	3236	3081	3658	1719	1495	5436	7187
0.99_788.56				5	788.562	ESI pos	0.988		1639		1490	2118	874	984	2670	1520	1536	1015	2729	2117	1740	1431	2792	841	2699	3021	2348		634	2037	588	668	500	1647	1065	2052
0.99_568.50				5	568.496	ESI pos	0.988	2106		2309		1712	1138	3658		2448	2205	3150	1470	2196	2402		1668		1590	1361	1352							1691
0.99_552.53				5	552.531	ESI pos	0.988	2092	5162	2186	4498	2740	5441	1640	4022	4622	2484	2508	7037	2131	3585	5285	3209	3343	6825	4039	2977	786	386				410	6477	6618	4318
0.99_390.25				5	390.248	ESI pos	0.988	8882	9899	10954	8801	7553	8947	14549	12351	10003	12411	9661	9355	11260	14121	16929	11209	11329	11354	11027	12592	8140	8066	8344	5876	7945	7337	13166	9054	11226
0.99_488.32				5	488.323	ESI pos	0.988	7232	9701	9706	6801	10244	8442	11568	10392	9431	10284	12137	8394	10341	9064	12979	8904	10123	10844	10069	8255	5460	4678	9932	6958	5098	6257	11364	12359	10406
0.99_597.52				5	597.522	ESI pos	0.988		3115		1826		2599	789		2221		645	1739	742	2966	3719	3809	3316	3041		620	705			575	454		2305		2230
0.99_601.49				5	601.486	ESI pos	0.988					1352						5804	5379	3849	3424	4003	5875	2072	2464		4048							1488	5500	3217
0.99_193.15				5	193.149	ESI pos	0.988	2995	5258	8758	2765	7379	6858	5896	8351	1865	7129	5507	5738	11670	8234	10231	9059	8591	4932	4690	4529	3642		5107		1801		6552	7119	2049
0.99_528.45				5	528.448	ESI pos	0.988								1920						2919		2515	2201		6879								2642	2880
0.99_449.31				5	449.31	ESI pos	0.988	10086	7530	6803	7778	7650	4462	9314	9997	7908	5680	8318	7569	10803	9977	6949	10230	7512	8388	7241	2635	7414	5083	5181	3356	2360	4619	8192	5922	6464
0.99_712.52				5	712.52	ESI pos	0.988	741	1225	1073	565	1967	789		1448	1418			741	868	797	983		407	885	787	1336	1730	495	1343	810	1112	403	1189	1650
0.99_634.43				5	634.427	ESI pos	0.988	4781	2791	3184	4626	3451	2956	4773	5483	2542	4136	3543	4173	5785	3074	5095	5273	3288	6324	5223	4302	1691	2248	3039	1334	1241	3136	2529	4898	3443
0.99_435.32				5	435.318	ESI pos	0.988	1895	5366	7271	6517	7199	2511	5986	5784	5860	5314	3715	2271	7420	4788	6944	5800	6217	4778	2947	8321	5300	4457	4987	4424	1852	2913	5350		2458
0.99_209.16				5	209.161	ESI pos	0.988	8368	9410	26630	9486	12661	7432	14419	18775	9890	15155	12520	12737	30025	21102	25287	21274	20227	16975	9370	9923	8765	4172	15144	8190	10998	10113	10581	13810	5919
0.99_562.52				5	562.515	ESI pos	0.988	1177	1382	1549	1107	3313	1441	1649	1204	2105			4828	4082	1394	5549	2922	3204	3129	2230	1929			561	991	513		2315	4702	1591
0.99_324.20				5	324.2	ESI pos	0.989	4545	3712	1904	1772	1721	8932	1676	1908	5489	2877	7115	5571	4433	7385	7826	2339	3313		5638	4576	4028	2632	2514	2628	4841	3420	5385	2748	3987
0.99_816.60				5	816.603	ESI pos	0.989	2172	1938	1039	1607	2127	1997	2277	2675	1852	974	2128	1518	1682	2259		749	870	2702	1007	2431	1249	528	1595	706	1251	536	860	1296	1291
0.99_527.39				5	527.385	ESI pos	0.989	4916	5064	3932	3856	2952	3182	3407	3190	4231	2046	4535	2605	6878	6487	5265	4932	2748	4753	4928	5459	4205	1255	2587	3144	2360	1623	5698	1916	1893
0.99_509.38				5	509.38	ESI pos	0.989	1692	5638	4004	1770	5686	3716	4647	4864	2940	4404	3089	1334	3711	6131	10273	6588	4116	7489	3686	6064	1935	1657	2850		1474	1906	6461	5429	2077
0.99_761.54				5	761.542	ESI pos	0.989	978	1297	2850	726	649	1234	981	1464	1666	578	3185	2596	1479	2392	1381	1174	796	2068	986	1155	762	571	639	708		2199	2336	1234	1631
0.99_646.44				5	646.445	ESI pos	0.989	4880	4020	4851	2886	5544	3282	4582	2802	3977	4278	2204	5003	4673	3224	5115	4242	4057	4136	4623	5522	2993	3679	2546	2406	2878	2801	5982	4086	2787
0.99_629.46				5	629.465	ESI pos	0.989	3429	3157	1697	2535	1284	3675	1341	2863	2258	1252	2486	1127	1392		2751	4214	1300	3879		1506	2689	2009	2984	1674	1858	1004	2198
0.99_398.31				5	398.307	ESI pos	0.989	3570	4721	4670	1464	3055	1064	2377	2035	2770	2336	5126	3122	6293	5657	6841	3964	6225	1904	3014	5543	1445	3221	1987	1664	1924	1793	1566	1366	5020
0.99_764.53				5	764.531	ESI pos	0.989	1659	1542	1801	1217	2205	1870	2179	1272	2111	980	1357	1411	1977	1787	928	1708	670	1018	1177		1565	982	997		556		1535	2148	810
0.99_593.41				5	593.407	ESI pos	0.989	2029	1842	1964	2395	1868	1864	2207	4068	3192	3043		1685	5989	2014	4091	5112	3835	3428	1619	3765	2520	1087	3081	2019	1194	2091	2651	3309	2510
0.99_211.16				5	211.162	ESI pos	0.989			17406					4534					17953	4616	5594	4522	8469	4893
0.99_904.70				5	904.698	ESI pos	0.989			1845			7669				354													752	606	179	336
0.99_662.45				5	662.451	ESI pos	0.989	5134	3134	1712	2698	4080	3381	5281	3913	2880	2197	5596	5409	3806	5292	6336	3520	3306	2102	3134	5580	1633	2970	1315	1308	508	2470	1743	4082	5084
0.99_409.28				5	409.281	ESI pos	0.99	7295	8860	12519	11205	11745	11112	8878	11430	10324	8770	11150	12275	9345	11528	12777	11109	11565	8802	9061	11007	4323	1664	7398	7754	5415	4786	12254	5784	9794
0.99_442.31				5	442.313	ESI pos	0.99	6603	6941	7557	7178	5844	7987	8398	5579	7343	7969	9411	8210	8802	7788	9516	9287	5679	9063	7243	8485	5610	5348	5425	4239	6236	3391	7956	8510	6682
0.99_624.60				5	624.597	ESI pos	0.99	3380	2400	2581	2796	767	3959	2248	1819	3965		3295	3316	2215	3714	6055	3023	1201	3634	1922	5463							4023	4135	3368
0.99_445.34				5	445.342	ESI pos	0.99		11070	3460		9134	6562	2741	3199	4779	5940	4336	3599		4253	6264	3812	3763	2984	4246	10239	4493		4837		4685		7136	5159
0.99_498.37				5	498.367	ESI pos	0.99	1653	3268	6131	4296	3594	4127	4395	3737	4183	3880	4790	2618	4223	2401	3101	4640	2414	3789	1532	4236	1037	3226	2636	1280	975	2068	1570	3873	4327
0.99_542.53				5	542.532	ESI pos	0.99	7012	3347	4816	1015	2979		5178	4367	1879	2697	4231	3359		3226	3961	3978		4015	980	1267	890	516	2871			625	4166	3966	4414
0.99_621.43				5	621.426	ESI pos	0.99	1470	2514	1602	2224	2481	1480	2650	3650	1432	2077		2481	3631	2509	2617	2997	3758	1460	2965	3623	1627	1715	1958	2612	1999	1136	3466	1691	2789
0.99_608.56				5	608.564	ESI pos	0.99	975	481		1581	690	1393	982	539	1843	460	1692	1964	1285	2661	2289	766		2470	1767	1938	395		257	365	360	861	2101	2326	3085
0.99_590.39				5	590.387	ESI pos	0.99	7632	5886	4798	5919	5865	8055	5960	5640	6518	5263	9263	6395	6675	5061	10731	10608	4462	8902	6798	4875	4688	1263	5345	4153	2905	3916	5583	5763	6402
0.99_310.31				5	310.311	ESI pos	0.99	6974	1696	26438		32527	3575	8938	17368				13633	45491						1472			8773	32373	2335		3764	15515		1692
0.99_368.29				5	368.29	ESI pos	0.99	1595	4585	6328	1076	3114	4681	2689	7106		6916	7720	3661	2383	4359	9313	4978	4051	5380	4902	6236	1379		3522		1575	834	7569	6860
0.99_588.53				5	588.526	ESI pos	0.99	1817	1718			1881		4073	3066		1254			2104	5187	2074	3199		3827	2020	7844							2109	2386	1478
0.99_414.30				5	414.302	ESI pos	0.99	8857	7550	10358	6567	8958	3596	4630	10431	10411	8230	4576	9550	8285	9114	15399	10507	8387	12406	7288	11990	7851	4998	4698	4714	3355	3672	2202	8049	6702
0.99_429.30				5	429.297	ESI pos	0.99	8386	6841	7627	8085	6315	4653	8675	8519	6957	2198	8931	15303	6357	9705	7126	8057	7445	7110	5333	8974	4110	2998	6810	6310	4000	6479	9509	8499	5854
0.99_528.49				5	528.486	ESI pos	0.991	616			726			1845	967		785	869	9617		1037	4942	974	1389	1274	1317								1665	1885	3186
0.99_516.35				5	516.351	ESI pos	0.991	10770	10167	11436	10188	9169	10258	8812	8454	10613	8561	11432	8358	7402	10818	12833	10356	9761	12146	9516	11347	8254	4802	5143	3669	5796	5258	2691	10458	11615
0.99_553.49				5	553.486	ESI pos	0.991			1662						2257			1859	2325	1846	2438	1003	770	2205	3270	1527		359
0.99_560.49				5	560.49	ESI pos	0.991	1470	11561	2531	9459	3002	1413		3021	9189	4158	4757	3502	6251	1313	8351	6230	9389	16523	8770	13151							11438	9886	14230
0.99_669.47				5	669.471	ESI pos	0.991	1422	1871	999	1750	880	1856	810					656	1369	796	1642	966	1588		1273	1604		1039		656		1096	1472		1358
0.99_583.42				5	583.419	ESI pos	0.991	3727	1909		2415	1335	1991	1945	1881	1998		2417	2295	2210		3580	3764	2560	1347	2033	3070	865	1788	867	869		1306	1162	1154	1246
0.99_565.43				5	565.433	ESI pos	0.991	1498		2069		2132	2528			1387	2386	2415						2062				1030		4074		1812	1040		1231
0.99_620.40				5	620.404	ESI pos	0.991	6457	3410	3580	3188	5289	3360	5302	3999	3664	2363	6381	1752	5689	5099	6705	5824	5714	5269	4684	4194	4636	1962	4066	3017	2110	1284	4902	4750	6045
0.99_802.58				5	802.582	ESI pos	0.991		850	817	1827	2742	1237	1216	1234	2335	801	1528	2305	2319	1590	1805	2866	2075	743	1910	1549	1380	739	1481	915	1562	551	917	2677	1016
0.99_650.43				5	650.425	ESI pos	0.991	1395	1780	5459	2186	3897	2880		1455	3270	3898	2325	3484	1558	1195	2488	3043	838	2843	704	2189	2105		1882	727	830	2258	4216	1837	2492
0.99_541.45				5	541.45	ESI pos	0.991		4225		1997	2637	2186						2310		4543	5999				2835		1169		2299	928			3307	4419	4631
0.99_398.27				5	398.27	ESI pos	0.991	4933	3463	1931	2991	2760	3203	4403	3459	1741	1638	3640	1947		2038	2645	1546	1435	2150	3327	4372	3131	1068	1149	2719	1267	2409	3536	2181	6225
0.99_582.53				5	582.527	ESI pos	0.991	2967						1963			1137					1843			1629	1457										1401
0.99_577.49				5	577.489	ESI pos	0.991		1206								935		3566	8586	8137	7980	11135		7906	3965	3182							8707	9185	10938
0.99_586.49				5	586.49	ESI pos	0.991		5482							2600		3393	3390	3330		11409	3464	3140	6803	7392	8661							8073	5878	8281
0.99_596.57				5	596.571	ESI pos	0.992	2747	10498		12003	802	6202		885	9462	1072		16678	666	5815	17428	10471	7762	12193	14168	16444		257			476		11609	12424	12214
0.99_528.47				5	528.468	ESI pos	0.992											8685		2849					3688	6879	3272									5321
0.99_411.30				5	411.301	ESI pos	0.992	10584	9447	10439	10370	10770	10372	8147	9974	11228	9414	11602	11728	10474	10906	13893	12846	11232	9802	10362	14378	7357	4255	8422	4695	5443	2135	12160	13581	13193
0.99_744.58				5	744.579	ESI pos	0.992			5550							1025	1950			939	2920	2917	530			2155		704	1475		384		1676	3528	2264
0.99_725.53				5	725.529	ESI pos	0.992	1393	1481	1449	837	1935	793		788	1564	774	2002	1904		569	1057	693	1900	864	750	1606	1581	506	673		650	483		1828
0.99_465.32				5	465.318	ESI pos	0.992	6574	2257	6283		5993	7361	5148	3780	5452	5293	8492	4797	7549	3753	10319	5783	5483	4552	6369	7711	3645	3584	5444	1758	4304	4490	5761	7038
0.99_528.51				5	528.51	ESI pos	0.992	5027	6225	3662	5668	3791	6500	1706	2823	4681	3539	2823	2894	5457	3141	5308	7554	1965	5146	1206	5172							5826	3508	4559
0.99_860.61				5	860.611	ESI pos	0.992	620	1652	1574	1064	1430	1329	1206	1209	2100	753		615	2880	787	1499	2170	1087	1259	1680	1642	403	824	1613	826	394	698	2492	738	1610
0.99_247.23				5	247.225	ESI pos	0.992	7285	7147	18763	9027	6422	7580	28634	3490	10538	16026	4400	13451	13986	7170	4022	10164	7886	23840	6397	6336	6945	24264	2335	10031	22717	9123	1350	21901	2676
0.99_622.59				5	622.585	ESI pos	0.992	4849	4748	4243	4228	1389	5371	3852	3215	4835	2753	6583	7594	4034	5289	9724	4386	4580	6511	6235	6537						360	6341	7149	6768
0.99_250.19				5	250.195	ESI pos	0.992	7340	6801	10656	9028	10091	6453	5098	8176	6613	7737	4371	7131	8888	6487	7337	5738	6410	4710	4968	4769	4537	4937	3549	5825	3736	2517	2843	3698	1507
0.99_502.49				5	502.491	ESI pos	0.992	1985	4522	2257	2974	1597	3248	937	1668	3296		1090	6173	4011	3368	7080	4836	3852	6084	5744	6371							4327	4464	5395
0.99_248.21				5	248.206	ESI pos	0.992		1179					4400								893	1170	1161	1503							317		297
0.99_424.26				5	424.259	ESI pos	0.992	2910	2760	2219	644			7241	413	6352	2241		2208	411	1723	2011	1084	3430	4114	6502	4724	4246	1601	335	1519	1836	754	4503	2830
0.99_639.46				5	639.456	ESI pos	0.992	1919	1922	2927		2078	2605	1589	840	1524	1165	2239	1979	2405	916	2882		2258	2175	982	1085		750		1394			2248	1816	2493
0.99_337.30				5	337.304	ESI pos	0.992			13371		9087	28593	5777	16981				5176	12718	11462	6776		5860		1676			2506			6573	2637	15001
0.99_479.32				5	479.324	ESI pos	0.993	4551	3164	8145	4044	2982	4545	7537	8506	7285	4821	8038	4158	7225	4515	3066	3249	4182	5270	4455	2816	4378	3242	3689	3078	2921	5889	4538	8021	3197
0.99_558.43				5	558.433	ESI pos	0.993	2551	4038	4372	4460		5159	3864	2355	2762		7299	3401	7598	4351	3413	7763	7918	3850	3441	3753							6371	3714	8020
0.99_596.53				5	596.533	ESI pos	0.993	1178	1523	3429			1845	4175	4714	915	741	2128		2734	2074	1920		667	925		547									1248
0.99_601.59				5	601.586	ESI pos	0.993	4641	1782	2903			696	3981	1821	852	1576							274						1984			374	1552	3020	3051
0.99_81.07				5	81.071	ESI pos	0.993	937	1270	1831	1185	1161	1436	1198	1606	1398	1412	1481	1577	2709	1466	1706	1469	1405	1590	1174	1439	928	878	1042	801	1083	800	915	1088	995
0.99_366.32				5	366.317	ESI pos	0.993	3486	6478	6603	8775	7915	4436	3556	22833	6808	1766	5370	1901		8291	6272	1655	7467	1862	7213	7352	7624	1107	2009	2697	4065	1128		6376	2534
0.99_594.56				5	594.562	ESI pos	0.993	5202	4689	5339	5356	3513	4328	4578	3745	5446	2651	7431	9167	4304	5667	8916	7981	5836	8160	7427	6614	351	384	527	520	487		6266	6744	7060
0.99_506.48				5	506.481	ESI pos	0.994	2061	1407	1400	2320		4477	1989		2275	980	3378	5139	3857	4103	4861	4940	3074	7037	1971	4054							4399	3713	3857
0.99_466.41				5	466.409	ESI pos	0.994	4186	3126	7517	1708	5151	8127	7812	1176	3864	1749		5879	13718		7513		4417	3457		1570	12818	1068	1268	879	3699	601	2671	5970	3650
0.99_627.45				5	627.449	ESI pos	0.994	2043	943	1178	1634	905		1704	1050	3390	1784	1285	894	2070	1785	1195	2169	2376	1132	1629		1079	2181	826	1891	903		1267	1110	1158
0.99_525.54				5	525.536	ESI pos	0.994	68481	26723	48262	10853	28528	16810	53942	34931	12052	17152	33020	21390	8471	20967	8114	19398	4034	20230	7966	19660	10631	7203	31332	6754	7374	14107	30089	32129	29345
0.99_524.53				5	524.525	ESI pos	0.994	6097		2470	3093	3524	2630	4418	3991	2444	2169	5075	5016	2688							5048	444		2464	560	451	878	3281		5067
0.99_198.18				5	198.181	ESI pos	0.994	6802	10725	32013	5694	13189	10994	11170	19127	9663	14998	11885	13485	32589	22743	25152	17921	24159	17355	10743	12651	7350	5192	12071	4857	7516	6642	8026	12383	6946
0.99_284.29				5	284.294	ESI pos	0.994	4246	5883	5797	3474	13041	8455	6488	13014	8842	3703	3909	8717	11424	4929	5597	4470	6917	7131	10858	10011	3422	5961	4985	2994	6755	5774	6832	6927	5987
0.99_536.50				5	536.503	ESI pos	0.994	8845	21837	14626	14718	7804	17068	10119	11607	16757	10224	43801	42337	30276	30516	49196	38373	29779	43436	41329	42760						490	31562	33278	31134
0.99_543.55				5	543.547	ESI pos	0.994	63793	25866	43086	10818	25227	14879	48020	31348	14996	18629	27578	19086	11688	19833	15506	18541	5096	16747	7555	16774	10035	6138	26347	6239	6269	12549	23654	29429	26452
0.99_538.52				5	538.521	ESI pos	0.994	111519	216390	141325	175060	76696	180100	110490	108014	174066	88644	113266	349151	202000	188647	348781	255493	215514	299999	301162	308223	234		397	346	380	285	240984	255212	236038
0.99_475.30				5	475.302	ESI pos	0.994	21562	18008	17881	15962	14128	16921	17174	16411	16888	16354	17067	12775	17192	15985	23043	16422	14712	16957	15396	17727	11601	9577	10278	10782	7740	10579	19372	19378	19941
0.99_556.53				5	556.534	ESI pos	0.994											1378	2674						1211
0.99_544.37				5	544.369	ESI pos	0.995	5237	4376	5278	5642	2355	5231	7439	6679	3059	2466	3159	3877	6000	5732	3165	7636		5431	6749	5164	5656	4415	4758	2181	4281	4815	5238	1740	6163
0.99_234.22				5	234.216	ESI pos	0.995	1895	2755	2644	1900		1164	3104	408	1384	292	3363	4225	2264	2770	5760	5519	4318	4853	2250	3843	86	307	395		571	854	3074	2128	2067
0.99_730.52				5	730.524	ESI pos	0.995	3096	3221	1137	2046	2070	1064	1526	1773	1049	3355	3295	2928	3527	2866	3234	4235	2035	1709	1724	1859	2002	1464	2044	1567	1418	775	2208	2964	3324
0.99_537.44				5	537.443	ESI pos	0.995	1687	3273	3037	2637		5611		4644	5166		3226	2588	2885	4219	4434	4905		3207	2929		1211	1056					2611	4365	3368
0.99_691.48				5	691.48	ESI pos	0.995	2080		2374	1640	1655	2934	1723	2824	2771		2032	3455	2089	1566	1376	3436	1010	1056	886	4111	1601		1801	855	1930	913	1942	2797	2350
0.99_717.52				5	717.522	ESI pos	0.995	2387	1263	2049	2444	2768	2429	1139	3200	1936	2157	2063	1863	2124	2959	1116	3205	2322	2638	1256	1773	754	1507	2198	766	1011	2048	1459	1678	3505
0.99_774.55				5	774.548	ESI pos	0.995	1656	2235	2022	1456	2972	1730	2298	2620	1703	1935	3762	3298	1838	1554	2518	1856	1737	3998	791	814	746	1078	1360	1143	678	1383	3327	1959	2417
1.00_494.47				5	494.472	ESI pos	0.996	1022			879		982					556	2302			3943	1874		1218	1873	2925							2090	1124	429
1.00_618.41				5	618.415	ESI pos	0.996	6951	7327	5172	6872	5595	7034	6613	4962	6806	4435	5357	7799	7066	7391	7385	8880	6605	7900	6347	4740	5242	2315	4621	2137	4403	3113	6102	5232	6438
1.00_560.51				5	560.508	ESI pos	0.996	5563	3552	1711		5897	10067	4789	4022	3310	8158	3204	20482	9595	2371	22857	7705	5957	7246	3933	13911							6099	8706	12316
1.00_525.51				5	525.506	ESI pos	0.996				759	3879			755				433	4069			3768	927		847			301			484	413			4517
1.00_832.59				5	832.585	ESI pos	0.996	2659	1154	2093	2179	1182	2032	2034	1622	818	2197	2520	1507	2151	756	1796	2132	1498	741	1227	1662	1711	1200	812	862	916	466	1619	1134	1670
1.00_524.50				5	524.503	ESI pos	0.996	1532	1875	3120	3093	1613	2630	1019	1731	1497	2527	4279	5016	2688	2577	4399	3682	3217	4895	2203	5048	695		1092	497	495	459	2804	2038	5067
1.00_493.44				5	493.438	ESI pos	0.996								1754				3854			5764
1.00_878.81				5	878.811	ESI pos	0.996	9185	14683	2364	378	1884	359	2149	12644	11187	1528	299368	96520	63927	130974	79330	197350	11192	130083	30438	98725	139				90	59	49546	50919	49924
1.00_365.26				5	365.257	ESI pos	0.996	7250	5367	4599	5550	10109	7301	9293	5894	7641	7191	7943	8689	6642	5448	9915	10463	3994	8927	3174	11111	2417	8575	2266	4098	5483	2014	7407	9008	5924
1.00_904.83				5	904.83	ESI pos	0.996	17012	30022	1961	633	3225	850	12705	26365	14480	1002	257675	92622	62968	115784	81134	173703	12219	124277	26519	97669		129		94		98	48581	51754	49771
1.00_393.29				5	393.295	ESI pos	0.996	7820	5857	6335	9925	5698	7255	7339	5615	10148	6474	11846	4912	10226	10441	6229	11521	7010	8100	5324	6843	8467	5607	8074	3193	2013	4349	7284	10056	8586
1.00_389.27				5	389.274	ESI pos	0.996	4937	4626	6167	5029	6971	6401	5176	6739	8656	4646	2807	6579	6007	5062	5393		6610	3803	6255	6057	4840	3327	5366	4117	3481	2163	2350	5999	6252
1.00_688.45				5	688.453	ESI pos	0.996	2912	1207	950	1770	1317	1196	817	768							1186	1744	1945		3272	687	748			1587		668	987	1389
1.00_537.47				5	537.465	ESI pos	0.996	1912	7670		2160						1304	3767	3592	9712	7775	4832	5435	3799	2445										5039	2854
1.00_443.28				5	443.284	ESI pos	0.997	10611	4699	10668	9266	8254	2981	10395	8125	10421	7096	8631	10479	5854	10969	12053	11310	9619	12033	7511	8665	4177	7227	7203	4117	5907	6603	10239	10381	11749
1.00_510.49				5	510.488	ESI pos	0.997	8312	16616	10830	11160	4617	12221	6134	6996	12664	5990	9461	18757	16763	15222	24654	16982	11716	23548	18862	19914							16133	18301	16222
1.00_497.33				5	497.326	ESI pos	0.997	6110		5489	1775	2691	1949	4376	2085	1932	3494	3464		3799	1705	5579	6500	5718	2409	3814	5238	2334	2949		2754			5353	6914	2547
1.00_159.15				5	159.147	ESI pos	0.997	800	1852	2139	2804	2772	2534	1022	1190	1844	2088	1956	1695	940	1760	1672	2476	2425	1637	1867	2855	2085	2070	3335	2470	1385	1017	1323	2118	1417
1.00_458.32				5	458.324	ESI pos	0.997	12059	5774	13952	7004	9578	4037	9764	12290	12236	10013	13661	8888	13610	10327	15938	13421	11336	6161	8857	14496	8004	7277	6737	5184	3970	1590	5688	4020	8121
1.00_459.31				5	459.312	ESI pos	0.997	12101	10243	11097	10124	8182	11127	10244	9075	6660	9659	15186	12161	13285	11218	17779	16828	9209	9723	10475	11205	8639	3454	1627	3884	4648	4690	11711	13049	7872
1.00_928.81				5	928.814	ESI pos	0.997		139		91			96		283		3324	4365	3043	3809	308	2950	194	5477	173	3307		97					635	654	154
1.00_336.31				5	336.312	ESI pos	0.997	22861	27853	78086	18542	53867	105130	52078	72551	26860	41881	43837	46677	78843	59816	60491	35850	40981	54020	29469	35864	18012	26220	28996	15362	43575	21274	64187	51133	20524
1.00_467.33				5	467.327	ESI pos	0.997	6472	3879	6074	5201	5167	2612	2864	5743	7568	5994	6180	3553	2584	7228	7884	7502	3777	4817	6567	6097	4281	4499	3133	997	3344	3053	8312	4898	6743
1.00_526.30				5	526.3	ESI pos	0.997	1640	1689		313		3051	2023		2118	1991			1981	3319				2997	1457	1495	2510	1054	928	1162	1405
1.00_523.39				5	523.387	ESI pos	0.997	4728	2684	3079	4998	2090	2022	4467	2624	5084	2698	2172	1182	4821	4369	2398	3367	2190	1688	2086	1827	1587		1141	1056		1160	2837	2790	1181
1.00_500.48				5	500.477	ESI pos	0.998	2466	6470	1623	3781	1901	4647	1352	3662	4465		5804	7059	4822	6970	9882	7370	3623	3134	6568	7608							4756	4388	5321
1.00_509.35				5	509.349	ESI pos	0.998	3116	1719	2244	1852	1759	1294	3556		4702	1956	4120	1929	3059	1861		4168			1893	2096	3480	3440	3123	2307	1612	2515	2061	2029	2290
1.00_776.55				5	776.545	ESI pos	0.998	1068	1040	2149	2340	3639	2656	1793	1398	2827	3561	2644	1958	2985	1078	3321	2505	2545	2990	3275	3454	1507	2032	2098	799	1354	1154	2406	2526	3344
1.00_580.53				5	580.526	ESI pos	0.998		2390	1178	1871		1085	1160	685	972	1328	3409	957		2821	1840	1906	1294	2235	1568	1853				437			1002	1177	2904
1.00_493.41				5	493.413	ESI pos	0.998			3321	3191									3740			4346	2814	7153	3685	3951							6166	3796
1.00_161.12				5	161.124	ESI pos	0.998	1478	2016	1921	1905	2648	1151	1810	2488	2456	1804	1980	1321	2577	2771	2710	2067	1334	1662	2147	3052	1162	1076	1686	969	616	1580	2507	2246	973
1.00_323.06				5	323.056	ESI pos	0.998	4991	4462	4902	3053	3542	4289	3793	3116	4399	2891	4712	3869	3005	4355	4835	5552	2800	4684	3083	5570	2664	3352	3407	3771	2064	2144	4495	4320	4520
1.00_485.33				5	485.326	ESI pos	0.998	3131	5137	7987	4358	6613	2035	6369	5010	5134	4991	6377	2933	5612	6306	6987	6603	3117	6829	4604	5780	4431	3471	5939	3844	4773	2798	7389	5431	5588
1.00_349.26				5	349.256	ESI pos	0.998	5464	6280	9591	6948	5548	2564	8012	2384	7996	4732	2170	4641	6081	6704	4765	5116	6348	7803	4443	8517	5404	2956	3612	2574	4747	5455	5291	6656	3567
1.00_492.48				5	492.477	ESI pos	0.999	9708	19457	14110	13487	7316	14311	8557	10661	13940	6886	11758	24586	20143	17549	29391	24617	15674	29008	21877	23994							19262	22344	19787
1.00_412.39				5	412.389	ESI pos	0.999	8281	16938	33651	7697	17744	28245	25928	45289	10291	30407	40670	22562	32631	51506	45280	27389	31047	25261	16006	20276	7219	7915	10932	983	16167	3829	36201	23717	12499
1.00_147.11				5	147.107	ESI pos	0.999	2090	1985	3671	2072	2103	2416	2472	1923	2179	2802	2589	2854	4152	2010	3784	3137	2306	2405	2864	2903	1848	2021	2442	1925	1622	2105	2540	2352	2578
1.00_413.35				5	413.354	ESI pos	0.999			3836				2825	4362		6553			7667	4060	5529	4161	3814										7940	3364
1.00_395.36				5	395.358	ESI pos	0.999		1222	21942				7929	30335		12673	22815	14464	20261	27202	27942	15057	19029	7906	6188						1596		12485
1.00_718.48				5	718.482	ESI pos	0.999	2085	2913	2905	2433	1867	1747	2204	999	699	2372	3178	2557	1686	1665	3537	2032	1827	2042	1596	1390	2922	878	2997	1562	2471	736	886	1825	2189
1.00_774.59				5	774.586	ESI pos	1	2216		5420	1443			965	1153	1486	1056		626	2428			1306	706	1032		577		758	1668	731	1508	300	1785	2100	1351
1.00_778.53				5	778.532	ESI pos	1		765	1995	949	1091	1815	2392	2105	1658	1900	1255	2273	1624	2185	3579	1937	2100	1573	1555	2513	1507	619	737	1584	1389	1046	1794	2202	1361
1.00_508.44				5	508.442	ESI pos	1	2593	1347	10341	1205	4543		4813	6506	2450	3261	7436	3966	5885	7824	12901	7496	11576	8866	7919	7953	2004	3515	1422	1743	1163	2012	3283	3743	4869
1.00_212.19				5	212.194	ESI pos	1			7007		1185	1998	2280	9517	748	5050	7068	5536	3942	9911	9636	6634	6460	1913	2333	2007	1315	560			1642	1116	7414	694	891
1.00_540.38				5	540.378	ESI pos	1	1596					1417		1308													2297
1.00_792.53				5	792.528	ESI pos	1	3033	813	1141	2366	1785	1121	1996	1411	1669	1465	1345	1170	1202	2202	2398	2701	1813	2254	1847	1630	1650	1426	1355	951	1676	1416	2453	2147	1603
1.00_574.39				5	574.389	ESI pos	1	7465	6186	5208	3607	5874	2428	6528	8440	4068	4535	7971	7353	8387	7251	9143	8237	5660	9814	5409	8630	5852	5493	4145	3810	4319	4770	4251	9180	4279
1.00_499.33				5	499.326	ESI pos	1	8520	4468	8377	6373	6185	6242	6286	5748	4424	5218	7999	6289	6216	5426	8083	6930	1953	6955	5940	7965	4776	1715	1687	2605	1530	1733	7307	9065	5650
1.00_206.19				5	206.191	ESI pos	1	3566	4532	2532	2978	656	3168	3178	2990	3305	444	5450	5434	4230	4353	7598	5585	4343	3978	4602	5035	330	585	458		450	331	3979	4497	4409
1.00_354.34				5	354.338	ESI pos	1	39336	60876	150270	41335	79355	100229	98951	201688	41915	122064	152526	119653	181908	216867	200202	121872	141861	107934	79116	89076	43466	34682	47356	17691	69193	31668	156642	101573	54166
1.00_368.26				5	368.264	ESI pos	1	2502	2613	2897	2462	5155	3884	4750	2385	2854	3546	1801	1738	1465	2445	1675	4887	2038	3332	2756	4616	1236		2144	1000	1730	2625	2599	3166	4926
1.00_357.25				5	357.25	ESI pos	1			2683	1673	3618			3144			9639			3977	4693	5173	1371	2887		2976		2620	3483				2118		1445
1.00_408.35				5	408.346	ESI pos	1	3377	1582	2760	3412	4054	10237	2135	1839	1491	3563	1494	2503	3627	4180	1933	3290	1955	1836	5931	4327	9539	3763	2982	2261	3155	3892	2682	3467
1.00_423.29				5	423.285	ESI pos	1	8117	4953	3732	4732		6727	4988	9409	4118	9192	3405	7302	5895	9143	13368	10043	3668	9993	5288	9457	2040	1977	4336	7255	4583	2418	6082	3313	9650
1.00_309.22				5	309.224	ESI pos	1.001	8611	8889	6182	8825	6234		6493	11571	4537	5815	12441	5644	5094	8118	10435	10712	10827	6493	7186	8784	3709	2582	9535	5242	2339	5163	13449	5868	8716
1.00_309.27				5	309.267	ESI pos	1.001		2591	18482	4243	3233	16721	24128	2525	2677			6419	13421	2768		3044		23530	5628	4378	7428	12646		6706	16507	6392		28139	3625
1.00_351.25				5	351.247	ESI pos	1.001	7213	8069	8863	9145	8675	7008	5649	11241	8499	6003	12385	5745	9074	11101	12698	8057	7500	8805	7415	10845	8542	4750	9281	8889	3085	5520	10190	6464	11681
1.00_291.25				5	291.253	ESI pos	1.001	17674	13913	52305	7491	19461	95819	62819	12832	20236	29049		35201	44082	5916	23015	18357	10208	74189	10540	12817	7859	44640	12551	13609	48024	16893	7705	72719
1.00_690.46				5	690.465	ESI pos	1.001	5074	4577	3919	2516	3662	2368	2875	2539	2899	3324	5170	3313	4304	1494	2088	4048	1700	3921	1991	3844	1191	2168	1888	2849	1697	1738	2622	5020	4490
1.00_623.41				5	623.409	ESI pos	1.001	3221	1120	2755	2920	2604	3176	1380	3082		1021	4216	907	2641	3480	4455	3994	997	4006	2248	1671		1049	2934	1636	2098	1845		1149	2758
1.00_706.47				5	706.465	ESI pos	1.002	3492	2664	3404	1726	2603	2632	2227	2997	4748	2247	3111	3439	2819	2293	3966	3393	2837	3894	1839	1423	1863	2035	2994	1917	1187	2142	4262	4904	2083
1.00_692.45				5	692.451	ESI pos	1.002	1877	3686	4686	3513	3161	3959	4113	2573	2296	3891	4433	4170	3988	4166	4101	4173	2798	3475	2989	4736	1536	1713	2529	2578	1258	1618	3423	3508	3206
1.00_504.46				5	504.464	ESI pos	1.002											1452	1566			1754	1723		4856	2875										1488
1.00_182.15				5	182.152	ESI pos	1.002	1325	1667	1845	1408	1979	2588	2806	2929	1688	2538	1014	2671	4732	957	2284	1619	3266	1491	1758	2508		1529	2977	1712	1358	3137	3050	1561	1210
1.00_578.39				5	578.387	ESI pos	1.002	4165	3802	3363	1607	1768	4045	4641	3431	2151	1462											1447	728	2097		1652	1700	2033		2077
1.00_610.35				5	610.354	ESI pos	1.002	1886	1070		1313	1987	1931		3742	1305	3662		298	1327	1952	1635	2477	837	2959	2508	3666	1474	2043	2423	646	982	3213	1830	5133	1115
1.00_734.49				5	734.486	ESI pos	1.002	1988	2743	1321	1817	1467	2369	3089	2836	4170	839	2350	1707	2629	1408	3389	2596	1920	2611	1723	3046	2344	1010	2424	1781	1572	698	2695	2635	2114
1.00_282.28				5	282.28	ESI pos	1.002	46308	3626	24185	6165	186440	41441	38077	127004	11926	462	1086	77195	148797				1453					40768	79465	3875	2269	7728	94054	504
1.00_511.45				5	511.452	ESI pos	1.002												6097				1760		1406
1.00_806.54				5	806.542	ESI pos	1.002	1583	1522	782	495	855	776	1611	1352	665	664	937	1197	1283	676	779	1667	988	679	1311	2294	1051	921	1401	537	1426		1481	1248	1471
1.00_551.37				5	551.366	ESI pos	1.002	7297	4047	5658		5462	4172	6958	5592	2374	2597	4315	4319	6274	3617		2470	5396	2219	3626	7453	2497	3902	3884	3660	2524	2456	5045	2528	4337
1.00_464.43				5	464.432	ESI pos	1.003		3705	2355	1377		2396	1039	1209	2353	1617		3874	1390	6974	3251	2257	1656	3043	1518	2935	644	2154					1919	2201	3228
1.00_388.29				5	388.294	ESI pos	1.003		14072	15649					16745	7790				18003		19819		17221		13998	10936
1.00_438.35				5	438.352	ESI pos	1.003	2615	12407	9781	6662	4930	4026	2478	12769	1953	3516	2175	3899		18082	7048	15408	2254	2351	3613	9622	2128	6122	5770	3401	6375	3017	4850	6600	5321
1.00_490.46				5	490.46	ESI pos	1.003	8088	15552	14171	10132	5820	12699	10489	10511	12428	6211	10894	14424	14865	10705	17217	14254	8287	18676	12244	11539							13214	14834	13818
1.00_353.30				5	353.303	ESI pos	1.003	2312		18315		10560			17953					6976		7243							1824			3757		19080
1.00_256.26				5	256.264	ESI pos	1.003	11217	13634	16091	6889	28310	16036	14049	27990	24230	4973	7165	16976	18398	9244	10394	6278	18104	14273	29689	23622	9168	8219	4306	3172	4705	7119	9889	8524	10203
1.00_308.28				5	308.281	ESI pos	1.003	28495	24827	95471	15263	38398	199899	109205	21201	35843	46541	9620	64072	83794	19029	44977	30486	20166	133573	20149	26092	16424	77658	27314	26426	87186	30937	18478	131198	9971
1.00_413.37				5	413.37	ESI pos	1.003			1853		1846	2254	1658	9548		1313	10190		1301	10833	6634				1206			2735	587		814		5342
1.00_152.11				5	152.107	ESI pos	1.003	1953	3162	3359	1564	2427	3400	2826	3005	3397	1585	2838	3243	4171	2228	4583	2257	3775	3654	3699	4177	2341	1438	2673	1351	1133	900	2101	1171	1720
1.00_211.14				5	211.137	ESI pos	1.004	16362	16052	4216	17240	16848	14853	16940	63750	19205	13788	30963	30464	3635	6940	64618	107319	76948	16045	37839	15895	15766	15747	16392	16065	15856	16171	9787	10464	18757
1.00_382.34				5	382.339	ESI pos	1.004	2904	1639	3775	1370	1457		1899	1361	1060			797	4154	1104	2685	989		1371	1035			1250	2101	644	674	674	2497	1124	1046
1.00_604.39				5	604.391	ESI pos	1.004	6333	4732	6420	5999	2117	6873	3370	5364	7100	6265		1352	7439	3230	6339	1848	6411	2049	4612	4322	4826	2675	3949	3374	3737	3036	4691	4757	5285
1.00_523.35				5	523.353	ESI pos	1.004	4811	5159	2048	2862	4627	2850	4399	3486	1713	3318	3788	3740	5745	3965	3824	6979	3078	3181	4428	1881	2494	2844	1316		2061	1180	5131	3631	5930
1.00_366.30				5	366.301	ESI pos	1.004	1450	5905	4002	4086	4152	9919	2912	6612	2078	2957	1814	1436	2290	3472		1378		1050	1688		5524	982	2492	1448	3444		7732	2738	2260
1.00_210.18				5	210.179	ESI pos	1.005	683		8504	710			6620			5011	2755	3832	2887	6176	6274	3674	1638	7751	1720	1299	1322					1507		5472	2455
1.00_500.39				5	500.39	ESI pos	1.005			3759			1787	2194				1852	2224			2148		2162	5913									2440
1.00_545.38				5	545.384	ESI pos	1.005	7118	5944	2178	4150	3515	4234	5565	6759	2876	3618	6496	4287	5085	3471	6921	4009	5189	6760	4137	3384	3827	2194	3519	3555	1975	2239	5366	7872	3440
1.00_736.47				5	736.471	ESI pos	1.005	2669	1807	1361	1269	2189	3192	1081	1117	2219	2522	1584	3022	2910	2492	2933	3286	2422	1892	1856	882	925		2833	964	2118	1348	2395	2654	2250
1.00_897.72				5	897.725	ESI pos	1.005	239	1679	440	415	267	1435	163	1068	1239	1201	1434	1757	3473	4263	3746	2764	1628	2946	3064	3339	159			315			1441	3377	2110
1.00_410.32				5	410.323	ESI pos	1.005	2062	1920		5342		2453		2300		2036		5825	1957		2770								1798		1270	2477		2246
1.00_439.30				5	439.298	ESI pos	1.005	3238	5031	3108	2828	2612		2951	4970	2998	6156	7078		3610	6368	7710	8192	2635	8819	7687	6909	2238	5390	2237	1771	5827		7900	4771	5645
1.00_720.47				5	720.471	ESI pos	1.005	3544	1254	3658	2823	2314	942	3506	2004	3917	2860	1734	3049	3118	3939	3067	2889	1860	3851	1193	2519	1915	1514	2413	1457	820	982	3643	2647	3201
1.00_352.32				5	352.319	ESI pos	1.005	23029	23406	79257	20725	53174	42155	33740	69379	13221	19890	26203	33154	60950	35872	71502	9889	12324	32328	15533	1006	854	18307	26354	9393	26183	11355	77919	27709	4375
1.00_656.49				5	656.494	ESI pos	1.005	4922	1340	1451	1107	3101	1277	2913	3380	1152	2733	2484	2422	2270	607	2882	1442		1530	1186	2174	3020	1484	2307	791	1348	976	2662	1427	2408
1.01_454.30				5	454.303	ESI pos	1.006	3066	1672	4820	2693	3574	2979	5074	3117	4214	3235	5198	1346	4212	5474	6237	4381	5283	4616	4763	3756	1120	1325	3410	2007	1497	2677	5336	5723	3360
1.01_483.33				5	483.327	ESI pos	1.006	6681	7153	6455	6087	4527	5277	6594	5112	5148	3777	8109	5751	5282	8427	8298	5369	5058	5032	4729	7381	4792	1964	3226	4463	3330	1643	8473	5527	7888
1.01_467.45				5	467.452	ESI pos	1.006		2861	4323	714	934	908	1976	1706	2219	3131																	791
1.01_452.39				5	452.393	ESI pos	1.006	10212	7604	16189	9187	11237	16902	13244	9860	11182	8735	8571	9161	24328	9947	14871	12890	12960	13351	9564	10892	18343	12963	7399	8171	9265	10045	13700	14676	13244
1.01_394.35				5	394.35	ESI pos	1.006	9808	10024	9794	8350	10776	12217	20472	7361	10541	8959	7387	7004	12568	564	5993	8406	7371	3566	7208	7846	7853	5765	7028	7426	11254	7763	12223	9582	11312
1.01_233.18				5	233.176	ESI pos	1.007	16623	16147	16616	22581	23832	14516	15657	20553	13329	14515	13933	16499	13602	15879	15345	10650	8593	7454	5001	4686	2881	9072	8933	7699	7857	7601	5309	6747	4625
1.01_524.33				5	524.328	ESI pos	1.007	2211	3277	1867	3895	4682	2444	4108	2556	2346	2071	5034	4508	5412	5709	4006	6179	4666	5034	2235	2226	3379	3225	1511	2645	2029	1855	4230		6954
1.01_676.44				5	676.437	ESI pos	1.007	2219	2787	2520	2935	3716	3473	2926	2948	2963	1845	4752	2595	2117	3716	3609	2951	2806	2321	2934	1531	3614	1923	2416	2752	1931	1534	3891	2835	1993
1.01_762.50				5	762.504	ESI pos	1.007	2113	853	1426	1653	2019	947	663	2725	1166	1133	1926	1997	1876	680	1823	1862	1963	2620	2070	2315	1531	1358	2441	730	1526	698	822	913	1307
1.01_606.38				5	606.382	ESI pos	1.007	6205	6134	5718	6295	6859	6650	6818	7191	5228	4021	9257	2730	8255	7095	6633	8470	5462	5275	5552	7483	6245	5968	4096	3940	4719	3446	7569	6106	7134
1.01_410.37				5	410.37	ESI pos	1.007	994	3724	11218		10215	7303	5274	10181	1014	1972			11282	5812			1098	1191			1423	2624	3447	2125	4752	1883	16392	2265
1.01_247.16				5	247.156	ESI pos	1.007	1759	8002	5612	6361	4185	17216	1177	4624	6911	1747	5087	1969	2077	6937		1332	2660		6158	5547	5516	1822	6090	8107	1385	16353	1770	1947	4640
1.01_804.56				5	804.558	ESI pos	1.007	2284	2231	1430	1217	1834	1684	2513	1610	2490	826	2010	2186	1597	2960	2238	940	1512	2637	578	1529	1356	865	1612	892	1014	492	1320	1913	1416
1.01_846.62				5	846.624	ESI pos	1.008	2238	1536	2116	606	282	758		601	1219	508		2326	766			1617	1668	713		1245	259	954	1084	355	484	870	657	1949	1445
1.01_485.46				5	485.459	ESI pos	1.008	1656	2498	3759	1298	1954	2992	2711	2231	1313	1535																	978	1050	1240
1.01_263.22				5	263.219	ESI pos	1.008			5335		1531	8136	663	6184				935	6995		10825		1459	5946	5120	4620	1242		4756	5080	4147	4476	7580	5851	7586
1.01_407.28				5	407.277	ESI pos	1.009	8821	7821	10384	5000	6495	7736	7234	7442	8508	6265	11109	8899	5625	10492	12586	8672	6227	10244	7792	10719	7683	5629	5089	4381	4429	7445	6420	6448	7179
1.01_391.26				5	391.265	ESI pos	1.009	8920	9063	8651	7986	7489	7279	9080	7783	8167	9854	10658	7082	9313	7830	12017	9664	5221	9537	7816	10204	5406	5478	6625	5693	4534	4690	9165	9239	9787
1.01_220.20				5	220.195	ESI pos	1.009	2167		1306	685			1202	1241	705	865		221		1147		2690	2227	1558	496		536	292	829	434
1.01_312.24				5	312.239	ESI pos	1.009			5384					3148	3429			1385	4792		2605		5378		2171	3706
1.01_142.12				5	142.123	ESI pos	1.009	267	668	3891	384	1906	470	1301	3121	2779	924	1713	2544	5290	1375	3419	1607	3919	3015	2600	2966	472	680	1436	336	247	800	1935	1704
1.01_541.39				5	541.385	ESI pos	1.009	2774	2849	3267		1666	1744	1228	2539		2621	7095	6381	1588	3032		4557	2424	2051	1631	2101	2265	2889	1916	1244	3507	2160	1685	3393	1898
1.01_512.38				5	512.376	ESI pos	1.009	2383	6220		3159	1681		4035	2893	3775	2436	5012	3950	1891	3897	3966		3924	3291	3273	4598	2747	1531	3817	1319	1563	2233	2315		1919
1.01_323.22				5	323.216	ESI pos	1.009	11240	9219	10051	12537	3708		11108	10219	9836	8625	13356	10556	9677	13057	9434	14637	8740	12701	8213	12515	9273	8582	3835	5984	5456	5878	13356	13628	10858
1.01_629.42				5	629.42	ESI pos	1.009		766	3299	940	4685	1183	954	962		1343	1741	1559	1043			1118	1610	1438	2277	1356	1796	1425		1253	1702		2542	964
1.01_188.13				5	188.128	ESI pos	1.01	3006	6205	9078	2246	5346	2681	4190	9983	8206	3286	4872	5475	16551	4739	10371	4882	11144	8054	9099	8248	2189	2125	5288	874	2478	2037	6457	2590	2307
1.01_512.49				5	512.491	ESI pos	1.01	1402	3982	2598	1913	973	1368	915	1555	3773	3023	3342	4168	1642	2801	4307		1898	1468	2339	3230	992	2108	2455	1967	1031	2276	1911	1979	1102
1.01_230.24				5	230.24	ESI pos	1.011	2889	3753	1739	3550	2998	3861	3119	3248	3703	2448	3213	2862	3767	3719	3927	3605	3017	3487	3001	2993	2857	3315	2854	1400	2178	2120	3958	3422	2735
1.01_678.42				5	678.421	ESI pos	1.011	3286	3442	4932	3211	3327	3566	3500	3057	3252	3888	3728	3945	4171	2750	3757	3898	4224	2756	2780	4660	2893	2306	3092	1412	1994	3403	3090	4374	4563
1.01_335.27				5	335.27	ESI pos	1.011	2881		12171		2681			3211							21215			8405				3143	2048		1884		2037
1.01_469.33				5	469.33	ESI pos	1.011	4340	4969	6950	4660	3435	4117	3477	1976	6031	4888	5293	5228	4451	7223	9295	5648	4616	7013	5528	5994	5139	3760	3088	3332	1529	3514	6096	6162	4961
1.01_643.47				5	643.469	ESI pos	1.011	1195	1202	3543		2546	1873	2532	2018	1334	1106	2193	2673	1151	2732	3384	2367	1206	3449	1132				3286	1561	1063		3093	1879	2816
1.01_263.19				5	263.194	ESI pos	1.012	4660	4081	4510	4238	4191	5590	6408	5264	2656	5298	5015	4571	3862	6148	4185	5389	5747	6656	6128	3329	3631	4221	1984	3020	2939	2509	2024	3676	5646
1.01_384.35				5	384.349	ESI pos	1.012	1938	667	2138	767	1655	1608	2316	1749	1145	1441	1041	1109	1981	3240	2299		2897	1080	1225	946		1500	612	878	1196	818	1790	1757	1813
1.01_279.20				5	279.202	ESI pos	1.013	10192	11438	11670	9820	9840	9887	6663	11533	7631	5983	11966	7419	11354	9979	13724	12563	11751	11097	9402	9977	7441	6687	7337	8586	3856	4269	10113	9405	10170
1.01_277.23				5	277.227	ESI pos	1.014						12856
1.01_686.53				5	686.529	ESI pos	1.014		366	5221		422	309		2545			2344			2821
1.01_582.34				5	582.337	ESI pos	1.014	317	937		1300	275	2322	1180	1265	1243	2356			1063			1378	1997		839	1197	783	527	280	882	307		3430	1865	1244
1.01_294.26				5	294.262	ESI pos	1.014						20428																1675		694		1797
1.01_588.38				5	588.378	ESI pos	1.015	6102	6885	4036	4567	16438	4152	6355	7575	4826	3740	3929	2859	7040	10366	5722	5962	5968	10588	5176	4277	10210	3548	8916	3738	4179	6674	5113	6496	3344
1.01_424.32				5	424.324	ESI pos	1.015		4110	6686	3938	5600	5526		5093	2696	3511	9116	3130	2032	2511	3641	2513	1404	2281	3715	7871	1650	2430	6273	2302	2116	3408	2676		5051
1.02_428.29				5	428.291	ESI pos	1.016	7260	3803	2344	4121	5260	5020	3762	5921	5276	5081	4489	4127	4920	3801	6592	6394	4636		5043	3249	4591	4076	4108	3385	2698	1545	6642	3684	5986
1.02_295.22				5	295.22	ESI pos	1.016	22164	19828	20733	18963	17534	18470	19550	23139	19112	18777	27361	22581	26161	22971	31790	26506	20221	23491	21054	27488	16400	14583	16867				24328	22121	21820
1.02_930.85				5	930.848	ESI pos	1.017	445	433	295	37	469		153	695		401	14594	5803	3706	7631	2110	11731	264	9486	1003	5312		40					1299	1256	2466
1.02_438.38				5	438.377	ESI pos	1.017	15871	10617	22422	8651	16359	22895	18340	10854	15016	9368	11795	17238	18721	11314	15314	9641	10912	10723	9947	11609	18287	7411	10315	10338	12252	11812	18296	17167	15595
1.02_708.47				5	708.469	ESI pos	1.017	3182	3540	1372	2897	1525	2470	3193	3354	1621	1029	2271	853	3692	3132	3118	4054	1753	2565	2506	2962	2857	2622	2033	1672	815	2863	2471	1805	3621
1.02_732.48				5	732.484	ESI pos	1.017	4157	676	5165	2211	1273	1158		2088	1811	1924	4780	2572	3572	1456	3319	1504	1465	1564	3639	1512	2584	2575	1425	1525	1866	1003		1160	1463
1.02_277.21				5	277.207	ESI pos	1.017	11235	16668	12772	11149	11468	4297	8137	24394	10487	7747	13737	12257	12905	12777	23226	12273	13156	8009	14464	26522	9072	1482	1621	2991	5166	5539	9163	5298	6102
1.02_497.30				5	497.3	ESI pos	1.017	7979	7207	3278	3096	4197	4471	5022	5137	4867	3237	7737	6435	2264	4299	3756	5161	2182	4055	3182	6069	1748	3128	6187	4187	4820	2434	3813	2058	6465
1.02_143.10				5	143.101	ESI pos	1.017	4488	3220	4524	3098	5078	5802	3860	3575	4778	4315	4299	4745	6753	3689	6064	4210	5325	5031	4767	4116	3799	1871	3849	2600	1931	4558	4694	4661	3602
1.02_326.30				5	326.304	ESI pos	1.018	4423	5556	15039	1970	3216	7322	7809	14493	4642	6655	15063	15127	24151	14120	26606	12690	12172	23629	10059	3636	3081	2607	4769	1420	2564	3167	16466	4238	4324
1.02_411.32				5	411.315	ESI pos	1.018			5011				2806	6524		2934	19095	3259	17778	7766	17633	20822		14155		1307							10488	2995
1.02_210.16				5	210.155	ESI pos	1.018	2846	3964	3883	2837	6359	4209	2206	6279	4958	3398	3060	3139	7922	3904	1727	2139	3873	1198	3078	3214	3163	4940	6877	2915	4241	3160	4449	2335	1485
1.02_294.23				5	294.231	ESI pos	1.019	11407	23288	15980	17100	18728	1548	9628	36448	17028	16037	15018	17610	22275	16062	22453	12313	17477	7642	18725	34576	14136	6307	13917	2416	3547	4800	18838	2073
1.02_71.05				5	71.0488	ESI pos	1.019	1708	1132	1437	1113	827	988	1080	1235	1413	1279	1189	1188	1302	1030	1299	1240	919	931	816	1204	1204	740	669	662	833	976	1247	1236	1144
1.02_551.47				5	551.47	ESI pos	1.02						1356										2230		1399	729							386
1.02_151.10				5	151.1	ESI pos	1.02	11997	11767	12290	10696	12234	23102	12641	11156	14408	11082	13326	14534	12857	11844	17424	12043	11090	15451	12512	12521	11695	11049	11420	11189	11865	10215	12667	14119	13411
1.02_651.41				5	651.406	ESI pos	1.02	4178	3705	886	4643	2620	1651	4607	3307	1227	2267	2864	1299	3845	1828	323	4168	4303	1499	3767	4058	4106	2798	2229	2405	2937	1934	3597	3076	1386
1.02_541.35				5	541.35	ESI pos	1.021	1684	2844	1663	1633	3537		3607	1372	1818	4328	2436	1496	1944	2714	3180	1580		1385	1685	4473		1878	2464	1712	1234		2992	2093	1397
1.02_410.35				5	410.351	ESI pos	1.021	2222	4073	22818	2729	9811	7723	2196	7220	1220	1078	7406		8832	5229	3427	2582		1191	1033	3826	2238	1508	1107	2657	3525	1883	5419	1638	4223
1.02_500.34				5	500.342	ESI pos	1.021	3072	6229	3556	3168	5489	5079	2855	7445	6922	4381	6272	5139	5276	6240	9199	5851	5167	2540	7447	7157	6494	2940	3514	5999	4425	1262	5787	3068	8334
1.02_780.49				5	780.487	ESI pos	1.021	1976	1214	1994	1051	1413	1361	2101	1943	985	1579	1158	1135	1261	1650	1631	805	898		601	1329	1205	1784	921	1185	1086	871	1281	1125	1160
1.02_307.21				5	307.212	ESI pos	1.022	7005	9135	9623	9232	6391	7613	8742	10036	2772	8159	7385	8376	10220	9414	7528	8969	6870	10064	9363	7513	5096	6993	5358	5606	2263	5435	10425	8480	9818
1.02_788.61				5	788.606	ESI pos	1.022			5672	432				423			231	388		266
1.02_339.27				5	339.268	ESI pos	1.023	4507	8610	3941	2861	2317	2995	6550	3125	3194		6108	3579	2518	2773	15001	1486	5878	10472	6641	8794	1249	3816		1033	1446	3428	5335		3054
1.02_281.24				5	281.238	ESI pos	1.023			7878		9725	1640	1820	5729				5171	12727		4512	2108	4600		7604	3793	1458	1204	8124	1479			15474
1.02_376.31				5	376.307	ESI pos	1.024	79797	78706	74800	55927	78157	132678	63114	50433	108108	59465	107558	142474	76217	104689	137931	51617	53453	108301	86074	60643	108009	40306	50975	72487	67621	53115	91616	98064	82651
1.02_680.42				5	680.421	ESI pos	1.024	3470	3663	4583	2079	4489	4489	3137	3022	3790	3971	4712	4179	2654	3922	5603	3769	2905	3615	3258	2713	3100	3305	2895	2984	1983	2337	4012	4024	5103
1.02_659.47				5	659.467	ESI pos	1.024	1942	921	2403	2137	1932	2142	2246	3193	1950	823	2016	1476	1780	1676	2279	3773	1815	2007	1959	3720	3276	2249	1036	1369	2030	1247	2614	1734	2085
1.02_579.38				5	579.385	ESI pos	1.025	5235	1689	2834	1543	3816	1616	1524	1356	4158	2821	1470	3660	3163	4915	2058	1648	1507	4003	3949	3186	2555	2619	3690	2457	1419	1430	3557	1800	5559
1.03_156.13				5	156.129	ESI pos	1.027	550	2176	1753	783	1313	1193	479	2707	2761	968	2146	2211	3307	1168	1660	953	2374	1186	2820	3293	625	1677	1078	672	765	640	3225	396	456
1.03_595.50				5	595.497	ESI pos	1.027	871	2918	9505	629	978	1144	3278	5168	950	7981	2525	3798	9146	12941	11047	8833	7552	4788	1341	1488	2932	657	2907		4531	2575	3026	6539	3056
1.03_261.18				5	261.182	ESI pos	1.028	3167	1812	3656	2146	1809	2844	3247	1300	2973	3317	2857	3173	3761	3867	3177	3257	2316	1768	2271	2260	1534	1872	1815	650	2342		3241	1731	3108
1.03_340.27				5	340.268	ESI pos	1.028			2438		2102			5512	1887	1684	2459	1146	1153		1926		2637		2536				853				2229
1.03_280.26				5	280.263	ESI pos	1.028	12619	20948	28485	10963	32959	22899	13735	42299	22350	6715	18768	23990	51544	13603	36762	10543	25131	21324	31696	29653	5195	15927	28131	8275	7353	8593	56767	13056	13810
1.03_422.36				5	422.36	ESI pos	1.028	4047	5166	5728	3543	5334	3955	2936	4861	3479	2351	1725	4478	6084	2030	6372	2181	5822	4308	1487	3242	3269	3017	3320	3337	2862	2316	2941	3490	5716
1.03_510.43				5	510.435	ESI pos	1.028	3467	1829	5490		4045	6673	7525	996	2648			2218	8614		4551	3458	5336	2460		1159	13764				1011	1560	3879	1793	1571
1.03_688.46				5	688.462	ESI pos	1.028	4627	2034	2808	1715	1477	3197	817	3488	1629	2137	4051	1920	2779	2872	3848	1744	1648	1135	3776	3127	1878	1549	804	1979	1288	1474	4255	4277	3202
1.03_496.42				5	496.42	ESI pos	1.029	9770	10831	15685	7784	8599	13811	13506	7873	9014	3838	4120	7655	42291	7823	14516	11021	13461	12114	6681	7794	18697	18275	6370	6633	7523	9590	11068	16738	12591
1.03_247.18				5	247.184	ESI pos	1.029	107	1368	1157		1469	993		1750	1363	1941			1081		4770	2242	745		549		910	1128	1388	328	1387	428	1282	1496	1223
1.03_396.33				5	396.33	ESI pos	1.03	20229	7180	16377	12122	5741	10623	9741	6835	4340	6797	11280	15315	15794	7789	75021	8082	6769	11039	11690	11362	7238	8050	4260	4004	4941	1125	14807	13468	13449
1.03_379.29				5	379.285	ESI pos	1.03											8447				8057			5141
1.03_540.33				5	540.326	ESI pos	1.03	2487		1219	4964	2560	4163					897	3084	1828		355				2609			3835		249	2995	2365
1.03_659.45				5	659.446	ESI pos	1.03	2112	1768	1232	1305	1276	694		1646	2239	1332	715	2062	869	2693	3607	1424	778	1878	2034	687	688	1745	1412	1427	609	1291	1013	2035	1534
1.03_307.24				5	307.244	ESI pos	1.03						6644									21784
1.03_222.15				5	222.15	ESI pos	1.03	3718	8513	5596	3053	3002	2374	2808	3696	2864	2891	33514	3137	4077	4282	24503	12808	13852	26429	3285	3878	2340	2727	2585	2562	2839	2683	2679	3124	3052
1.03_453.30				5	453.299	ESI pos	1.031	2520	5870	3250	3738	1863		2144	4721		5682	6426	1953	5831	5551	2575	6224	3574	2238	4967	7802			4517		2355	1621	4017	2654	5856
1.03_298.27				5	298.272	ESI pos	1.031	16969	39448	50110	18376	26907	22916	25752	70999	44871	11493	40092	38374	83757	27450	68482	23290	50642	44040	62553	57376	14316	16493	17115	800	11648	6502	68913	15936	17971
1.03_738.45				5	738.455	ESI pos	1.031	1547	1268	2501	1668	1021	1360	1804	569	1488	1429	1549	1472	2121	1634	2378	2734	1560	774	1355	1572	1193	1294	709	1201	547	1116	2378	933	1010
1.03_324.28				5	324.276	ESI pos	1.032	910	4538	7788	5307	1759	6120	6976	4175	3858		4160	4507	9414	4678	48263	1467	2381		4341	3961	1012	2874	1619	1457	3459	2004	11543	5950	6456
1.03_217.16				5	217.16	ESI pos	1.033	10368	6191	18017	7858	8553	7553	23024	6049	10733	12708	7613	11450	10815	7641	8981	10271	6102	20893	6795	6274	4737	18503	4299	5715	15398	6547	3503	19748	4434
1.03_553.34				5	553.344	ESI pos	1.033	3582	1733	4488	5506	4036	4705	3047	5233	4431	4759	5130	6092	6183	3095	7737	4915	2561	6703	3339	4666	1354	2326	2009	3875	2743	1653	6058	5999	5845
1.03_278.21				5	278.213	ESI pos	1.033	5942	19935	13220		1592			8897			78528	4404	9712	9378	59306	28681	32671	64690					4645				4950
1.03_356.32				5	356.322	ESI pos	1.033	3633	7519	13412	1169	5275	2153	5622	18173	8545	4129	6947	6303	16858	8203	16420	2535	12341	9670	12750	11691	1608	3910	4765	1614	1033	547	17397	1825	2300
1.03_584.36				5	584.355	ESI pos	1.034	4558	1291	1705	1639		5001		1151	1262		5387		1881		1553		1589	1418	2107	2297	2172	2887		1332	1009	1192		1400	1336
1.03_502.36				5	502.362	ESI pos	1.034	11870		15928			2568					5199	5492	6415		5822				10110	2834	2331
1.03_413.27				5	413.269	ESI pos	1.034	6382	5126	3648	2839	2573	4310	5904		5231		4846	1879	2526	1810	5299	3539	2782	3171	4731	1673	3944	3872	5222	1805		3717	5095	3485	5887
1.03_604.53				5	604.53	ESI pos	1.035											5183	3647	1660	2649	1914	3475		4031		3903							629	1032
1.03_296.24				5	296.24	ESI pos	1.035	4797	8024	3220	1558	2020	2869	2782	4290	6985		12869	2880	3810	9936	13497	2553	1817	3793	3508	2485		3609	1977	4614	4531	7068	3095	6207	6445
1.03_343.31				5	343.315	ESI pos	1.035		1697						3435	902				2923				994		1876								3334
1.03_324.25				5	324.254	ESI pos	1.035	4793	4108	4026	5307	6132	3972	4025	3813		3300	3204	4790	1982	3630	3605	4283	3799	6265	4341	5966	1010	1519	4474				1757	5476	4409
1.03_339.29				5	339.285	ESI pos	1.035		3214	7143			3182	1124	9358	2376	2682		6055	6966			1486	3409		6165	4654	2186		2869		1211	1207	9710	4241
1.04_482.40				5	482.402	ESI pos	1.036	16983	14249	27447	12978	17317	25188	17266	17133	14342	11667	6291	19805	17915	15113	13611	16305	9208	6656	2151	11965	17166	8477	7469	8404	6564	10956	15770	15325	16763
1.04_657.40				5	657.399	ESI pos	1.036	1304	2525		1755	1728	965	690	1275	1880	1267		1188	2399	1376	1460	2425	786	1586	719	2476	1767	1223	1366	793	1418	755	1666	2103	3326
1.04_394.33				5	394.334	ESI pos	1.036	6523	1456	16512	6342	6267	13101	1809	10831	6218	5160	7256	13401	9104	7253	9752	6480	5358	6838	5150	5658		4595	1546	3564	1913	3974	7114	6635	3297
1.04_296.26				5	296.257	ESI pos	1.037	10358	13240	27891	12198	25406	15151	19523	45279	15921		11835	26102	45334	2661	17964							12508	15519				55059
1.04_200.20				5	200.201	ESI pos	1.037	15551	23411	26923	17558	20273	23736	13099	19545	17291	16173	32104	14302	36456	21646	33822	28527	25303	32139	20111	27922	12320	16364	22319	16933	16209	17024	18700	8598	10687
1.04_330.22				5	330.224	ESI pos	1.038	6691	9569	8634	6096	6432	7921	11551	6896	7532	7871	3630	4133	6788	12239	7500	10240	4730	6458	5542	8040	3350	4825	2935	613	1470	4426	7642	7848	9643
1.04_483.37				5	483.374	ESI pos	1.039			4744			2664				1074				1642								1439	1025
1.04_640.37				5	640.367	ESI pos	1.039	1180	829	3974	1620	1166	2621	1065	981	3376	2209	1134	3057	5113	2043	2541	1168	2066	3233	3058	1145	3341	1672	1557	1975	1860	2571	3719	2217	2556
1.04_589.37				5	589.374	ESI pos	1.04	3694	2252	4645	3316	6387	2405	3284	4526	4560	3660	3056	2213	3678	4493	3815	4793	3450	3731	3517	4385	5084	3654	2784	3808	2353	2053	4367	3647	3684
1.04_776.48				5	776.482	ESI pos	1.041	4708	592	4117	1043		928		788	1133		4620	1527	2361	553	3508		1176		2949	469	1496	827		1047		535	2545	1065	1676
1.04_300.22				5	300.222	ESI pos	1.041								2911	1180			2592	1758		4589		4589		2951								1601
1.04_579.52				5	579.518	ESI pos	1.042					389						3700	968		466		1468		636											973
1.04_456.29				5	456.294	ESI pos	1.042	4004	3863	1859	3327	2292	1454	2495	2714	3541	1956	2169	3743	1444	4439	4363	1539	3025	3018	4612	4422	2585	2569	4020	2754	2866	1778	4034	3429	2276
1.04_554.42				5	554.417	ESI pos	1.043					1307				1149			2602	1860		1962	1569	543		809		278							1775
1.04_628.39				5	628.387	ESI pos	1.043	5189	846	3608	3471		1685		1031			2085	1192	2358		4779				2932		1286	2959		1146			1269		1770
1.04_738.42				5	738.423	ESI pos	1.043	1012	1674	740		726			2262	822		1547	1111	760			997	1052	1243	556	783		577	335	121	838			2073
1.04_300.28				5	300.276	ESI pos	1.043	631	2317	2048			2080			4446		1588	1580	3599	1850	2706		1161	1094	2452	3372				572		693	2741	2997	1857
1.04_577.52				5	577.519	ESI pos	1.044								330			17440	6053	4678	5805	5598	7124	437	8867	1901	6438			278				3512	4394	3425
1.04_186.18				5	186.184	ESI pos	1.045	4504	6391	6430	3472	4066	3889	3068	4560	3815	3875	8484	3256	4914	4571	8303	6428	6298	8445	4517	6148	2591	3066	3529	2947	2352	2729	2731	985	1864
1.05_628.42				5	628.416	ESI pos	1.047	1518		1958		1405	3387		881		1037	3543	2375	1891			1711	774	771	2533	1851	1244		1343	949				1220	1196
1.05_568.47				5	568.474	ESI pos	1.047	2611		2700		539	2365	877				828	562	1464	918	1057	790	1937	844			2232	1825			626	842	2640	4516	775
1.05_573.35				5	573.348	ESI pos	1.047	5234	3437	3768	2198	2032	2237	4087	2064	3405	3313	2541	3128	3613	2895	2152	3339	2154	1119	3411	3025	3235	1681	4026	1214	3244	3037	2328	3956	3120
1.05_469.35				5	469.354	ESI pos	1.047			5561			2291							3947		1302														2378
1.05_454.37				5	454.373	ESI pos	1.048	3138	1191	39529	2403	1617	5079			2567		1408	2333	4674	1289	6313		1381	1271	2413	1438	908	2711	1159	683	2108	884	4081	2341	2426
1.05_468.39				5	468.388	ESI pos	1.049	7205	10660	18742	6746	8339	15764	7048	9611	6983	7656	6524	8163	31601	10404	9003	11821	4690	11502	7041	6880	13672	9791	5915	6602	9554	9274	11063	12240	13459
1.05_576.53				5	576.533	ESI pos	1.05	328	333	523		352	342	309	778	648	248	9280	8593	5606	4011	8093	6531	10693	7243	12619	7989			312		228		5540	5632	5384
1.05_257.21				5	257.208	ESI pos	1.05		1235	3775			2788	3092			850	1297		1754	3506		1191	1015	5390		3463		1916		1190	2496				2447
1.05_640.53				5	640.533	ESI pos	1.05	4960	1846	3197	1693		2179	525	883	504	648	1252	587	2276	1738	1055		875	1406	2874	702	3856	2428	934	1435	795	1300	2345	2744	2508
1.05_554.46				5	554.458	ESI pos	1.05	4100	3222	3756		3543	4506	7537		879	715	681	1927	13783	1516	4011	2398	7730	4505	1757	1520	12728	1363		641	2861	1107	5850	3995	3475
1.05_203.15				5	203.148	ESI pos	1.051	2364	2946	4524	2847	3040	2487	4860	2318	3419	3199	3335	3334	2777	2373	4157	3451	1700	4264	2790	2958	2260	4253	2006	1658	3852	1188	967	4338	2619
1.05_440.34				5	440.34	ESI pos	1.052		3638	2769	5194	1753	2043	5758	1767	3774	1693	6422	2298	5596	7813	2410	3602	3873	1843	5502	5453	5935	8211	1900	1426	2630	1819	5570	6923	6389
1.05_319.22				5	319.217	ESI pos	1.052	2676	2354	3186	2753	3536		5070	5807	1336	4402	1710	4918	3036	5418	6824	2337	3754	3778	1271	3436			2359		2301	1404	4697	1823	1285
1.05_279.21				5	279.214	ESI pos	1.053	4044	3703	8568		1303			6540			23435	3736	10363	6754	20815	11793	12311	20330	5628	7572		1095					11123	5866	6950
1.05_411.29				5	411.293	ESI pos	1.053								2960			2510	10537	6656	7994		3038	594	9606	1270	1342							5432	10035	12454
1.05_321.24				5	321.236	ESI pos	1.053			1984		3146						13433	11641	14194	12435	23347	12284	11239	13541	10171	14075							10572	10900	3239
1.05_395.26				5	395.259	ESI pos	1.053	6232	4089	5428	3214	3622	5163	2363	3900	5067	3328	4090	3495	2894	4843	6240	6899	4284	4900	7114	6643	3239	4419	4408	3921	2539		5099	3349	5406
1.05_547.52				5	547.516	ESI pos	1.053	21051	5406	4591	3794	19695	5564	6908	11535	1891	1434	5601	13418	24608	12009	12877	11673	3243	21558	5346	11526		3235	10288	404		2906	7340	10323	4036
1.05_623.58				5	623.576	ESI pos	1.053	2041		674	282	3337	456	511	1179	176			1137	3392	208								379	1179		243	288		263
1.05_268.23				5	268.226	ESI pos	1.054	6947	8803	15422		8768	6340	12759	21826	2544	14531	22277	15727	19178	21486	22610	18597	13369	11758	8481	10845				4576	9426	4145	5088	8620	6385
1.05_369.28				5	369.278	ESI pos	1.054															16023
1.05_368.30				5	368.301	ESI pos	1.054	3470	5023		5666	2126	7754	7534				2503	2484	10036	8009	70885	738			5988	6786	769	1713	636			559	12098	8724	7095
1.05_351.25				5	351.255	ESI pos	1.054			6317			1901									12108			9062
1.05_588.41				5	588.408	ESI pos	1.054			988								1961			2041	2246		918	1876	2216	917								1327
1.05_540.45				5	540.447	ESI pos	1.055	5606	6182	15113	5112	5637	14346	12659	3405	6013	4340	2345	4706	58996	1954	8190	4871	13023	6307	4548	2100	17825	21831	5916	4447	4808	4294	12743	14924	12480
1.05_440.36				5	440.359	ESI pos	1.055	22689	1124	15989	9816	1317	5116			1279	916	11257	16569	16831	5919	66620	2103	2221	2113	10137	4272	5682	7585	812	1163	2471	1007	10945	9890	11516
1.05_752.49				5	752.487	ESI pos	1.055	602		1652	804	732	576	1505	1014			1658	1849	1928	588	1160	1563	1270	712	1801	1917		496		462			1347		1532
1.05_708.43				5	708.434	ESI pos	1.055	2663	833	2018	2086	2469	2495	1610	2372	2502	2663	2815	1649	1320	1209	966	2700	2772	2704	2155	1685	1593	2118	2770	580	1437	1225	2735	948	2668
1.06_740.44				5	740.437	ESI pos	1.056	1934	1479		519		963		718	812		1966		830	1807	1198	743	1705	2311	1801	700	619	1235	326	1080	873	475	646	1399
1.06_920.69				5	920.685	ESI pos	1.056		157	3461									373							275						143	192
1.06_252.20				5	252.197	ESI pos	1.056	3598	5266	3223	3990	4933	3222	4043	4321	4031	4422	3033	6266	9976	4447	4891	4234	4806	4161	3957	4499	2912	3896	4593		2869	2743	6335	1593	1664
1.06_790.54				5	790.543	ESI pos	1.057	2346	1430	1758	1555	983	780	2886	1435	883	1717	657	1133	2066	3540	616	1675	1793	1608	542	1482	2289	908	449	1154	752	1428	2051	1269	1664
1.06_378.22				5	378.218	ESI pos	1.057	23325	17911	39428	20470	20241	20673	21056	22416	21369	19842	19959	19954	25754	19737	25982	24630	19851	23111	18644	20478	19050	19460	17538	19664	18940	20377	24864	24082	22551
1.06_281.20				5	281.199	ESI pos	1.057	7415	7204	3578	4754	5296	4733	7763	3880	6145	3999	7518	4554	3973	2871	6809	8091	4131	4226	4202	8088	1546	5467	5767	4467	1616	1567	5608	9022	8277
1.06_588.49				5	588.486	ESI pos	1.059											935	2147	806	687	771	743	2003		2909	1151							872	1069	1497
1.06_293.19				5	293.194	ESI pos	1.059	11211	5295	6768	6363	6836	10125	8792	13833	12728	6396	11940	9732	10668	8240	15427	12338	5853	9885	6229	15609	4618	5835	4930	5810	5526	6554	9259	9442	7255
1.06_672.45				5	672.447	ESI pos	1.06		1274		1216	1256	1365		823	2729	1384				1466		998	973	806	998	3309	2420	1017	1288	927	1157	1620		1373	2000
1.06_184.17				5	184.167	ESI pos	1.06	2633	2994	2306	2581	10640	3105	3707	5326	1648	894	1450	4939	6800	1425	2320	1329	1518	1485	836	1390	1153	2548	6172	2329	1663	526	2451	916	1349
1.06_567.51				5	567.506	ESI pos	1.06					1738						6335	4443	3253	3307	4294	3891	5216	3133	4997	4732							3368	2535	3079
1.06_548.50				5	548.504	ESI pos	1.06	509	480	513	467	665		469	767		416	55302	51896	39868	29574	45723	35788	63852	38099	63913	47597		675	421	573		1100	28445	29618	28005
1.06_498.38				5	498.376	ESI pos	1.06			1672	1161	679	2369					861	1801	5641		1908			469	782	1426							1362
1.06_163.13				5	163.13	ESI pos	1.061	6632	4645	7653	6530	11890	9042	7538	5935	9019	6261	5936	7144	4340	5726	7010	7300	5388	7501	5050	5633	4183	4695	5850	5340	5145	4414	5425	6789	5292
1.06_820.50				5	820.502	ESI pos	1.061	5786	789	5895	4387	1038	1715	1809	1155	571	1037	5671	3595	4144	1276	4852	1923	1858	2150	4739	1244	4018	3217	912	1527	421	1219	3105	2730	2545
1.06_750.55				5	750.548	ESI pos	1.061											4127	8682	16654	5218	18267	11428	5629	7407	12525	12208							5006	5646	4502
1.06_513.41				5	513.412	ESI pos	1.062	5191	5567	2716	2730	4257	5923	3571	4193	3880	3238	4232	4788	11914	4638	5277	5112	3823	5699	1685	2730	5117	5688	3406	2532	3135	4092	6121	6721	5853
1.06_546.40				5	546.397	ESI pos	1.062	11198		14882	2620
1.06_254.21				5	254.211	ESI pos	1.063		8517	18489	4363		5858	6084	18250	5212	13150	20307	11015	21930	24843	31231	17604	22641	23274	14129	16005	8503
1.06_906.83				5	906.834	ESI pos	1.063	612	894	268	167	486	107	763	1406	1160	364	40481	8008	5288	12415	5623	19280	1318	10036	3056	8328	119	122		74		29	4836	4260	3637
1.06_242.21				5	242.211	ESI pos	1.063	1133	6718	11942	3583	6139	7021	6942	14670	4489	9900	13199	8549	17083	14806	19720	12937	15142	13188	8544	10930	5728	3983	5220	1064	8648	4008	9170	7257	4086
1.06_526.43				5	526.431	ESI pos	1.064	22309	12862	29869	13628	20068	26997	16694	18714	15392	12237	7491	16517	16939	8463	13153	12539	8362	9156	6352	9351	12239	7556	7430	7506	9440	9144	18218	16203	15215
1.06_598.46				5	598.462	ESI pos	1.064	1492		3655	651	2349		1610		554	904	561	1048	2110	739	2027	1783	632	1703	734	612	1358		994	553			2370		1532
1.06_240.19				5	240.19	ESI pos	1.065	6194	9858	10296	11377	11072	5874	4670	11580	8434	10013	10191	10286	12758	11955	15666	10490	12787	8027	10067	12120	6451	1219	5204		2867	4522	6385	2486
1.07_598.49				5	598.489	ESI pos	1.066		972	2472	1241	483	6380	4156	388	1878	975	766	3427	11251	593	4008	4788	7824	870	538	458	11740	2000	513	581	2326		1815	3084	1986
1.07_328.25				5	328.247	ESI pos	1.066	3664	8357	8971	5348	6429	8560	12532	7099	6975	9214	3163		1898	1792				1191		1662							7541	6137	4381
1.07_636.42				5	636.416	ESI pos	1.066	2101		1182											1973										1049
1.07_109.10				5	109.099	ESI pos	1.067	2739	2412	3567	2509	2722	3283	2635	3328	2878	3317	3768	2893	4472	4057	5545	4572	3950	3927	3013	2985	2154	2657	2076	1944	2714	2225	3140	3203	2847
1.07_762.49				5	762.492	ESI pos	1.067	1726	1419	2075	1230	3219	1455	663	1236	1025	1507	1086	970	1291	1384	1583	710	1524	1124	1690	1443	1791	1078	1818	1011		485	557	1346	1863
1.07_485.36				5	485.355	ESI pos	1.068	8204		3772							1270					4684						1353					1066
1.07_251.18				5	251.176	ESI pos	1.068	9291	10837	11763	11165	12919	11630	12444	14792	11856	14408	13209	15174	13911	13387	19558	13645	12589	12742	12700	13991	8145	5459	4497	9248	7695	6877	10630	11754	10903
1.07_672.42				5	672.417	ESI pos	1.068	8113		6969	4931							6453	1533	3500		6147				5289	737	2165	2178		2499			4395	2001	1384
1.07_234.14				5	234.138	ESI pos	1.069	1871	1109	1412	1307	766	1200	2619	1602	2371	1408	2795	1794	1574	2609	1689	1340	2017	818	1985	1002	2009	1159	1747	2479	614	853	2910	2907	2341
1.07_442.32				5	442.321	ESI pos	1.069	1512	2899	6288		1457	1481	1462		1531	2231	2986	4451	3484	1158	6673	3120	1030	2958	3071	1722		1400	2635	1111			1392	1870	2365
1.07_224.19				5	224.186	ESI pos	1.069	40738	78378	42704	97188	46008	42051	35105	62086	66127	46169	52157	42749	33551	73910	62441	43518	62365	42078	49334	58529	57163	18038	29523	21050	26483	23600	13543	21328	27664
1.07_512.41				5	512.415	ESI pos	1.07	12068	11982	21316	8095	6596	16610	10875	8967	8287	7371	6331	11648	42790	7265	12416	7680	4827	15304	5016	7582	12118	13230	4956	6505	5784	9813	15092	14794	12778
1.07_567.49				5	567.487	ESI pos	1.07													3346		1835	1590	2077		907				450					1620	731
1.07_631.38				5	631.384	ESI pos	1.07	988	2443	3699	2307	2154	1500	2048	783	2903	2156	1011	2452	2300	2484	2445	1101	2237	2115	2403	1806	2899	2439	2182	883	1917	1746	1559	2051	3547
1.07_684.56				5	684.559	ESI pos	1.07	5879	568	3416	1437	664	1445	716	296	385	358	546	1590	2698	558		576	388	750	2897	1246	3402	1846	363	948	523	502	1213	2735	1066
1.07_588.37				5	588.368	ESI pos	1.071	3954	4040	3396	2838	7506	2956	4303	3493	3181	3682	1984	2100	2732	2992	2565	3902	1968	2614	2443	3118	2773	4439	3800	3567	4992	2997	2941	2126	4822
1.07_312.24				5	312.238	ESI pos	1.071	2947	4416	5362		3950	7221		6126	4492	5553	6961	6514	7823	5585	11142	3383	5725	6853	6647	5242	2522				2377		8017	2201	2314
1.07_513.38				5	513.382	ESI pos	1.072			3373																			933
1.07_519.48				5	519.478	ESI pos	1.072	1949	3041	3014	1619	4368	2063	2348	2726	2441	126	1865	2519	6396	1550	3061	1582	1442	2459	1429	2126		738	3156				3564	2721	2390
1.07_498.40				5	498.399	ESI pos	1.072	1009		52742	1560	1236	789	1133	1230	706	627	1594	1648	985	924			822		662	828	1202	2310	589	1791	2067	1496	2156	1529	1369
1.07_211.16				5	211.157	ESI pos	1.073		44868	97369		27585		44281	137718		95341	111982	88201	122444	135628	160177	102856	121081	92216	64329	58404	33723	17233	23596	13377	57031	21251		56944
1.07_603.52				5	603.519	ESI pos	1.073	507	446						967		285	12135	2608	2937	2261	1960	4035		2684	1027	2280					549		1846	1985	752
1.07_534.49				5	534.489	ESI pos	1.073		447	587			271					4773	6046	3628	3135	3390	3555	2775	2892	3247				305				2633	2382	1973
1.07_250.18				5	250.178	ESI pos	1.074	6095	10396	18016	8110	7585	11813	13045	21424	8974	17113	16826	14147	19452	23690	24696	18645	17947	16402	11121	11723	8220	4784	5935	4040	12567	5981	8098	12679	6289
1.07_228.20				5	228.196	ESI pos	1.074	354115	672327	1567489	558178	517952	865641	1027546	1890974	557756	1443781	1608912	1258523	1761618	2272606	2425142	1702881	1614646	1498145	891936	968251	543936	285153	346967	200331	945178	341644	518199	1000576	484416
1.07_175.15				5	175.147	ESI pos	1.074	5627	7842	16819	7113	6639	10215	11076	20350	7166	15635	16677	13857	18454	22791	24966	18500	17731	16064	10050	10841	6464	3839	4988	3836	11217	5016	6280	10243	6137
1.07_193.16				5	193.158	ESI pos	1.075	11106	21451	44803	18002	18788	25730	31353	53389	18359	40648	46813	39484	51188	64715	68045	47005	45249	42952	25334	29946	16507	10528	12894	7472	26790	12290	17954	30920	16938
1.07_484.36				5	484.358	ESI pos	1.075	1900	2973	2261	2121	1077	2743	1508	2113	901	1202		3044	3232	3959	2468		2998	4792	3188	1883	3520	4908				1853		2204	2460
1.08_236.15				5	236.151	ESI pos	1.076	3720	2321	3814	4626	6604	5596	5591	3953	4488	7335	6435	10885	5573	5303	11108	6662	4644	7087	5939	6202	925	1905	596	3600	1033	2050	6646	6340	6016
1.08_89.06				5	89.0586	ESI pos	1.076	1180	1928	1429	2617	1704	1356	951	1382	1820	1468	1037	1232	1119	1546	2134	1147	1574	1374	1490	1468	1384	626	940	819	495	1033	698	668	975
1.08_584.47				5	584.473	ESI pos	1.076	3947	9076	12514	5859	7690	12029	10936	4455	9502	3457	2976	4487	61183	3583	9273	8501	11661	8708	3602	3815	14611	21274	3448	3539	5389	5572	11848	14611	11223
1.08_286.25				5	286.249	ESI pos	1.076	14099	24061	42505	18508	18999	28761	33022	50216	21529	41093	40738	37138	45438	58286	54868	46009	43459	37660	27157	27120	20427	11167	14310	10591	32281	14321	18029	30490	13637
1.08_287.23				5	287.228	ESI pos	1.076			5017			978	2396	9419	896	7989	4864	2674	8118	4214	12493	4883	3803	3391	2403			911
1.08_571.40				5	571.405	ESI pos	1.076			2147								1094	2111								936	1775							1929
1.08_273.25				5	273.251	ESI pos	1.076	2966	4560	6620	3877	3436	5455	5638	8210	4402	6613	6133	4903	7249	8219	9380	6631	7652	5370	3972	5431	4405	3063	3406	2523	5686	3002	3953	6145	3423
1.08_567.46				5	567.462	ESI pos	1.076			3090			699		770		1346				828			1801	583								503
1.08_562.52				5	562.516	ESI pos	1.076	1792	1596	1209	700	193	1438	1417	1912	1406	1033	4610	5962	2496	2626	3629	2148	2169	2871	2197	2444	253	140					3086	3166	2245
1.08_591.39				5	591.39	ESI pos	1.079	3798		3288	4853				1656			2556	3517	6269	962	5757			1530	1446	2305	1338	3449					2329	1695
1.08_197.12				5	197.118	ESI pos	1.079	42650	33404	69522	84479	40699	116453	82992	64162	75148	80703	38919	43274	126604	66286	86514	95102	66927	62064	49284	77580	3549	8510	4027	5495	5828	6415	75320	75458	77929
1.08_244.22				5	244.218	ESI pos	1.08						7487
1.08_539.42				5	539.422	ESI pos	1.08		2025			1866		2061	3156	2780	2215		1439	2796	1937	2785	1001	2343	1073	898		724		2590			677	828	982
1.08_328.23				5	328.228	ESI pos	1.08	5322	4207	3909	3967	4574	4164	3757	3349	5296	3863	5974	3350	6484	4913	7120	5351	4227	4123	4275	5067	1756	1234	782	794	1444		3417	6177	5123
1.08_590.41				5	590.406	ESI pos	1.081	6277		4336	5043	1440	1465	1832	2978	3160		4323	3763	3648		8376		1637		4971	4961	6265	5906					6513	3949	5726
1.08_412.29				5	412.286	ESI pos	1.081	2462	2590	1606	1229	3869	1173	1447	2808		2501	2543	2173	1480	1735		4290	913	4090	1390	2378		1210	3436		1110		2458	1509	1342
1.08_864.53				5	864.529	ESI pos	1.081	6492	611	7632	5195	396	1560	1989	629	1361	1503	6248	3783	5755	1770	5701	1521	1433	1556	5390	2372	3950	3230	957	1689	966	1001	3842	1873	3226
1.08_412.33				5	412.327	ESI pos	1.081	997	2063	6567	6657	821	5149	8214	942	1247	1186	654	4185	10320	4709	65635		1292		5829	780		1585	595	2101	1021		1182	5935	6369
1.08_570.46				5	570.458	ESI pos	1.082	22389	12084	33381	14784	22398	30577	17697	18737	15820	11493	2099	15631	17050	1858	12724	11030	5511	2211	5952	5443	11926	5206	5661	2268	7193	5180	17891	16269	14654
1.08_484.38				5	484.383	ESI pos	1.083	27662	4227	18058	13395	3437	5366	4826	4136	2532	2356	13232	16795	16432	3952	63151	6545	2453	1695	13557	8258	2534	5472	4711	1336	3819	2833	9541	11867	11930
1.08_642.52				5	642.515	ESI pos	1.083	1907	650	2104	2088	2811	3747	5747	390	2321	457		3047	13646	588	6896		7063	3282	554		9646	560		518	2688	492	1745	4159	2126
1.08_356.29				5	356.286	ESI pos	1.083		910				1240	1064	971						1501			1034		1588								2306
1.08_412.30				5	412.301	ESI pos	1.084	2120	2594	4157	5457	1829	1731	1751	1464		652	4453	5229	1575	2712	5049	2065	5087	3697		4499			1433		1110		4006	3050	2825
1.08_285.20				5	285.201	ESI pos	1.084	13754	17993	17080	12850	14636	13520	20807	16306	19776	17989			20253	12004	17987	7359	9522	12585		11361							12093	14925	16397
1.08_590.42				5	590.424	ESI pos	1.084	14595		16091	10027							7001	6869	9197		9446				8500		5369
1.08_493.43				5	493.433	ESI pos	1.084					2274								2481										3263	471			2538
1.08_307.19				5	307.191	ESI pos	1.084	9125	11824	10567	9435	9380	8586	13051	11318	12299	11742	7432	6797	12455	8913	10882	8895	7717	9182	5270	8957	4908	6099	5367	6976	5108	6708	10517	9605	9869
1.08_171.14				5	171.144	ESI pos	1.085	3776	1395	1898	3496	4814	3702	6914	3809	4396	4877	3991	4829	4751	3467	6181	7383	3462	3484	2637	3693	1980	1128	2098	4930	2625	1195	4979	2135	6005
1.08_343.24				5	343.243	ESI pos	1.085	2304	2885		1947			7569		2758	4280		2696	6709														2390
1.08_145.12				5	145.123	ESI pos	1.085	1663	1436		2462	2711	1351	1688	2044	700	2194	1607	2419	1458	1669	2497	2305	2810	1383	1980	1875	423	676	370	972	1523	407	1218	1160	1276
1.08_281.25				5	281.249	ESI pos	1.085	767		2913	1415	4336	3205	3283	1410	2959			3182	4175		2059	2108	2059	1124	1121			1877	2231	904			1051	1701
1.09_302.23				5	302.232	ESI pos	1.086	28616	41014	35173	32680	30421	22682	52385	35603	43399	46250	20555	12814	49147	24686	35964	24861	20123	22011	9976	20115							31888	33919	31250
1.09_465.44				5	465.437	ESI pos	1.086	331	1347	2390		1933	599	570	3286	2254	1447		1284	2633	2842	3164	2230	3317	1664	3167	2950		487			1685	692	529	1818	1904
1.09_556.44				5	556.441	ESI pos	1.086	12096	9671	21742	7859	8692	14948	7960	6989	7827	3898	2533	11134	48525	7427	12923	10783		14563	1727	2075	11399	12127	2898	1146	3421	4140	13062	13093	11748
1.09_280.18				5	280.177	ESI pos	1.086	5331	4558	3583	3245	4872	6352	3953	970	6296	4776	6954	10266	4726	5624	10498	8906	3471	6791	4675	4117	6634	5142	4783	5020	5570	4821	5031	5725	4479
1.09_215.17				5	215.172	ESI pos	1.086		1853	2048		988	791	961	3700		7631	4343	1393	4661	8652	10199	8978	12766	11551	9224	11804	7778		729		3648		2387	2270	2080
1.09_695.40				5	695.404	ESI pos	1.088	1600	684	2015	1440	1124	2681	1887	817	825	1389	1710	869	774	1537	1115	889	1232	1120	645	1962	2209	2792	1438	1655	1286	826	2763	953	1066
1.09_272.23				5	272.229	ESI pos	1.088	612	4198	5805		1352	4256	5065	5616	2650	5650	5244	4128	5837	6551	6725	6315	6969	6180	5358	6405	4503	946	2933	794	5573	2774	3012	2118	1944
1.09_346.22				5	346.221	ESI pos	1.089	7298	3018	15003	5622	6627	5477	5787	2168	3465	4778	4276		5313	2676	9984	4432	3217	8449	3588	2430	1437	4563	7500	3537	3718	2809	5215		4254
1.09_278.24				5	278.243	ESI pos	1.089	1186	619	1156		3875	2561	2300	2635	1141			2188	5128	721					919			3038	6157	545	874		7006		602
1.09_734.46				5	734.456	ESI pos	1.089	1797	1299	1981	1427	929	1715	1954	2345	1135	1473	1578	1726	1730	641	740	1607	807	1371	1668	1547	1085	1439	1168	402	975	2086	1766	1260	1100
1.09_586.45				5	586.451	ESI pos	1.089			62888	5189	733	624	1234	785	592	539	1328		7275	1006			1020	691	676	1192	540	1179		623	767	1232			1125
1.09_254.20				5	254.199	ESI pos	1.089	2244	9296	9236	8571	10353	10818	12168	11106	11215	14504	10146	15548	12503	10870	16837	12098	9623	12206	11495	9984	9405			5398	5849		10567	10896	9618
1.09_398.25				5	398.254	ESI pos	1.089	1436	4744	10318	3612	2471	2768	4654	5237	3034	2914	4205	4970	5038	4769	6277	6179	3582	3950	4533	5802	1890	5150	2416	1542	2923	1600	5015	4782	2739
1.09_280.26				5	280.263	ESI pos	1.09	6050	7567	13598	4823	14114	8680	12792	26828	12234	723	1158	15306	21057	3108	6521	820	1422	1906	3310	2521		11314	4730	2957	1889	3375	27569	5866	3883
1.09_728.58				5	728.584	ESI pos	1.09	7787	571	2331	876		712	618	579	862	223	1205	977	1079	875	1651	860	251	618	5020	1064	3508	964	463	902	1297	641	1270	1207	1522
1.09_502.33				5	502.331	ESI pos	1.091	1401	1154	2398				2715	394	1334		1993	4461	3324	4537	3098	1255	2852	2054	1099	1899	3004		1202		1185		1209	5554	1520
1.09_629.47				5	629.468	ESI pos	1.091			3297		817		1652		670			703	1830			710			554		3323	672	634				888	874
1.09_654.39				5	654.393	ESI pos	1.091	2409	2710	4766	2945	3343	2763	1410	1919	2956	2479	2230	2350	4512	2312	2891	3197	2295	2994	2880	3161	3358	3149	3264	2341	1953	2406	3198	2128	3710
1.09_197.14				5	197.143	ESI pos	1.091																					8596	1779	1888		1856
1.09_542.43				5	542.426	ESI pos	1.091	1360	581	61429	806	1545	1254	1501	2345	1519	600	2442		2483	1013		1341	865	774	1677	631	1028	2005	995	552	562	844	2193	2002	1296
1.09_736.53				5	736.53	ESI pos	1.092											5180	7192	11895	1585	14585	9337	5099	5682	7993	8357							3077	4361	2670
1.09_543.43				5	543.426	ESI pos	1.092			18244			825	597		732	649	658	833	1279		2880		686	766				862							717
1.09_147.12				5	147.117	ESI pos	1.092	1785	1836	1293	1330	1425	1667	1594	2334	1921	1704	1637	1213	1187	2802	1489	2542	2533	2219	1204	1355	839	1628	1710	846	1860	1035	1076	2578	1889
1.09_628.50				5	628.5	ESI pos	1.093	5970	6755	14525	4076	6495	7411	11028	1618	6499	711	1197	1910	47260	862	8568	6022	10176	7402	1839		13182	14122	2382	1160	2807	2730	8103	10403	7186
1.09_214.18				5	214.18	ESI pos	1.093	6993	17882	31065	12360	9975	14149	13383	27440	18976	42860	35580	15600	32736	49646	65413	58920	83613	76599	60507	76660	48087	8308	12561	6175	25589	8324	23361	20820	25494
1.09_528.39				5	528.388	ESI pos	1.093		4272		1385	1986	2447	2292	1846	3784				2648	4034			2562	4996	967	3419	2438	2452		1414		1437	2364	4038	3408
1.09_716.44				5	716.44	ESI pos	1.095	9743		10390	9094		2312	756	1744			10007	7632	9747		7935	1176	2209	927	8751	2731	5237	1200	849	2694	827	923	4304	5896	2348
1.09_237.17				5	237.17	ESI pos	1.095	15464	14869	18438	19328	24450	21867	23160	18166	22507	29508	23600	35363	22238	19111	35786	23676	18846	20094	22735	24028	10786	10940	11480	14869	8522	10397	23182	23107	22805
1.09_268.20				5	268.204	ESI pos	1.095	4148	7728	3261	6968	8820	4885	3566	8661	7531	7147	5720	7355	7899	6981	2011	5261	7283	2901	8383	11010	3578	3376	4695	4776	1880	293	5088	3682	4192
1.10_384.28				5	384.284	ESI pos	1.099	2052	1181	6337	2200	2251	2694	4047	5271	2646	1914	1586	4076	4266	3598	5526	2519	1266	2853	3887	3190	2266	1128	1537	939	814	1258	5077	3940	2350
1.10_908.55				5	908.554	ESI pos	1.1	7024	1231	7645	5278	1513	1130	1487	936	1491	877	7027	4280	5863	1719	4877	2178	1769	1516	6540	2277	4395	2993	743	3226	820	335	4071	3814	3015
1.10_614.48				5	614.485	ESI pos	1.102	24916	10056	34736	14921	24156	32258	16761	19587	14249	10445	5479	12345	15289		9692	7767	2176	6457	1508		10981	3001	3055	1304		1257	17691	16407	14077
1.10_528.41				5	528.409	ESI pos	1.102	33283	3966	22121	16644	4465	2684	3811	3687	1991	2851	15106	20521	18636	6112	52780	5631	5410	5861	16311	4251	6925	9799	4103	4648	4169	1454	13048	12826	13355
1.10_611.37				5	611.37	ESI pos	1.103	3372	2983	5277	2772	5164	3955	5203	4518	4269	3606	5480	4184	4886	5512	3224	4599	5062	3724	5111	3524	2662	1913	2614	2090	1516	2485	5662	5608	4895
1.10_634.45				5	634.45	ESI pos	1.104	17852		17739	12781		2762			1264		7665	8366	12826		10964				9730	4650	6334	6438		2627			5598	5987	4426
1.10_686.54				5	686.54	ESI pos	1.104	1741	462	1941		1435	1200	3554	323	905	298	377	653	11698	394	559	433	6937	761	349	507	8499	323		533	1689	372	1169	825
1.10_772.61				5	772.612	ESI pos	1.104	9411	234	3012	1725	435	1157	396	406			1432	931	1527	256	938	240	919	662	5668	300	4975	2433	350	1449	434	306	834	1766	1415
1.10_689.44				5	689.44	ESI pos	1.105	2455	1436	1947	1624	1517	1330	723	740	992		642	1218	1591	1263	2549	1348	632	931	318	1438	1598	1000		853	1276	649	760	1132	1412
1.10_634.41				5	634.406	ESI pos	1.105	2041	3779	2583	1910	2234	1170	3486	3692	1256	3421	309	3198	2521	4289	1361	3240	1393	2587	1084		1752	874	2403	1866	1986	2286	1384	1714	904
1.11_601.41				5	601.414	ESI pos	1.107	1151	2173	1252	1140	1083		2197		1146	2008	1195	3380	1552	1266	2822						3255						1650	1991	1212
1.11_354.33				5	354.334	ESI pos	1.107	2122	2909	3255	1548	2577	3166	3046	4788	1724	4347	4018	2924	3610	6423	5159	6209	5179	4245	3013	2755	1167	1109	1631	1291	3742	1585	2946	2361	3566
1.11_600.47				5	600.467	ESI pos	1.107	11571	9434	20856	6552	4727	14432	2527	8067	9049	2141	2909	10220	40435	3880	9349	7530	4664	13188	1942		9801	9543	2372	2782	3183	3131	12735	12698	10594
1.11_456.35				5	456.353	ESI pos	1.107		1164	1770	4761	1670		2535	1592		1946				2295	58097		1361	2214	1001	2791		1892		896		793	825	6475	1103
1.11_738.43				5	738.426	ESI pos	1.108	1013	1674	2414	1932	1332	1195	1533	2262	2030	1513	1547	991	578	1580	1023		1908	1438	1805	1430	1761	2333	2692	669	1446	1667	2372	1778	1639
1.11_456.31				5	456.314	ESI pos	1.108	2737	2630	1549	2407	2674	4555	1573	1148		1436	4639	5335	3975	1909	1576	1600	4253		2778	2953			2717		850		3991	1592	2962
1.11_212.17				5	212.165	ESI pos	1.108	12498	28849	24587	9923	12764	13605	19153	30552	19651	13014	41808	25713	50372	24217	48460	22553	34201	28833	18414	21674	5997	13701	11508	7481	22244	13837	19745	13459	10235
1.11_586.40				5	586.405	ESI pos	1.109	2177	1395		1916		2662	906	1211	1600		2610	2480	3220	905	2279	2276			969			1887			745	903	2176	1996	2160
1.11_426.36				5	426.355	ESI pos	1.109	6906	8488	18562	6968	15170	10033	15206	21969	10095	24565	20128	12128	10562	27371	21661	28194	22876	17656	10394	13899	6769	6598	7042	3553	23020	7648	6480	16007	17451
1.11_270.20				5	270.196	ESI pos	1.109	1593	3144	3550	615	1887	1839	1532	3739	2570	2258	2579	2701	3847	3008	5479	3179	3815	2916	3310	3237	855	774	474	589	2002	1221	1080	753	1304
1.11_631.39				5	631.394	ESI pos	1.11	988		1458	892	1263		963				862	2191				1684		950		1138									980
1.11_503.33				5	503.333	ESI pos	1.11											1296	6321
1.11_445.29				5	445.292	ESI pos	1.11			2784		1935							17082
1.11_200.16				5	200.165	ESI pos	1.111	24509	56490	99543	33070	32117	35880	47638	90981	42124	60563	117491	57145	119001	103803	172465	97196	117472	110350	64900	73688	38762	21360	36620	20770	52537	23178	46971	33216	23560
1.11_672.52				5	672.525	ESI pos	1.112	5422	4528	11209	1573	5173	7668	9031	2497	4044	858	840	2212	31510	1025	3330	3744	9146	5120	678	1103	10386	7935	869	703	2251	612	6433	7399	5833
1.11_276.20				5	276.196	ESI pos	1.113	6443	18954	14595	2274	2644	865	3996	10583	7797	7186	29044	7503	10973	11363	28235	14358	16254	33798	9319	22047	3130	1189	2211				2307
1.11_372.35				5	372.347	ESI pos	1.113	8971	13086	29948	7120	21749	16323	23542	33935	13920	33924	24498	15752	22130	40374	30048	40288	34670	26187	16225	18082	7119	7563	7295	5389	24080	6219	8515	20611	21588
1.11_574.41				5	574.407	ESI pos	1.113	3709		1124					700										686
1.11_932.86				5	932.862	ESI pos	1.113	191	91	59	37	200	100	220	436	113	64	11138	2989	1813	4205	2489	7674	407	6068	1018	3165	60		38	29	72	100	1407	1229	956
1.11_436.37				5	436.367	ESI pos	1.114													1286										3384				3862
1.11_760.47				5	760.466	ESI pos	1.114	12996	1584	14768	12926	2426	4555	1316	2985	2218	1512	10688	9087	12212	3446	12739	2478	2328	2484	11425	5412	7442	7339	1790	5725	1182		6317	5143	7038
1.11_336.22				5	336.215	ESI pos	1.114	13462	8504	18153	19736	13853	14858	21329	20285	20349	14732	16535	18088	23592	17957	23019	16059	23122	20041	15381	30795	20706	15474	18327	13943	14262	12145	7600	16738	20640
1.11_430.39				5	430.391	ESI pos	1.114	2479	2240	3939	1002	3450	2832	3757	3291	1739	4633	2890	2172	2774	4896	4200	5351	4102	3418	2486	2251	1032	1679	1880	954	2515	1194	1542	2804	3119
1.11_580.49				5	580.49	ESI pos	1.114			758				362	2400		2057	2018	415	661	3264	1559	1983	2823	1175	392	745			369		444		494		413
1.11_390.25				5	390.245	ESI pos	1.114			23179			2935		2506	1913			2343					3086	2883	2685					2002			5586		2646
1.12_486.31				5	486.313	ESI pos	1.116	1679	908	3677	3300	887	1431	3284	2813	4009	2671	2847	1798	1929	2886	3982	2994	2211	3555	3381	4397	2090	1736	2797	2264	1050	3015	2844	1434	1754
1.12_572.44				5	572.437	ESI pos	1.116	38891		22202	18522	1550	2251	1474	967	3468	849	13283	19218	19019	5994	45685	3168	3931	1276	18066	3787	10581	11695	508	3605		1224	12304	12669	12062
1.12_256.20				5	256.201	ESI pos	1.118		2863	6888	2110	3268	2539	4385	6719	3394	3817	5403	4760	8579	6072	6805	7216	5520	6375	3843	4630	2100	2109	3916		1760		1638	4269	1533
1.12_427.29				5	427.285	ESI pos	1.118	1529		1741								3092	10449	5005	1712	2452	2004	2175	5743	3219	5051								3875
1.12_309.23				5	309.226	ESI pos	1.119	10393	14187	14517	10672	12072	13890	8900	26923	3423	13081	10816	12802	12066	15720	18748	4465	14982	11619	14316	23582	10663			8808	2834	8150	3985	11345	7259
1.12_730.56				5	730.56	ESI pos	1.119	1664	953	3275	642	1340	1824	3522	313	478	327	490	616	8993	321	5407	1389	5414	953		319	7337	543	670	661	698			2283
1.12_326.25				5	326.249	ESI pos	1.119	1730	3253	2704	1060	1101	1759		6960		2844	1923	3410	1635	2533	4659	912	1654	1040	2167	6705			1096				1417	772
1.12_499.41				5	499.406	ESI pos	1.12		1514	11831		1202		3006	6793	685	3719	3631	3418	6785	9203	9743	6174	8720	6652		1833	2586	832			2579	852		1541	728
1.12_952.58				5	952.581	ESI pos	1.121	8085	997	7844	6262	420	1586	748	535	1481	984	6936	4504	6012	1388	5640	1847	1950	1475	6161	2040	4050	4227	1274	3284	609	223	2254	3469	3342
1.12_327.26				5	327.255	ESI pos	1.121													1714	1967		2072	12572	8965		1567	1769				1624				2056
1.12_658.51				5	658.51	ESI pos	1.122	22193	9173	33224	14999	23305	33249	16432	18601	14843	8641	3259	11340	13886	1365	7061	8578	2073	1812	2277	805	7804	2602	1977	3260		1507	13825	14714	13951
1.12_620.41				5	620.415	ESI pos	1.122			3278								1355		1529						1234
1.12_327.23				5	327.234	ESI pos	1.122										6837				8748	12545	12577	3627	4248	5255	6174					5523			5781	6554
1.12_644.47				5	644.472	ESI pos	1.122	2625	3526	3824	3930	1205	1437	1213	2151	1337	3496	3528	3584	1957	4294	4229	4027	2359	4509	4278	4754	1223	3785	1204	2228	988	3337	1771	1957	2015
1.12_764.45				5	764.453	ESI pos	1.123	510	1180	1236	1134	1691	870	1023	845	1321	959	904	440	995	2198	1868	968	1177	1434	2160	1761	1873	1814	1856	870	1846	745	1526	1864	1830
1.12_380.32				5	380.324	ESI pos	1.123	2192	1301	2571	2176		2374	2366	4571	2081	4707		1514	3840	1362	3376	2529	1158	3462	3452	1814	1333	3640	2735	1975	3092	1560	3688	2194	3644
1.12_816.64				5	816.641	ESI pos	1.124	10784	1065	5127	1349	167	667	713	774	1039	648	1923	936	1138	510	986	623	582	1046	5505	162	5958	3827	346	2004	213	1059	1947	2282	2128
1.12_409.38				5	409.376	ESI pos	1.124	1345	1079	1887	774	1400	1966	696	2963	649	3085	4446	666	4539	6376	6239	6648	6221	5643	2143	3188	653		1609		3015	1471		2041	3959
1.12_630.48				5	630.477	ESI pos	1.124	650	473	59389	5146	473	568	1081	501	574	706	1244	1518	5430	890	2898		288	914	911		688		758	528	700	490	165		822
1.12_258.21				5	258.207	ESI pos	1.125	881	3887	5052	1511	978	790	1001	3975	897	2563	7019		6305	4891	8501	4904	5912	7592	3985	4738	870		2563	567	2402		899
1.13_500.38				5	500.38	ESI pos	1.127	1465		6850	832	1511	928	4983		631	1444	1435		8064	5569	47441	935	3017			1224	795	1398			1150	952	2391	3388	905
1.13_678.48				5	678.476	ESI pos	1.127	19803	916	16982	13381		3343					8623	10297	12760		14201	2621			10233	4604	6290	7083					6154	4340	6288
1.13_644.49				5	644.493	ESI pos	1.127	9132	6326	17028	6756	7213	13377	6458	8332	7990	1441	6575	9605	28215	4338	11138	5981	5677	12552	1599	1409	7790	5958	1072	868	1633	2066	10142	10136	8860
1.13_463.41				5	463.409	ESI pos	1.128					1026	428						436	2425										2124				1012
1.13_411.32				5	411.316	ESI pos	1.128											1237					3944
1.13_251.19				5	251.185	ESI pos	1.129	25902	45320	40309	48390	43467	38152	26034	52198	40652	41737	43127	39039	29831	43770	52388	33688	42187	31777	47702	62466	35841	20982	19063	21820	14950	26384	22235	22679	21783
1.13_491.46				5	491.456	ESI pos	1.13	2104		1858		19891	2501	2916	8429				5200	15270									2857	9263			2733	5237
1.13_335.22				5	335.217	ESI pos	1.13	7758	8160	8685	6605	6757	7263	8920	8091	8303	8793	8738	2796	9758	7088	11061	10197	7789	9799	7038	8346	4256	1875	1914	1353	4120	3917	7012	6985	6989
1.13_500.36				5	500.361	ESI pos	1.131	1489	1998	4502	5511	1511	4831	5528	2968		2179	1662	3981	1962	1938	2804	2410	1713	1198	3004	3470				887		952	2391	6714	6647
1.13_487.38				5	487.385	ESI pos	1.131								1638			857			1335	5335	2665	2682	3039	388				479
1.13_294.23				5	294.232	ESI pos	1.133		1093			1166																		865				13603
1.13_716.55				5	716.55	ESI pos	1.133	2009	2592	6426	1954	3022	5608	5924	795	1341		1702	136	17728	951	4443	2801	6994	2287	639	967	8374	4470		722	995	1085	5283	6024	4163
1.13_739.44				5	739.444	ESI pos	1.133	1082	1038	1876	1023	2314	1906	1056	2207	2135	827	2026	1692	1301	2090	1808	2049	2062	606	1542	1307	1678	1240	1702	594	1294	1204	1317	1266	1314
1.13_804.49				5	804.492	ESI pos	1.134	14876	1106	18199	16111	2094	3564	1248	1868	3794	2322	14554	11256	13108	2473	15627	3305	3330	3645	13176	6331	7383	8576	2269	6657	1525	2023	7326	7881	7920
1.14_255.20				5	255.201	ESI pos	1.135		12802	16942	12007		15936	19259	22016	15937	18905			19058	10831	15193	19971		11654	9322	4120			14881				11558
1.14_654.60				5	654.602	ESI pos	1.135					156	235	140				2173	2313	727	1938	1538	2753	1501	2400	1790	1152		238	166				1634	1578	778
1.14_198.15				5	198.15	ESI pos	1.137	4987	15684	15571	6390	4986	9909	7680	15284	14865	7531	27365	9851	33883	14558	34880	13569	31150	27286	27008	29322	8741	4731	5905	4134	7006	4438	10862	5255	4422
1.14_465.40				5	465.401	ESI pos	1.138	672	827	5219			1148	621	4764	801	4839	4031	2315	3231	5932	6667	5797	5308	5118	2028	1862	1190				3156	575	658	4292	2011
1.14_295.22				5	295.22	ESI pos	1.138	10815	10941	10251	9139	9204	11370	13260	12498	11621	12119	12916		15395	10292	20295	15875	5582	12122	2488	13550							14701	10945	13043
1.14_472.33				5	472.333	ESI pos	1.138	1080	3032		2012	1425	2295	1029		2861		1405	1058	2067		1729			1273		1368	1729	978	1258		1309			1258	955
1.14_531.44				5	531.438	ESI pos	1.138		358	1045		2687			1886		1126	574	2106	4110	1707	2931	828	1835	864	480				929			575
1.14_434.27				5	434.274	ESI pos	1.138	4465	6448	22703	4470	9742	3921	3056	8433	2091	3749	6327	2269	4251	8556	10075	10997	4995	5722	7536	4485	7024	2414	7003	4055	3501		4927	4509	3190
1.14_352.31				5	352.314	ESI pos	1.139	561		3642		3586	1485		6451		127	921	1712	6214	1944	2588	1333	995			772	586	1049	2241	534	1396	538	6899	877
1.14_616.46				5	616.461	ESI pos	1.139	42178	4035	21283	19867	1525	5713	3692	1807	1933		15680	18510	19472	6788	36840	4294	6081	5210	19822	6969	11602	12299	2622	6242		1021	12616	11976	11112
1.14_996.61				5	996.607	ESI pos	1.14	7242	936	7491	6662	880	859	621	850	1135	744	6117	4378	5586	1110	5596	1425	1061	1762	6327	1661	4133	3673	855	3250	808	864	2812	3611	3522
1.14_300.21				5	300.213	ESI pos	1.14	1855	1506	5189	1835	2579	1473	3750	6800	1467	1926	2260	1581	7040	1557	4121		1965	3374	2656	1869	917	1069	3313		855		5919	1070
1.14_716.42				5	716.415	ESI pos	1.141	1743	1681	621	1878	923	963	812	1271		642	1039	1782		1824		1546	118	578	1248	1677	744	2032	1241	1372	958	498	836	2214	1599
1.14_199.14				5	199.142	ESI pos	1.141	1479	3967	4676	3262	2429	3494	4570	4703	4295	2705	6732	3274	5272	4896	7096	5122	6248	6372	5931	6664	2395	2308	2385	2540	1508	2931	4482	2274	1169
1.14_493.35				5	493.352	ESI pos	1.142			12946					9738		5228	4353	5751	12906	14823	12141	4922	12775	6954
1.14_483.29				5	483.288	ESI pos	1.142	5808	2978	5482	4566	7142	5282	3752	4664	1608	5847	1694	7078	6065	3986	8175	4865	5618	6181	903	6734	4833	4388	5164	2648	4547	3723	7169	3205	5735
1.14_242.18				5	242.177	ESI pos	1.142	1612	2304	4838	1438	3774	3567	706	3727	1185	3177	3239	1751	7196	4110	5767	3048	5018	4165	2353	2655	1488	894	4590		1939	615	7050	1542	601
1.14_471.38				5	471.379	ESI pos	1.142	6220	16169	125885	14531	17854	11313	26099	89183	10151	52617	44887	52674	126272	147258	139640	61684	105646	68388	22648	26109	24067	5352	12989	3809	26583	7386	14329	28709	7804
1.14_259.17				5	259.173	ESI pos	1.142	1814	2298	2895	1747	1367	2800	1391	3516	2524	2584	4137	2822	3295	1119	4564	3897	2817	3731	2036	3361	799	1456	1889	852	1782	1248	1476	1823	1782
1.14_302.20				5	302.203	ESI pos	1.142	4938	5385	4536	5270	6137	5684	6326	4667	5435	5053	4464	5175	6523	6264	7427	7191	4743	6844	5192	6506	4259	3544	1876	2184	4025	1334	5568	5368	6053
1.14_280.18				5	280.177	ESI pos	1.142	10564	12584	11490	9672	12720	18794	10108	9029	16020	11063	14093	15754	10495	12779	16101	8906	8384	13447	9128	9828	6634	5142	4783	4526	5570	4821	12358	12096	11691
1.14_529.43				5	529.431	ESI pos	1.142	1212	6211	38490	6015	6759	4553	9696	28679	2565	19842	13503	13404	41083	45088	47173	19618	35178	21277	6910	9597	8411	1480	4440	640	9862	2491	4479	9802
1.14_612.37				5	612.373	ESI pos	1.143	8114	4400	11224	11289	4871	6992	2831	5261	4169	1127	9800	7726	10731	4412	11617	5746	4599	5169	8878	6732	6030	7002	2913	5258	2677	2672	7328	7206	6813
1.14_169.09				5	169.087	ESI pos	1.143	27965	24544	26696	34661	20676	38909	31267	29807	41955	46136	30104	19787	49912	26282	53559	56333	35367	18838	25486	47414	13233	13772	13062	14169	13333	14502	36393	37298	38316
1.14_860.66				5	860.663	ESI pos	1.143	12150		4728	3429	567	579	208	287	382	672	2663	2201	1535	450	2365	1233	1172	595	5862	739	4360	4470	372	2663	666	302	1782	2899	2311
1.14_263.15				5	263.152	ESI pos	1.143	4835	6706	6049	5285	5845	9264	5714	3697	8057	4920	6636	7981	4270	6894	8146	5248	3301	6085	4840	3525	1683	1096	1492	2745	681	1288	6043	6617	6063
1.14_702.54				5	702.536	ESI pos	1.143	20728	7039	29776	15278	20075	31620	12677	16817	13679	8148		7750	11073	1821	5218	5198			1591	638	5431	2389	560	973	1276	1191	13059	13004	12968
1.14_323.19				5	323.189	ESI pos	1.144	3743	5613	1860	8158	5328	8065	6755	6618	7128	599	4180	4404	4202	3653	7084	5125	2472	5920	2015	6350	5696	7118	5722	4562	3994	1210	6336	3795	4620
1.14_774.59				5	774.593	ESI pos	1.144	323	530	2228	441	603	1314	2866		417		466	437	7323		2864	610	4947	858	230		5034	153			553	335	722	857	1232
1.14_502.35				5	502.351	ESI pos	1.144			2300		1215			1298		1179	1044		2468	2076	5134	1372	1678								1412
1.14_316.21				5	316.214	ESI pos	1.144	1851	1518	1762	2089	1641	2898	1415	1127	2417	3532	3157		2765	3215	4535	2250	4000	2207	801	1135		1322	1625		1185		883	1356
1.15_674.50				5	674.504	ESI pos	1.145			53528	4937	374	849	384		497			3768	5648	357	2644	392	425	361	527	512	675	885	428	771	762	414		828	1185
1.15_103.08				5	103.075	ESI pos	1.145	1067	1023	1272	1473	1562	1166	1876	1374	1413	2247	1249	2752	1216	1428	2807	1893	1118	1376	1681	1646	622	575	860	720	615	454	1856	1815	1426
1.15_184.13				5	184.131	ESI pos	1.145	3939	5081	4266	3577	8502	5636	5258	4727	5297	2549	4809	3330	5029	4645	6516	3968	4994	4759	4959	5454	3633	2181	2313	2393	2714	4690	3038	2763	2345
1.15_343.25				5	343.25	ESI pos	1.146		3150			4702	2696	3466				2798	5129	3041	2644	5982		3004	2704	2666			3080	2532			2505	3047	2933	3149
1.15_527.36				5	527.355	ESI pos	1.146			2412					1348			1442	1661	1386		2210	1368	2896	3270
1.15_454.37				5	454.366	ESI pos	1.147			3098					1219					1444	2310	2151		1269		699
1.15_313.24				5	313.235	ESI pos	1.147	11944	13860	12237	13233	13016	13215	19025	18414	16924	21135	11761	1858	20565	15075	22036	16054	14024	16225	6881	17225	1763		1360				14133	12174	12917
1.15_688.52				5	688.518	ESI pos	1.148	8454	4871	13268	6751	6103	10656	6000	6411	4804	3707	5943	7438	17752	3866	9117	3540	4587	11027	3667	1226	5985	3500	611		1413	3154	5743	6868	6609
1.15_515.41				5	515.406	ESI pos	1.148		1065	6844				783	4769	863	3384	1897	2838	6880	6416	6457	4009	5737	3808	1373	1813	1425		696		1660			1414
1.15_722.50				5	722.504	ESI pos	1.149	23131	5416	18770	15554	3989	4664	3244	4132	5221	5190	11539	11274	14984	4669	14566	4174	3914	2383	13299	6403	8820	9128		4425	4163	4179	9033	9230	9406
1.15_447.28				5	447.284	ESI pos	1.15	4513	5507	3687	3035	2397	2599	1753	1941	1495	2375	3864	5068	5886	3528	2603	5952	4008	2868	1611	4299	3386	2939	2241	2206	2587	1577	2738	1965	2592
1.15_472.35				5	472.352	ESI pos	1.15		1955	4276	1717	3353		3158	1433		2527	1732	2708	5520	2244		3047	1765	3684	1257	1825	2407		2093				3451	2538
1.15_572.39				5	572.387	ESI pos	1.151	1285		2615	1710	1132	624	1390	1909	947	753	812	715	850	1978	2825	1157	1070	1384	1756	968	755	1812	930	974	904	1901	838	1636	1636
1.15_760.58				5	760.575	ESI pos	1.152	590	647	5076	995	3488	4745	5171	597	897	423			8267		1328	2392	6244	1290	961	540	5291	587		478	464	1177	897	2226	361
1.15_179.13				5	179.127	ESI pos	1.153	14894	13939	14252	16921	19287	16410	17643	16845	18595	18825	17491	22555	16507	16791	21373	20086	16605	15965	15913	18621	11388	9364	10589	10980	9417	10368	12593	15501	15644
1.15_226.18				5	226.18	ESI pos	1.153	702	3157	11251	676	976	3067	1914	8544	940	5780	7360	6123	20048	12084	12740	7402	10741	10236	4094	5874	3489	714	6164	1064	2786	634	6568	4204	904
1.15_457.36				5	457.358	ESI pos	1.154			4025			1132		3162		2879	1807		4491	4473	5136	2988	4376	3812	1389	1695	1817				711
1.15_196.15				5	196.152	ESI pos	1.154	5875	5154	5468	6292	7281	5997	6686	6720	7488	7558	5720	9265	6301	6978	9182	8253	5647	6092	6275	7183	4720	1684	3500	3183	1080		4696	4769	5972
1.15_544.40				5	544.402	ESI pos	1.154	2276	2756	6213	4912	1015	3461	4434	1601	526	966	1662	3961	3434	2588	35666	1459	2924	2269	2451	2205		876	1174	844	707		5198	4355	4359
1.15_689.48				5	689.482	ESI pos	1.154	1182	592	1416	1123	884	1311		939			787	343	1551		1338		971	1830			1021						1931	1082	1173
1.16_288.24				5	288.239	ESI pos	1.155	720		919						672	983			891	892					2064		1533	649	2662	184	768	1752	772		979
1.16_544.36				5	544.361	ESI pos	1.155			1080	1692		1905	1595						3475	702	2568				2757	1666								2147	1155
1.16_801.45				5	801.451	ESI pos	1.155	396	948	941	1272	1292	1945	771	1232	1170	389	1209	1356	1650	1601	1876		863	1053	1132	783	1295	967	822	852	1239	699	1715	1590	1538
1.16_848.51				5	848.515	ESI pos	1.156	15832	2314	18818	17879	2450	3271	1310	2709	2419	1742	15051	12051	15656	4222	17467	4601	4372	3556	15569	6431	8436	10036	2321	7089	2178	1833	8446	8217	8886
1.16_832.63				5	832.63	ESI pos	1.157	5324		2922	573	472	379			383		830	462	765	727	639	196	471	996	3200	223	1579	2111	443	716	444		1005	374	273
1.16_463.38				5	463.382	ESI pos	1.157						719								1984		817
[truncated: 3,612 more rows]

## Sheet: Polyphenols WCMC orginal
						Label	SP1	SP2	SP3	SP4	SP5	SP6	SP7	SP8	SP9	SP10	OP1	OP2	OP3	OP4	OP5	OP6	OP7	OP8	OP9	OP10	B4	B5	B6	MtdBlank001	MtdBlank002	MtdBlank003
						Sample #	1	2	3	4	5	6	7	8	9	10	11	12	13	14	15	16	17	18	19	20	21	22	23	Blank	Blank	Blank
						Species	Camponotus floridanus	Camponotus floridanus	Camponotus floridanus	Camponotus floridanus	Camponotus floridanus	Camponotus floridanus	Camponotus floridanus	Camponotus floridanus	Camponotus floridanus	Camponotus floridanus	Camponotus floridanus	Camponotus floridanus	Camponotus floridanus	Camponotus floridanus	Camponotus floridanus	Camponotus floridanus	Camponotus floridanus	Camponotus floridanus	Camponotus floridanus	Camponotus floridanus
						Organ	Ant heads	Ant heads	Ant heads	Ant heads	Ant heads	Ant heads	Ant heads	Ant heads	Ant heads	Ant heads	Ant heads	Ant heads	Ant heads	Ant heads	Ant heads	Ant heads	Ant heads	Ant heads	Ant heads	Ant heads
			0.46	0.46		Treatment	Sham	Sham	Sham	Sham	Sham	Sham	Sham	Sham	Sham	Sham	OJ2	OJ2	OJ2	OJ2	OJ2	OJ2	OJ2	OJ2	OJ2	OJ2	Blank	Blank	Blank
						File ID	Will023_MX607857_posRP_SP1-001.raw	Will005_MX607857_posRP_SP2-002.raw	Will022_MX607857_posRP_SP3-003.raw	Will010_MX607857_posRP_SP4-004.raw	Will017_MX607857_posRP_SP5-005.raw	Will007_MX607857_posRP_SP6-006.raw	Will016_MX607857_posRP_SP7-007.raw	Will013_MX607857_posRP_SP8-008.raw	Will014_MX607857_posRP_SP9-009.raw	Will021_MX607857_posRP_SP10-010_3.raw	Will012_MX607857_posRP_OP1-011.raw	Will004_MX607857_posRP_OP2-012.raw	Will009_MX607857_posRP_OP3-013.raw	Will003_MX607857_posRP_OP4-014.raw	Will019_MX607857_posRP_OP5-015.raw	Will011_MX607857_posRP_OP6-016.raw	Will020_MX607857_posRP_OP7-017.raw	Will018_MX607857_posRP_OP8-018.raw	Will015_MX607857_posRP_OP9-019.raw	Will008_MX607857_posRP_OP10-020.raw	Will006_MX607857_posRP_B4-021_2.raw	Will001_MX607857_posRP_B5-022.raw	Will002_MX607857_posRP_B6-023.raw	MtdBlank001_MX607857_posRP_preWill001_2.raw	MtdBlank002_MX607857_posRP_postWill010.raw	MtdBlank003_MX607857_posRP_postWill020_2.raw
Identifier	Annotation	Species	InChi Key	m/z	ESI mode	RT	Peak Height	Peak Height	Peak Height	Peak Height	Peak Height	Peak Height	Peak Height	Peak Height	Peak Height	Peak Height	Peak Height	Peak Height	Peak Height	Peak Height	Peak Height	Peak Height	Peak Height	Peak Height	Peak Height	Peak Height	Peak Height	Peak Height	Peak Height	Peak Height	Peak Height	Peak Height
5.70_341.28_5.70_363.26	((internal standard)_CUDA	[M+H]+_[M+Na]+	HPTJABJPZMULFH-UHFFFAOYSA-N	341.2794_363.2612	ESI pos	5.699	32207068	31952251	28610556	26954805	37958466	35893494	27226476	24006594	25621440	32955893	35009974	30268525	29377432	30860922	36174863	29410855	26757404	31113211	32050262	30621299	22545821	26283184	17827734	50478064	38667549	47818605
3.08_259.09	((internal standard)_Daidzein-d4	[M+H]+	ZQSIJRDFPHDXIC-RHQRLBAQSA-N	259.09	ESI pos	3.082	15854333	16253683	18004135	19378349	11772684	13695664	18910718	20960536	21042826	12114564	14143831	17379690	18178866	17552163	13625495	18047123	19691511	16344414	16250002	16953384	21964431	20322874	26057064	12329872	20930894	14345828
4.18_275.08	((internal standard)_Genistein-d4	[M+H]+	TZBJGXHYKVUXJN-RHQRLBAQSA-N	275.085	ESI pos	4.182	7733456	7687592	9004826	9228958	6185891	6359184	9406696	10701617	9031380	10785550	6723106	8131260	8134287	7396737	6007433	8223888	9082100	8280310	7446773	8212063	10832094	9093942	11542894	6807813	9851315	7411163
2.97_154.09	((internal standard)_trans-Cinnamic Acid-d5	[M+H]+	WBYWAXJHAXSJNI-URCVCZEFSA-N	154.091	ESI pos	2.969	241602	224294	331856	370843	210186	183398	403647	303428	285588	237692	201954	259762	295979	226453	278496	263540	349420	268978	275420	241523	408946	255135	307441	217506	276727	244575
2.92_233.11	((internal standard)_trans-Resveratrol-d4	[M+H]+	LUKBXSAWLPMMSZ-RRQWMZAJSA-N	233.111	ESI pos	2.915	394983	313622	480071	498487	304215	299701	483905	459267	450207	337743	352578	392205	444878	395167	345156	486036	551008	424529	408985	403174	680151	476307	696308	422083	528852	435166
6.16_458.37	((internal standard)_Betulinic acid-d3	[M-H]-		458.372	ESI neg	6.156	873398	863588	1002762	908272	1262808	1239069	557119	371515	632845	595168	1099357	726260	815465	822095	908568	602880	940688	437843	620226	612613	804933	940442	677625	997662	377104	354935
5.70_375.24_5.70_339.27	((internal standard)_CUDA	[M+Cl]-_[M-H]-	HPTJABJPZMULFH-UHFFFAOYSA-N	375.242_339.2652	ESI neg	5.696	24396913	22371580	21718305	20094013	36307576	35194926	23094516	16172201	22248443	23247727	33342266	24173435	24075192	23053399	36765999	25050111	26998217	23281127	25262843	22845080	12711703	18335811	10240165	11163990	6562865	15441495
3.04_257.08	((internal standard)_Daidzein-d4	[M-H]-	ZQSIJRDFPHDXIC-RHQRLBAQSA-N	257.075	ESI neg	3.039	47610862	49301088	49449696	50975366	38499053	41069427	49144944	54156026	50438782	48518950	41730916	49017909	48176506	49295030	39213699	47128696	45432621	49438458	47411807	49330620	57432882	52525658	59140624	50086421	54947524	47548695
0.90_183.08	((internal standard)_Hippuric acid-d5	[M-H]-	QIAFMBKCNZACKA-RALIUCGRSA-N	183.082	ESI neg	0.9	17591179	17587549	17946925	17858698	13338790	13097218	17285286	19494761	17183550	18055900	14392797	16510999	17240642	16975378	13371878	16581566	16813821	17117701	16923214	16756252	18937656	18335713	20216831	16764233	18319837	16603935
3.78_304.05	((internal standard)_Quercetin-d3	[M-H]-	REFJWTPEDVJJIY-CBYSEHNBSA-N	304.055	ESI neg	3.784	263972	612519	618635	899974	1328097	135684	654459	541821	232704	318578	170987	307721	428519	590421	476179	1373070	550975	461194	518234	1191759	849149	598698	461079	1609830	414806	673075
6.89_397.38	.beta.-Sitosterol	[M+H-H2O]+	KZJWDPNRJALLNS-VJSFXXLFSA-N	397.383	ESI pos	6.892	883953	394401	1109440	1398184	829562	324094	807086	1000653	627465	2775578	293545	212490	197914	155283	487826	243603	572211	274298	115731	132215			2553	1283
5.64_429.19	(1-acetyloxy-3-hydroxy-6,8a-dimethyl-7-oxo-3-propan-2-yl-2,3a,4,8-tetrahydro-1H-azulen-4-yl) 4-hydroxybenzoate	[M-H]-	SSFXFPCIUUFGJD-UHFFFAOYSA-N	429.192	ESI neg	5.64	27062	9706	6118			247955	4340	327401	117672	100416	141784	200864	18483	282316	25713	10042	188304	17369	138074	2350
6.45_429.34_6.45_451.32	(1S,2R,5R,6R,10R,13S,15S)-5-[(2R,3E,5R)-5,6-dimethylhept-3-en-2-yl]-6,10-dimethyl-16,17-dioxapentacyclo[13.2.2.0^1,9.0^2,6.0^10,15]nonadec-18-en-13-ol	[M+H]+_[M+Na]+	VXOZCESVZIRHCJ-LNSUSAKYSA-N	429.3363_451.3184	ESI pos	6.45			6850					4758		2564	220477	187302	47619	51382	70117	24628	52955	17114		4509
5.92_349.23	(1S,4aR,5S)-5-[(E)-5-methoxy-3-methyl-5-oxopent-3-enyl]-1,4a-dimethyl-6-methylidene-3,4,5,7,8,8a-hexahydro-2H-naphthalene-1-carboxylic acid	[M+H]+	AKIRMBMADXTLAC-BMXXHOQXSA-N	349.235	ESI pos	5.921								9635			66999	124894	133662	103611		55375	52024	57501	74902	39192	5466	19063	8974	2089		3551
6.59_356.29	(2E,4E,12Z)-N-(2-methylpropyl)octadeca-2,4,12-trienamide	[M+Na]+	PCWWIOUZYOPZHT-VBUSEHTESA-N	356.293	ESI pos	6.595	344365	186048	87256	174281	401888	7092	77976	385577	332122	53272	12543	145289	82099		215724	509500	616167	321412	423372	969055		390301	11129	2514	155956	430948
0.10_154.99	(2E)-1-(5-chloro-2-hydroxyphenyl)-3-(4-chlorophenyl)-2-propen-1-one	[M+H]+	TTWITESQDJUURJ-XVNBXDOJSA-N	154.99	ESI pos	0.095	1875615	1379468	3070599	2899632	1518673	1265659	1638772	4111831	1953451	20712491	1618778	1899593	2321260	2188540	1476033	1568288	1740832	1689332	2749414	2247922	13003097	2201001	4283189	1036052	2269688	3837299
0.23_557.19	(2R,3S,4S,5R,6R)-2-(hydroxymethyl)-6-[[(2R,3S,4S,5R,6S)-3,4,5-trihydroxy-6-[4-[(E)-3-hydroxyprop-1-enyl]-2,6-dimethoxyphenoxy]oxan-2-yl]methoxy]oxane-3,4,5-triol	[M+Na]+	ZCKITOSCNKNMMO-YQHZJLNZSA-N	557.186	ESI pos	0.232	119298	63019	271822	266155	200241	46725	140155	125520	186741	350329	1663	56998			19993		106140	3643	97931
1.13_505.19	(2R,3S,4S,5R,6R)-2-[[(2R,3R,4R)-3,4-dihydroxy-5-(hydroxymethyl)oxolan-2-yl]oxymethyl]-6-[4-(4-hydroxyphenyl)butan-2-yloxy]oxane-3,4,5-triol	[M+FA-H]-	DJDISCKFJXDADJ-COUYJTLKSA-N	505.194	ESI neg	1.131	68080	7594	44374	66950	58690	23579	69118	7305	40716	23211	6028	1781	6600	4151	7522	14875	48373	6805		25763
6.16_595.37	(2R,6R)-6-[(3R,10S,12S,13R,17R)-3-(2-carboxyacetyl)oxy-12-hydroxy-4,4,10,13,14-pentamethyl-2,3,5,6,7,11,12,15,16,17-decahydro-1H-cyclopenta[a]phenanthren-17-yl]-2-methyl-3-methylideneheptanoic acid	[M+Na]+	HMOMGSPWDYKCAH-CBLCVTABSA-N	595.37	ESI pos	6.162	41133	43643	52079	40723	33087	39003	27215	33103	68829	28485	31991	34012	62837	61116	18848	21577	33708	29822	20247	47681	16696	73172	123238	4144	7738	18016
0.36_262.16	(2R)-3-Hydroxyisovaleroylcarnitine	[M+H]+	IGLHHSKNBDXCEY-SECBINFHSA-N	262.165	ESI pos	0.364	794405	1917834	1842777	1459051	1449617	1214493	1497234	2604598	1766287	3033516	852623	903361	1924511	1697310	1697927	1074792	905177	2070559	967587	730444
1.97_328.12	(2S)-3-(4-hydroxyphenyl)-2-[[(Z)-3-(4-hydroxyphenyl)prop-2-enoyl]amino]propanoic acid	[M+H]+	LEEDEKWKJVUWGA-AVFOEOQDSA-N	328.118	ESI pos	1.97	13546	29915	8728	49904	15326	32957	106253	53712	65858	28377	11342	5758	2878	2101	5020	3396	10698	3983	2748
5.93_499.28	(3E,5S,7R,8R,11E,13S,15R,16R)-3,5,7,11,13,15-hexamethyl-8,16-bis(1,3-oxazol-5-ylmethyl)-1,9-dioxacyclohexadeca-3,11-diene-2,10-dione	[M+H]+	LAJRJVDLKYGLOO-HLRFMGGZSA-N	499.281	ESI pos	5.931	489080	358370	389471	292403	434457	335292	385185	132889	195011	545934	81932	142274	8750	94351	242995	52337	95021	72169	18139	23526
6.00_323.26	(3S)-5-[(1R,2R,8aS)-2-hydroxy-2,5,5,8a-tetramethyl-3,4,4a,6,7,8-hexahydro-1H-naphthalen-1-yl]-3-methylpentanoic acid	[M-H]-	KHCCSRVJJDOANA-ZOSGAXDSSA-N	323.259	ESI neg	5.998											16045	41043	31718	38609	39432	35730	21970	26257	19645	19478
5.90_319.23	(3S)-5-[(1S,8aR)-2,5,5,8a-tetramethyl-4-oxo-4a,6,7,8-tetrahydro-1H-naphthalen-1-yl]-3-methylpentanoic acid	[M-H]-	JJGYRVZPUJUFTR-DRWSLCSESA-N	319.228	ESI neg	5.899		12512				38429	21056	7881			37577	75239	23711	12355	58444	14887	45310	10631	40624	6404		2267		1563
0.62_313.09	(4-(.beta.-D-Glucopyranosyloxy)phenyl)acetic acid	[M-H]-	YHJWCNZGHBFVTB-RGCYKPLRSA-N	313.093	ESI neg	0.623	940123	512030	625218	608224	713562	818868	616790	756299	549817	527793	2679308	429348	572273	794873	1048952	241916	412624	809631	546081	430037						1642
5.92_387.18	(4E,8E)-10-(4-hydroxy-6-methoxy-7-methyl-3-oxo-1H-2-benzofuran-5-yl)-4,8-dimethyldeca-4,8-dienoic acid	[M-H]-	NEGCNVRPGPHOAR-CCLLZULESA-N	387.181	ESI neg	5.925	34884	29268				57636		19970			21506		118637	26544	87490	11033	18696	99158		10116
5.89_295.23	(9E,11Z)-8-Hydroxyoctadeca-9,11-dienoic acid	[M-H]-	NTYHQKJCCYNCMG-LMEHAKNHSA-N	295.228	ESI neg	5.887	288733	230726	147055	115491	35062	293224	210679	94317	177170	169125	14179105	41193974	31078626	27808677	55377084	22212611	31954451	43423676	39945718	11001176	183785	89927	7193	1540	48363	8186
5.45_313.24_5.46_335.22	(9Z,12E)-15,16-dihydroxyoctadeca-9,12-dienoic acid	[M+H]+_[M+Na]+	LKLLJYJTYPVCID-JVVXYUKTSA-N	313.2372_335.2193	ESI pos	5.4545	550143	752901	259646	645679	235148	820326	448767	501931	615177	553249	364753	383239	524870	384811	385049	390618	515424	376670	392837	641571	5423	9934	8138	2700	1841	2464
0.28_344.13	(E)-3-[2-[(2S,3R,4S,5S,6R)-3,4,5-trihydroxy-6-(hydroxymethyl)oxan-2-yl]oxyphenyl]prop-2-enoic acid Isomer A	[M+NH4]+	GVRIYIMNJGULCZ-ZMKUSUEASA-N	344.134	ESI pos	0.278	507505	449704	1066812	636836	59204	361631	232976	551204	951587	875846	64474	336114	226816	401983	250610	399968	335520	374015	222251	593311
0.54_232.15	(R)-Butyrylcarnitine	[M+H]+	QWYFHHGCZUCMBN-SECBINFHSA-N	232.154	ESI pos	0.542			2136534			6448				1774										199323
4.53_329.23	(Z)-5,8,11-trihydroxyoctadec-9-enoic acid	[M-H]-	FITAKYVPWCVTII-QBFSEMIESA-N	329.233	ESI neg	4.525	543388	353843	197758	154479	181120	169226	371346	294240	150130	210673	126480	191117	121708	174535	165708	239258	135372	222253	224233	23928	249559	230310	23545	13553	25752	31800
4.59_329.23	(Z)-9,12,13-trihydroxyoctadec-15-enoic acid	[M-H]-	DNWUYCUUEGGVPR-CLTKARDFSA-N	329.233	ESI neg	4.589	284319	217020	89763	77047	107390	327711	196769	175873	72644	113397	573627	102289	69485	88730	94441	136288	62658	103247	125949	259233	148894	137493	23545	10135	14520	4932
5.54_347.15	[(1R,5S,6S)-5-acetyloxy-3-(hydroxymethyl)-2-oxo-6-propan-2-ylcyclohex-3-en-1-yl] (E)-2-methylbut-2-enoate	[M+Na]+	NUENJLVLKHHYJS-KOPIJTNESA-N	347.149	ESI pos	5.542	149083	80836	46834	13433	11176	63860	14843	50415	23252	72361	17567	44704	76198	63125	109982	51374	26466	100221	24034	19688
0.82_475.15	[(2R,3R,4S,5R,6S)-6-[(3S,4S,5S,6R)-4,5-dihydroxy-6-(hydroxymethyl)oxan-3-yl]oxy-3,4,5-trihydroxyoxan-2-yl]methyl benzoate	[M+FA-H]-	RXRSNDCGNOOFLH-VZNNHAMSSA-N	475.146	ESI neg	0.819	5258		1193	2996	947		1351		4409	7567	112648	67338	139661	110636	46761	69439	95859	66650	44897	9791
2.64_437.15	[(5R,6S,7S,8aR)-8a-ethenyl-5-hydroxy-6-(3-methoxy-3-oxoprop-1-en-2-yl)-4-methylidene-3-oxo-1,4a,5,6,7,8-hexahydroisochromen-7-yl] 2-(hydroxymethyl)prop-2-enoate	[M+FA-H]-	FZALQGCQQJLGKE-ZBUWNZDNSA-N	437.149	ESI neg	2.64											77546	123774	60887	120876	153513	114458	9681	210699	140171	305347
0.83_359.10	[3,4,5-trihydroxy-6-(hydroxymethyl)oxan-2-yl] 3-hydroxy-4,5-dimethoxybenzoate	[M-H]-	CXFDTBRNJQYDLK-UHFFFAOYSA-N	359.099	ESI neg	0.831	955303	844113	873424	970394	739413	333732	815168	1052686	837337	1239261	259166	231931	439940	227008	392304	253145	665538	224424	300660	194984
1.08_447.14	[4,8-dihydroxy-3-(3-methoxy-3-oxoprop-1-en-2-yl)-8a-methyl-5-oxo-1,2,3,4,4a,6,7,8-octahydronaphthalen-2-yl] 3,4-dihydroxy-2-methylidenebutanoate	[M+Cl]-	NOGWCMMYTAXOCY-UHFFFAOYSA-N	447.141	ESI neg	1.084	41405	20129	24927	41867	22679	10099	22996	33177	35548	39312	45160	21749	27123	35293	26905	39780	29800	21756	28396	12079
0.49_295.09	1-(1-hydroxybutyl)-1,3,4,5,6,7-hexahydro-2-benzofuran-4,5,6,7-tetrol	[M+Cl]-	TWDKEWYUAIMHMA-UHFFFAOYSA-N	295.094	ESI neg	0.49	201883	341089	169608	164690	145312	227738	219900	283793	182958	186228	49990	25932	69521	31975	85106	23464	58538	6522	43824	20494		5659
6.22_331.28	1-Monopalmitin	[M+H]+	QHZLMUACJMDIAE-UHFFFAOYSA-N	331.284	ESI pos	6.223	36749	40006	55386	55624	15859	19733	24086	18803	51336	56624	121800	81631	53226	64902	208879	71071	94703	69285	62056	49115	38992	15514	12310	29974	6416	67715
5.28_243.16	1,11-Undecanedicarboxylic acid	[M-H]-	DXNCZXXFRKPEPY-UHFFFAOYSA-N	243.16	ESI neg	5.278	480835	635529	366790	194764	217214	569012	323320	693725	207006	208290	215642	325670	269756	251399	160164	300565	217718	219871	196853	236380	501857	3378526	287641	148522	220455	146025
6.10_329.27_6.17_351.25	1,2-dihydroxyheptadec-16-en-4-yl acetate	[M+H]+_[M+Na]+	MFLWBVVCOWPUBA-UHFFFAOYSA-N	329.2686_351.2529	ESI pos	6.1335	94653	16736	4642	22078		3761			18029	16261	97763	28329	17304	14991	102821	13750	78851	13839		15432
5.85_371.24	1,2-dihydroxyheptadec-16-yn-4-yl acetate	[M+FA-H]-	FHGZOCAZNHYWAL-UHFFFAOYSA-N	371.244	ESI neg	5.851	36481	339690	47741	31840	19875		29937	35561	27168	43573	19558	95251	62639	35238	10604	33837	22429	21318	15850	16584	86285	481975	50849	9803	5660	46636
1.50_229.11	2-(6-hydroxyhexyl)-3-methylidenebutanedioic acid	[M-H]-	DHVXMTMJTVCPBB-UHFFFAOYSA-N	229.108	ESI neg	1.505	6468	10922	6314	4085	4723	2381	5204	6124	7366	7987	12098	6443	6890	7100	7172	11958	12055	10453	6851	7394	6987	153379	2147	5618	3972	4097
6.12_321.24	2-[(2'R,8R,8aS)-2',4,4,7,8a-pentamethylspiro[2,3,4a,5-tetrahydro-1H-naphthalene-8,5'-oxolane]-2'-yl]acetic acid	[M+H]+	XLWWERNKTLITEF-FOUFQHLJSA-N	321.239	ESI pos	6.12	14380	11989	24515	25794	6156	82326		39399	13944	35153	96767	104798	100467	104774	82555	62787	81264	29647	9363	37321	16299	66538	12317	14722		20079
2.90_491.21	2-[[3,4-dihydroxy-4-(hydroxymethyl)oxolan-2-yl]oxymethyl]-6-[(6,6-dimethyl-4-bicyclo[3.1.1]hept-3-enyl)methoxy]oxane-3,4,5-triol	[M+FA-H]-	KNHGVVIGMKZOJB-UHFFFAOYSA-N	491.208	ESI neg	2.905											44855	15397	80632	54806	6535	70443	80729	10421	2555	3016
0.22_140.01	2-Aminoethyl dihydrogen phosphate	[M-H]-	SUHOOTKUPISOBE-UHFFFAOYSA-N	140.011	ESI neg	0.219	15246921	21565755	22913695	19483808	18795882	12991863	26512812	28494201	19228109	22584424	6363653	2146012	3411193	5119229	3950948	2745284	3211278	4591762	2144558	3024323	53984	16583	38499	15867	39302	86967
4.69_253.22	2-Methoxy-5 (6)Epoxy-Tetrahydrocaryophyllene	[M+H]+	YJNLRCNFLREHBK-UHFFFAOYSA-N	253.216	ESI pos	4.687	349855	256697	108633	239990	74445	82990	192558	194275	209035	220793	135466	125261	111888	144278	203520	102900	151946	110405	143657	93013	3023	4116	7728	2563	4577
0.48_145.01	2-Oxopentanedioic acid	[M-H]-	KPGXRSRHYNQIFN-UHFFFAOYSA-N	145.013	ESI neg	0.48	14495791	10686960	5543636	5356363	15861456	7228574	10476731	29194204	2802244	11150279	2742336	13524439	3551463	7833154	6919035	7294339	8300833	7913817	9873481	6106975	6145	36461	1613	3297	3927	7000
3.29_167.07	2'-Hydroxy-6'-methoxyacetophenone	[M+H]+	UENLHUMCIOWYQN-UHFFFAOYSA-N	167.07	ESI pos	3.291	1923753	2263778	2041384	2863356	1142562	2028885	2325355	2747284	2523471	3314676	2154952	1779126	2551762	2353521	2226155	2469331	2978470	1800162	2077830	2080352	31754	28923	75428	14817	32050	32735
5.63_315.09	2',5'-Dihydroxy-4-Methoxychalcone	[M+FA-H]-	FUQGIYDZGLORRC-XBXARRHUSA-N	315.088	ESI neg	5.628	226260	492074	292705	218432	269213	394402	357751	423809	441684	306072	91483	80020	258245	206298	161200	102087	195660	95428	100891	46115
0.50_455.10	3-[(2S,3R,4S,5S,6R)-6-[[(2R,3R,4R)-3,4-dihydroxy-4-(hydroxymethyl)oxolan-2-yl]oxymethyl]-3,4,5-trihydroxyoxan-2-yl]oxy-2-methylpyran-4-one	[M+Cl]-	OXNYNKGAOAFFBD-AHZIVMAWSA-N	455.103	ESI neg	0.497	115684	12312	33595	90538	38741	15294	14034	15167	51236	38146	20474	101567	86274	39387	49685	48812	78895	68441	123689	64010
0.29_225.09	3-Hydroxykynurenine	[M+H]+	VCKPUUFAIGNJHC-UHFFFAOYSA-N	225.087	ESI pos	0.288	8924330	5918317	5254094	7991339	5724933	6112905	9305940	8116695	8398872	8983388	7444756	11343427	6268690	4631979	8799830	6404239	7722296	3532660	8350294	7564284
0.48_152.99	3-Sulfopropanoic acid	[M-H]-	OURSFPZPOXNNKX-UHFFFAOYSA-N	152.985	ESI neg	0.478	1339007	657111	752970	791272	783287	529007	1132227	1386176	600263	830624	1200361	569356	970728	1184291	869360	1017492	982662	1144912	1065271	927599	55419	57720	50151	54333	54842	51847
2.81_237.08	3,4,5-trimethoxycinnamic acid	[M-H]-	YTFVRYKNXDADBI-SNAWJCMRSA-N	237.077	ESI neg	2.815			153906		653	996						1546							960							1490
2.21_203.13	3,5-dihydroxydecanoic acid	[M-H]-	WQZRAWSNEARGPQ-UHFFFAOYSA-N	203.128	ESI neg	2.212											1163965	428448	447439	326228	443927	395011	120853	298771	440665	783827
2.63_307.03	3',4',7-Trihydroxyflavanone	[M+Cl]-	MJBPUQUGJNAPAZ-UHFFFAOYSA-N	307.03	ESI neg	2.634											47790	56087	46767	61267	54630	68824	51229	87579	59754	71636
5.57_351.22	4-acetyloxy-8-(3-oxo-2-pent-2-enylcyclopenten-1-yl)octanoic acid	[M+H]+	QWDCJWDUPSTHHK-UHFFFAOYSA-N	351.216	ESI pos	5.565	101980	9079	6489	7454	1983	5345	6023	3762	1673	17621	5967	5825	7929	5657	9971	3348	6986	8548	4337	260	7587	9194	3870		4062	5549
5.62_335.22	4'-ethenyl-2'-hydroxy-1,4',4a-trimethyl-5-oxospiro[2,3,4,7,8,8a-hexahydronaphthalene-6,1'-cyclopentane]-1-carboxylic acid	[M+H]+	JSXYBZIRJXMIMK-UHFFFAOYSA-N	335.219	ESI pos	5.617	31243	38080	19616	24940	18465	34033	37286	55522	36315	41531	375778	1073703	734923	762070	1092206	939104	854958	1094653	1283933	848957	16005	45699	5515	4668	5662	5268
6.29_315.23	5-(8,11,14-pentadecatrienyl)resorcinol	[M+H]+	OOXBEOHCOCMKAC-UTOQUPLUSA-N	315.232	ESI pos	6.295											62700	34441	4733	16609	22598		8103
6.14_413.25	5-[1,2,4a-trimethyl-5-(propanoyloxymethyl)-2,3,4,7,8,8a-hexahydronaphthalen-1-yl]-3-methylpentanoic acid	[M+Cl]-	CWUFYVAGTYUTRR-UHFFFAOYSA-N	413.246	ESI neg	6.145	6514										71863	24652	3135	2801	17274
5.56_377.23	5-[5-(acetyloxymethyl)-1,2,4a-trimethyl-7-oxo-3,4,8,8a-tetrahydro-2H-naphthalen-1-yl]-3-methylpentanoic acid	[M-H]-	OLDFOHABNQZMKB-UHFFFAOYSA-N	377.233	ESI neg	5.564	54459	27455	25700		3266	30549	2450	6158	3983	11362	11811	7511	17588	3605	33290	14950	3101	17743	9637	1747			2169
1.07_266.10	5-Chloro-N-[2-(dimethylamino)ethyl]-1H-indole-2-carboxamide	[M+H]+		266.102	ESI pos	1.067	327092	491645	18621	520083	156227	578038	595183	519148	533781	691151	537190	603574	1261661	312049	169552	1136441	310110	144729	46621	637
0.45_298.10	5'-S-Methyl-5'-thioadenosine	[M+H]+	WUUGFSXJNOTRMR-IOSLPCCCSA-N	298.097	ESI pos	0.454	2451585	2058786	2264833	2919277	1920290	2269372	3380035	3706630	2385031	3071520	3370757	4428906	6051463	4672832	3567869	4750269	5113666	3201592	3741529	2575252
2.05_243.09	7,8-dimethylalloxazine (lumichrome)	[M+H]+	ZJTJUVIJVLLGSP-UHFFFAOYSA-N	243.088	ESI pos	2.052	20762	21916	12425	58142	21831	23113	42350	30945	24016	6302	56037	54735	42894	33808	46746	45523	58723	22296	17927	27167
5.79_321.21	8-Gingerol	[M-H]-	BCIWKKMTBRYQJU-MRXNPFEDSA-N	321.207	ESI neg	5.794	1320153	101849	96526	28196	46400	105466	33458	103844	47067	109051	84004	40574	147101	103076	103778	135356	80941	114221	75618	26214		13771	4720
1.89_261.13	9-(2,3-dihydroxypropoxy)-9-oxononanoic acid	[M-H]-	BQRISQXLSXCXSC-UHFFFAOYSA-N	261.135	ESI neg	1.887	136164	300127	183690	95940	101253	375631	98040	136675	224988	113583	151645	304958	165409	252380	182777	333258	177787	232364	178856	78761	200589	567356	113447	22422	41985	31134
5.64_361.20_5.76_315.20	9-hydroxy-1,4a-dimethyl-7-propan-2-yl-2,3,4,9,10,10a-hexahydrophenanthrene-1-carboxylic acid	[M+FA-H]-_[M-H]-	GPFVBJYXFRIOFB-UHFFFAOYSA-N	361.202_315.1966	ESI neg	5.7045	93465	8085	19307	14279	1980	12541	7197	3710	27646	2979	11738	14390	8039	12794	2552	9085	4720	25716	1758	3804	2628	65391		1476
5.65_313.24	9,10-Dihydroxy-12Z-octadecenoic acid	[M-H]-		313.239	ESI neg	5.651	492826	371869	179836	229316	147587	269453	282047	219814	225594	228139	406180	413545	308370	448578	507681	432540	429178	429429	483400	431111	314939	264195	85381	45496	71092	73607
6.20_303.23	Abietic acid	[M+H]+	RSWGJHLUYNHPMX-ONCXSQPRSA-N	303.232	ESI pos	6.197	1306505	592163	747510	451157	436440	796273	465289	93036	450451	1034112	259058	270910	156919	151231	664435	144744	181276	343426	368716	132816		5251
0.29_204.12	Acetyl-DL-carnitine	[M+H]+	RDHQFKQIGNGIED-UHFFFAOYSA-N	204.123	ESI pos	0.292	32695425	88423448	106111086	99811817	57056577	65337168	112506112	109641074	96936635	111141420	104479	303835	174621	346196	830773	216160	996784	940071	45865	62921						57687
0.46_173.01	Aconitic Acid	[M-H]-	GTZCVFVGUGFEME-IWQZZHSRSA-N	173.008	ESI neg	0.46	277450	312321	265189	305528	196457	131088	347323	382316	280475	355311	305798	273853	279575	326862	527325	324658	334527	252949	340997	304825				1566	1606	2866
0.46_134.05	Adenine	[M-H]-	GFFGJBXGBJISGV-UHFFFAOYSA-N	134.046	ESI neg	0.455	288289	226942	234567	180458	125556	145129	155677	128711	243854	285240	60571	116231	122920	108644	165983	151750	146558	145894	155476	116559	13559		213		15954	41976
0.39_302.07_0.45_312.10	Adenosine	[M+Cl]-_[M+FA-H]-	OIRDTQYFTABQOQ-KQYNXXCUSA-N	302.0661_312.0953	ESI neg	0.421	2849280	2614367	2545250	1910564	691123	1517051	1036945	1071281	2492672	2799929	401262	800728	594247	989982	812273	1092005	575192	761945	844651	999375			2246			1723
0.28_346.06	Adenosine phosphate	[M-H]-	UDMBCSSLTHHNCD-KQYNXXCUSA-N	346.056	ESI neg	0.277	67570339	82396648	59389252	103513572	89776734	72610985	130308708	121465611	71500522	105521673	8926242	46035491	61355134	59499398	47105394	41895466	64535339	41409156	51713960	18734332	343112	239013	400276	95513	262551	220096
1.45_462.07	Adenylosuccinic acid	[M-H]-	OFBHPPMPBOJXRT-VWJPMABRSA-N	462.067	ESI neg	1.454	626365	563547	984939	850229	438765	365629	818680	840511	749949	854826	540821	640993	816042	426182	1724773	1072212	1425398	995689	1106631	411431	3641				4383	5206
3.33_303.22	Aleuretic Acid	[M-H]-	MEHUJCGAYMDLEL-LSDHHAIUSA-N	303.218	ESI neg	3.328	100166	195727	40174	256653	83658	271296	81426	513705	17886	43180	167519	30710	12717	23401	39181	25653	3899	61811	22665	176703		1608
5.61_329.23	Avocadyne	[M+FA-H]-	OHLQBKZXSJYBMK-UHFFFAOYSA-N	329.233	ESI neg	5.611	71939	48021	42748	30452	25383	70550	32931	58559	40207	46414	51705	37412	32602	27281	29674	37240	34168	41808	35433	34606	36047	208809	20070	19149	21509	23326
1.97_187.10	Azelaic acid	[M-H]-	BDJRBEYXGGNYIS-UHFFFAOYSA-N	187.097	ESI neg	1.974	2544346	4673128	2439815	1064907	1614194	2935383	1683400	1607501	1581777	1351682	2740139	2815158	3061584	2239137	1564211	3239651	1717214	1942473	1909855	2493707	6540707	15817774	2244401	471193	752781	712098
6.46_345.34	Batyl Alcohol	[M+H]+	OGBUMNBNEWYMNJ-UHFFFAOYSA-N	345.336	ESI pos	6.462										4269	33346	8056		19514	90878	19302	17719	5843
6.48_371.32	Bis(2-ethylhexyl) adipate	[M+H]+	SAOKZLXYCUGLFA-UHFFFAOYSA-N	371.315	ESI pos	6.479	840525	601492	1392172	743473	875612	522046	693586	848090	821721	1972193	532533	871080	802005	896284	612674	621587	678149	543961	879949	990603	603157	1031679	1539760	527543	570889	1512931
5.32_399.24	Bonactin	[M-H]-	JZCRGJSEBZCNAR-UHFFFAOYSA-N	399.239	ESI neg	5.32	44119	55725	29998	58770	28603	54056	38164	53502	37344	43459	13143	19333	4952	11984	32505	21588	10260	21831	14282	4435	23559	19905				5117
0.53_475.15	Bungeiside C	[M+FA-H]-	YQOKGDRMWQLQNR-BMVMOQKNSA-N	475.146	ESI neg	0.527	423894	65944	104047	333096	153728	100183	180041	86244	245952	146068	403070	130296	170450	205891	388368	273847	813662	108541	91760	209188
0.23_453.14	Bungeiside isomer	[M+Na]+	YQOKGDRMWQLQNR-BMVMOQKNSA-N	453.136	ESI pos	0.226											122953	1424949	80640	188544	92753	89544	116639	1109254	886468	556031
0.25_377.09	Cellobiose (D[+])	[M+Cl]-	GUBGYTABKSRVRQ-MFRLZQSSSA-N	377.086	ESI neg	0.248	3128565	1472590	1685071	2423526	1500203	1470215	1419828	1532507	1861737	1585663	1112502	2226084	1920532	1672988	1280205	1554135	1433376	2004676	2613671	2400033	29750	123651	41410	1554	66191	4754
0.34_191.02	Citric acid	[M-H]-	KRKNYBCHXYNGOX-UHFFFAOYSA-N	191.019	ESI neg	0.339	213881877	183693821	181726583	170973313	109253484	111199933	223913323	214392121	192717106	197974681	133381832	165172420	152122683	172776322	303455693	139872062	181771330	129417776	199945821	152806421	243743	123521	80239	74371	206226	460156
5.31_389.16	Corynanthin	[M+Cl]-	BLGXFZZNTVWLAY-UHFFFAOYSA-N	389.161	ESI neg	5.312	53722	5241	5525		916	2413	1597	2531	1192	6405	3491	2949	5208	5995	15978	10072	3154	4513	4607
0.23_223.07	Cystathionine	[M+H]+	ILRYLPWNYFXEMH-WHFBIAKZSA-N	223.075	ESI pos	0.234	193229	312634	1949638	166462	128846	226917	386250	220720	247383	588117	2910965	8019947	12297094	8900481	8637488	7208092	9395708	7954848	16686216	7644474			7138		2239	121939
0.39_242.08	Cytidine	[M-H]-	UHDGCWIWMRVCDJ-XVFCMESISA-N	242.08	ESI neg	0.389		8923			11293	78582					206533	248723	240904	148810	223582	205961	221738	244147	279780	185917	2674
6.14_595.29	D-myo-Inositol, 1-[2-hydroxy-3-[(1-oxo-9,12-octadecadienyl)oxy]propyl hydrogen phosphate], [S-(Z,Z)]-	[M-H]-	SAHCQBPGXQFTRA-MTWZWZNHSA-N	595.289	ESI neg	6.142	6413041	9016734	7047879	1365102	3844415	5369984	2938393	9263570	541151	8336088	875512	2132519	3071964	30087	5229544	2723573	22313226	14704694	4008345	560414	14437057	1771514	95984	57849	3839564	8887340
0.34_229.01	D-Ribose 1-phosphate	[M-H]-	YXJDFQJKERBOBM-TXICZTDVSA-N	229.012	ESI neg	0.339	2396623	2382287	2027964	2698562	1470392	2399175	2187694	1711912	2842907	2076017	2148043	1678821	2641704	2661429	2581627	2829914	2314032	3463336	3047383	2878090	73168	269236	65710	47258	28271	159471
2.15_203.13	Decanoic acid, 3,5-dihydroxy-	[M-H]-	WQZRAWSNEARGPQ-UHFFFAOYSA-N	203.128	ESI neg	2.154											243065	83112	138136	121263	130630	95374	384474	71049	95770	220430
0.28_348.07	Deoxyguanylic acid	[M+H]+	LTFMZDNNPPEQNG-KVQBGUIXSA-N	348.07	ESI pos	0.275	57555166	61863442	65881545	121927034	85792674	54431278	154294877	112700410	91780870	117334112	10695381	57106456	77648272	57791667	58802214	48509884	78083926	47524951	55765679	21133635	213228	34282	126615	13558	150630
5.57_333.20_5.58_328.25	Dihydroalbocycline	[M+Na]+_[M+NH4]+	XIHUXEHAQPSMTF-SIMDOIPESA-N	333.2036_328.248	ESI pos	5.577	79726	149387	24307	91476	34582	188936	71352	74702	76718	101025	52695	62574	79057	47352	54100	70285	83401	65576	41480	118658	2545	5749			1781
5.88_395.15	Dihydrorotenone	[M-H]-	DTFARBHXORYQBF-HBGVWJBISA-N	395.152	ESI neg	5.883							6535				347985	493864	936881	418982	474757	285604	386790	398175	564057	147369
0.22_387.11	disaccharide	[M+CHO2]-		387.114	ESI neg	0.221	480195946	204568464	215714512	375773914	214214460	154438034	249223392	227874367	278715708	234857238	75350196	435745034	357840608	247785002	184989842	256805831	248613187	323069546	450636556	267560622	1010281	4813136	1013232	369714	2203914	277340
0.23_175.12	DL-Arginine	[M+H]+	ODKSFYDXXFIFQN-UHFFFAOYSA-N	175.119	ESI pos	0.233	246663093	263945064	354411666	308064041	225439415	183637715	327878851	324218156	318252867	349293711	87294169	145718200	139717431	144350060	133283570	128595389	145439043	102515379	141657993	103234743	5030802	2402410	2236522	2074963	1077188	2257258
0.21_221.07	DL-Cystathionine	[M-H]-	ILRYLPWNYFXEMH-UHFFFAOYSA-N	221.066	ESI neg	0.215	139295	386442	349962	338195	66423	331961	206747	156191	315564	462674	3912875	5971294	5790790	5747792	5887709	4976200	4567464	5800505	6304381	8308736	901	8720	7542	2488	1412
4.59_229.14	Dodecanedioic acid	[M-H]-	TVIDDXQYHWJXFK-UHFFFAOYSA-N	229.144	ESI neg	4.59	825884	992642	360245	772969	299505	640125	418469	531624	533892	456875	114910	481857	431427	703085	464015	493860	504074	567187	485507	6064	173981	2594868	143686	86816	111044	80178
0.25_230.10	Ergothioneine	[M+H]+	SSISHJJTAXXQAX-ZETCQYMHSA-N	230.096	ESI pos	0.253											26174235	31391506	45203750	36050164	25448995	33442460	31924226	28947869	41999086	37839271					63308
6.14_395.15	Gamma-mangostin	[M-H]-	VEZXFTKZUMARDU-UHFFFAOYSA-N	395.149	ESI neg	6.139	63096	29959	35932	10236	17407	9788	12081		8374	20585	39737	13555	54864	19437	19891	15525	14346	18141		3691
0.38_131.03	Glutaric acid	[M-H]-	UKFXDFUAPNAMPJ-UHFFFAOYSA-N	131.034	ESI neg	0.375	106492	81382	87181	59846	59547	223751	91225	81341	97513	103339	286999	175411	230810	171049	159600	154225	162626	164170	127077	197562	227406	2478127	139649	116669	124197	106046
0.27_613.16	Glutathione (oxidized)	[M+H]+	YPZRWBKMTBYPTK-BJDJZHNGSA-N	613.159	ESI pos	0.274	4517147	2785439	919462	4454597	4141765	3460825	6584448	6212262	3889309	3263725	9528760	7596335	9018668	6599436	7118960	6863697	9485634	9361176	6038741	6377871
0.21_296.07_0.25_258.11_0.21_280.09	Glycerophosphocholine	[M+K]+_[M+H]+_[M+Na]+	SUHOQUVVVLNYQR-MRVPVSSYSA-N	296.0657_258.1101_280.0918	ESI pos	0.223333	20693597	16052329	14291627	6514057	24715443	55372388	8906878	4892651	10534306	19635233	92289636	127048651	163189972	135274279	125197121	144080442	122723306	113353543	230599421	149424493	4015413
6.10_370.30	Glyceryl linolenate	[M+NH4]+	GGJRAQULURVTAJ-PDBXOOCHSA-N	370.295	ESI pos	6.099	117542	130356	123289	149224	65689	280901	283808	89803	202028	185988	248329	187406	130148	106001	134100	117877	264916	131024	45354	108721	29310	35023	49303	10960		24395
5.24_823.42	Glycyrrhizic Acid, Ammonium Salt	[M+H]+	LPLVUJXQOOQHMX-UHFFFAOYSA-N	823.418	ESI pos	5.24	4659	60566			1550	23331		32069	181718	19532							2251				2234
0.48_346.05	Guanosine cyclic monophosphate	[M+H]+	ZOOGRGPOEVQQDX-UUOKFMHZSA-N	346.055	ESI pos	0.478	18064	13436		33120		14152			11764		235761	241955	15103	87086	201611	282436	141017	297582	270222	145019			12697
5.67_334.20	Heminordihydroguaiaretic acid	[M+NH4]+	QKHJBWUGXMKHAK-UHFFFAOYSA-N	334.199	ESI pos	5.665		7164			7933		103499		41187	2003						15965	24573				5446	82601
5.79_285.21	Hexadecanedioic acid	[M-H]-	QQHJDPROMQRDLA-UHFFFAOYSA-N	285.207	ESI neg	5.794	115678	216499	187602	120304	97818	182438	124332	156379	161354	115825	151932	131799	131300	138992	116518	165743	137047	139412	139597	143236	97878	1452228	77255	43444	58972	85099
0.39_135.03	Hypoxanthine	[M-H]-	FDGQSTZJBFJUBT-UHFFFAOYSA-N	135.031	ESI neg	0.385	14263	43756	3174	105169	31150	34648	56765	35024	19616	39398	357753	147222	211300	233956	230533	302156	184678	217204	327407	310778	79449	75617	81928	74927	47133	36895
0.39_349.05	Inosine 5'-monophosphate	[M+H]+	GRSZFWQUAKGDAV-KQYNXXCUSA-N	349.054	ESI pos	0.389	3754195	6155155	6716752	11742499	4012909	4199978	9448385	8648686	7749443	10717321	19791104	10398885	16417956	17781981	20769843	20380222	20322010	17271420	17500826	21634078
0.39_347.04	Inosine-5-monophosphate	[M-H]-	GRSZFWQUAKGDAV-KQYNXXCUSA-N	347.04	ESI neg	0.388	23590337	35735053	33465801	61612941	26234019	26698789	47564792	48490084	33092359	49975144	126827065	62766666	101587435	108979688	109761658	117052058	112065760	96455760	108915677	120732208	124702	79837	63068	48546	200931	96432
0.38_377.09	Isomaltulose	[M+Cl]-	PVXPPJIGRGXGCY-TZLCEDOOSA-N	377.086	ESI neg	0.383	7898835	3254308	3803348	6140621	3336687	2238828	4234448	3991245	4091406	3922531	1775828	5492350	4846664	3332777	3044156	3724581	3912440	4581106	5872799	4657019		8677
4.45_209.12	Jasmonic acid	[M-H]-	ZNJFBWYDHIGLCU-HWKXXFMVSA-N	209.118	ESI neg	4.452	2778003	6370372	2309262	3862819	1384002	1484632	2518936	11305615	5747630	2431129	1732885	7108862	7256541	3951902	5831222	6251846	4527799	1213789	6289808	2108837
0.29_147.03	L-2-Hydroxyglutaric acid	[M-H]-	HWXBTNAVRSUOJR-VKHMYHEASA-N	147.029	ESI neg	0.294	3379781	4075745	4717846	3897414	4322207	3791059	5049278	5491940	3355239	5433218	1985799	1928868	1785012	2395018	1884558	2137742	2015308	2127625	2844727	2460112	101505	172584	68171	56080	59280	111773
0.21_173.10	L-Arginine	[M-H]-	ODKSFYDXXFIFQN-BYPYZUCNSA-N	173.103	ESI neg	0.211	11248793	15367986	11567107	10143296	9679801	9958669	13134305	15312497	11243375	13581723	4435033	5270145	4149255	5173791	5709393	3770133	4724553	4588871	4159835	3297277	585136	169163	330140	391801	106111	321414
0.24_132.03	L-Aspartic acid	[M-H]-	CKLJMWTZIZZHCS-REOHCLBHSA-N	132.029	ESI neg	0.245	500785	771098	383798	182379	198732	828509	286240	387145	558491	368467	7432252	303115	278699	916786	498264	553390	183067	294228	341089	6022275	478132	738329	420402	691231	103283	447050
0.24_162.11	L-Carnitine	[M+H]+	PHIQHXFUZVPYII-ZCFIWIBFSA-N	162.112	ESI pos	0.241	34880302	77655080	143141240	95514552	70150551	67047388	94182733	132059454	112729463	122126396	30161392	61344842	64498619	69815624	42212239	57655912	61420092	54627394	62522438	66937782	1547918	1363816	30770	4542	25677	15365
0.24_147.08	L-Glutamine	[M+H]+	ZDXPYRJPNDTMRX-VKHMYHEASA-N	147.076	ESI pos	0.244	66145536	76419190	131047788	101022261	80021809	67865214	94904182	86911559	86579690	98104286	22695689	20909627	29394211	19758326	33260426	20069543	23085579	14095532	26371067	19380288	45180	114473	50721	45311	16076	56509
0.22_147.11	L-Lysine	[M+H]+	KDXKERNSBIXSRK-YFKPBYRVSA-N	147.113	ESI pos	0.218	8810721	6459780	12612136	9409260	3958423	6559203	9266583	6069620	12124930	10661055	2294033	3835116	2250068	2110936	2385318	2269912	2334259	1729120	2725711	2061202	1388870	1740988	1302485	1665443	283021	1723381
0.55_188.07	L-Tryptophan	[M+H-NH3]+	QIVBCDIJIAJPQS-SECBINFHSA-N	188.071	ESI pos	0.548	6795111	2826336	28529	4494241	2600493	5510882	3842768	2795027	4573829	3161641	1211859	2076626	2034629	1613264	1964940	2385993	2320410	1819370	2172953	9415	30971	356324				41122
0.28_182.08	L-Tyrosine	[M+H]+	OUYCCCASQSFEME-UHFFFAOYSA-N	182.081	ESI pos	0.281	11972047	10467212	18000135	13697218	4766948	13351304	13250257	16198789	17330278	15527629	5166402	8516078	5574205	6385610	6644483	6075579	7211645	7027803	6568407	5091815	616195	5416044		136322	37044	47479
0.40_196.05	Levodopa	[M-H]-	WTDRDQBEARUVNC-LURJTMIESA-N	196.054	ESI neg	0.398	78754	111651	211168	177695	49584	50042	138676	367298	24364	78555	70777	301060	17567		4712		13460	23625	30603	3676				1326
0.85_363.10	Linocinnamarin	[M+H]+		363.105	ESI pos	0.851	344185	323784		626332	165767	283538	452940	429989	618939	434293	235006	224607	169090	199107	305871	347270	586510	134901	205953
6.29_279.23	Linoleic acid	[M-H]-	OYHQOLUKZRVURQ-HZJYTTRNSA-N	279.233	ESI neg	6.294	1481098	1210171	774683	513260	779026	1888594	614341	18535	387227	643673	2252233	1124705	825905	661320	2730591	690843	998523	1328511	401828	441492
6.06_324.29	Linoleoyl ethanolamide	[M+H]+	KQXDGUVSAAQARU-HZJYTTRNSA-N	324.29	ESI pos	6.062	149016	227233	149676	198107	44122	272653	191113	93076	122484	154143	413191	88426	78185	63318	191348	48887	90538	115404	53058	56261	7604	17213	12904	9929	4823	8857
6.37_424.34	Linoleoylcarnitine	[M+H]+	MJLXQSQYKZWZCB-DQFWFXSYSA-N	424.341	ESI pos	6.374	1034360	1089790	1210406	779377	938014	1398989	753758	380473	649559	921619	742877	3335828	2646746	2161160	5898926	1357059	3211075	1807283	562843	298013
0.21_505.18_0.21_527.16_0.26_522.20	Maltotriose	[M+H]+_[M+Na]+_[M+NH4]+	FYGDTMLNYKFZSV-PXXRMHSHSA-N	505.1759_527.1581_522.2029	ESI pos	0.229	406120	222549	395321	741425	128791	179012	234399	316896	415425	529226	4139781	4376320	6512521	4659894	3505142	6286352	5049944	3240050	4073285	9352031	2713	120554	42889	4232	23729
0.25_217.05_0.22_227.08	Mannitol	[M+Cl]-_[M+FA-H]-	FBPFZTCFMRRESA-KVTDHHQDSA-N	217.048_227.0768	ESI neg	0.2355	2581304	2635588	1222049	1015613	1832087	1590719	3366615	4413738	1002272	1549389	64025279	48483564	46511556	46042473	42485941	43127961	41397420	53143022	43641470	64356205	9272	66588	11960		8851
0.22_539.14	Melezitose	[M+Cl]-	QWIZNVHXZXRPDR-WSCXOGSTSA-N	539.138	ESI neg	0.223		5670							2656		214196	195280	333221	138888	103016	235070	194585	117235	64177	265779		10696	2556
0.28_160.13	Methacholine cation	[Cat]+	NZWOPGCLSHLLPA-UHFFFAOYSA-N	160.133	ESI pos	0.275	2280221	5631201	5343554	4473653	3346330	6818403	6615461	12069540	5883955	7980345	1369524	2474763	3619887	3293448	2082597	3391675	2130544	2052062	1657839	2943508
6.25_391.26_6.26_401.29	Monoolein	[M+Cl]-_[M+FA-H]-	RZRNAYUHWVFMIP-KTKRTIGZSA-N	391.2623_401.291	ESI neg	6.254	89817	445944	380437	639146	71941	329009	20077		446795	50151	3896827	1628507	1057009	1297132	2683387	738195	1246992	779540	329925	981085
3.28_303.04	Morin	[M+H]+	YXOLAZRVSSWPPT-UHFFFAOYSA-N	303.042	ESI pos	3.279	8085	16582	3012	15567		17851	12400	13626	16411	79458	18951	7321	10651	24507	9743	20259	15921	7945	7246	8703
6.22_372.31	Myristoyl-L-carnitine	[M+H]+	PSHXNVGSVNEJBD-LJQANCHMSA-N	372.31	ESI pos	6.224	158192	210500	195037	194635	103387	360679	252014	61477	181131	168070	296428	105605	149635	99861	214863	105292	154814	142386		54229	27544	42881	45551	10836	7957	42769
0.29_124.04	N-(4-Methoxy-2-nitrophenyl)isonicotinamide	[M+H-C7H6N2O2]+	JOVGZSBPOPXXFG-UHFFFAOYSA-N	124.039	ESI pos	0.293	1402147	851914	1245302	1152629	639930	1052068	927980	882110	878233	1176702	9596392	9233116	12524993	12253218	8869963	10717269	10720068	9061744	7955768	9574580
0.31_128.03	N-[1-Oxo-3-(4-oxo-1,2,3-benzotriazin-3(4H)-yl)propyl]glycine	[M-H-C7H5N3O]-	AIIZXACQGJADRO-UHFFFAOYSA-N	128.034	ESI neg	0.313	93120624	141989673	105555523	120075564	102690075	102667532	147300944	156743313	100119748	135467690	21609464	15778090	23838475	19475839	36844152	18050314	21163913	12544376	17156958	13116230	1002089	13336209	563530	280398	325213	314758
0.30_188.06	N-Acetyl-L-glutamic acid	[M-H]-	RFMMMVDNIPUKGG-YFKPBYRVSA-N	188.056	ESI neg	0.299	135696250	117142240	131474556	123777584	104626232	101729044	115296652	127207049	120349681	136985960	43982950	77904782	89349975	81355537	52284755	71845431	69627901	70886875	79532552	44976169	40892	119488	20438	17424	21113	35769
1.82_236.09	N-Acetyl-O-methyltyrosine	[M-H]-	HRUASHPCEMXOMR-UHFFFAOYSA-N	236.093	ESI neg	1.816	971	2740	932				876		1288			1123		1568					954			290709
0.70_180.10	N-Acetyltyramine	[M+H]+		180.102	ESI pos	0.698	1457660	1404948	21434	416527	443145	1406753	1269593	1475724	374464	1376600	73596	90602	94379	124000	130592	195147	189072	161013	154874	3467		7237	11351	4041		6289
0.25_146.12	N-Methylisoleucine	[M+H]+	KSPIYJQBLVDRRI-UHFFFAOYSA-N	146.118	ESI pos	0.252	482638	1371275	2533408	1157350	798411	1492714	1685311	3928250	1985870	2947191	427962	825688	1173065	1400370	1164079	1158856	1429393	997137	1412000	1474140
6.16_326.30	N-Oleoylethanolamine	[M+H]+	BOWVQLFMWHZBEF-KTKRTIGZSA-N	326.305	ESI pos	6.156	2202217	640311	586642	684638	377700	1383126	935409	220593	478017	441321	938003	218530	150869	86910	570551	56569	218519	469376	67722	97869	10762	18476	30009	4792		19922
5.61_288.25	N,N-Bis(2-hydroxyethyl)dodecanamide	[M+H]+	AOMUHOFOVNGZAN-UHFFFAOYSA-N	288.253	ESI pos	5.608	485930	536164	592016	675240	346788	480685	651195	341398	585248	602388	291512	373180	378022	382488	376844	266254	330199	328236	296304	302659	106824	107750	132357	64960	79585	148150
0.85_663.09	Nicotinic acid adenine dinucleotide	[M-H]-	SENPVEZBRZQVST-FXJSMKSKSA-N	663.087	ESI neg	0.851	182304	165553	225638	148192	138205	252659	257563	328695	156050	199837	448624	405904	298269	286216	202371	270753	319191	231599	258871	260054
5.98_317.21	O-geranylconiferyl alcohol	[M+H]+	UJQXYSRVSXKEES-YIERNNEGSA-N	317.209	ESI pos	5.982								9805			176445	43138	91587	102284		62453	26162	9839	12358	154360	11013	19538		1205
6.51_426.36	Oleoyl-L-carnitine	[M+H]+	IPOLTUVFXFHAHI-WHIOSMTNSA-N	426.357	ESI pos	6.514	11471031	13901645	15235470	15217435	11244866	18574270	14016770	4717139	13410101	12576274	4368500	2584933	2469602	1722647	6714253	1868575	3722935	2927588	575389	1488515
6.28_403.16	Osajin	[M-H]-	DCTLJGWMHPGCOS-UHFFFAOYSA-N	403.158	ESI neg	6.277	126442	44049	103349	20502	89669	255129	43691		62370	86473	37595	51553	4151	22125	87789	24826	5202	26787	11364	12258
6.36_255.23	Palmitic Acid	[M-H]-	IPCSVZSSVZVIGE-UHFFFAOYSA-N	255.233	ESI neg	6.361	296793	293057	205650	139936	271670	546317	129876	15952	156964	167324	279616	150821	96795	82186	329283	62797	115359	148635	48948	69003	25724	12446	6797
6.28_725.56_6.26_703.57	Palmitoyl sphingomyelin	[M+Na]+_[M+H]+	RWKUXQNLWDTSLO-GWQJGLRPSA-N	725.5558_703.5738	ESI pos	6.2705	16066150	14498709	2130893	13612440	24347484	294375	2631868	29969267	11968057	922771	1341974	7062165	6926377	25805	8982165	25373032	24120053	16192082	18856903	57230794	9624	21159399	741415	67371	4826814	6001374
6.45_400.34	Palmitoylcarnitine	[M+H]+	XOMRRQXKHMYMOC-UHFFFAOYSA-N	400.342	ESI pos	6.445	1125831	1786829	1556045	1551967	841518	3881983	1658561	552261	1311219	1083442	1334546	511763	695395	465749	1518775	420605	1365217	524643	162042	356128	14381	36978		8776		8076
0.35_218.10	Pantothenic acid	[M-H]-	GHOKWGTUZJEAQD-UHFFFAOYSA-N	218.103	ESI neg	0.352	21796713	7781803	4063100	3754690	5488448	6045849	5431713	7571884	8671645	8609328	859012	952913	960014	684979	758015	838801	823560	656110	987272	606785	12809	32278	2547
0.50_227.10	PyroGlu-Val	[M-H]-	DTSWLLBBGHRXQH-SVRRBLITSA-N	227.103	ESI neg	0.496	66103	152508	90860	81794	6865	144033	75596	21385	114148	106662	6100	3414		9076	21831	6960		1534	22093		11944	456152	6983	2202		5763
0.28_191.06	Quinic Acid	[M-H]-	AAWZDTNXLSGCEK-LNVDRNJUSA-N	191.055	ESI neg	0.278	274735	30979	35375	52797		19387	24548	40729			51764	70340	29962	28460	22034					53163	97141	126872	100853	36855	79241	47866
6.29_424.16	Roquefortine C Isomer B	[M+Cl]-	SPWSUFUPTSJWNG-LIMLNZRCSA-N	424.156	ESI neg	6.288	531443	325161	374410	89538	567197	802557	297964	16656	237335	482603	586852	760735	481391	357856	373900	408809	346477	395357	275778	303746
2.89_201.11	Sebacic acid	[M-H]-	CXMXRPHRNRROMY-UHFFFAOYSA-N	201.113	ESI neg	2.887	1372319	2034673	752627	2914472	602609	1576432	1145545	1162719	1530763	1043101	1605881	1273974	1503267	1661969	1370955	1537920	1436484	1495325	1332537	1282315	279850	6106122	194993	94359	117626	103508
5.20_283.19	Spiculisporic acid	[M-H-CO2]-	TUXHHVJPGQUPCF-GUYCJALGSA-N	283.192	ESI neg	5.201	444160	716182	278014	377681	274926	536743	300858	358956	414066	350651	239602	230926	283423	290883	223029	254537	340882	340415	255496	385298	1678	18372	1570
6.66_428.37	Stearoyl-L-carnitine	[M+H]+	FNPHNLNTJNMAEE-HSZRJFAPSA-N	428.373	ESI pos	6.658	748411	775146	875408	746697	497441	2647439	972757	330320	781755	819400	967551	494667	422435	288181	1180583	293474	767960	421997	129334	283087						5750
6.89_411.36	Stigmasta-4,22-dien-3-one	[M+H]+	MKGZDUKUQPPHFM-LPJPOILFSA-N	411.362	ESI pos	6.893	176481	99980	173348	129654	59277	68662	166872	13270	61385	229706	1600	1027			4371		2842	1072							1324
1.18_173.08	Suberic acid	[M-H]-	TYFQFVWCELRYAO-UHFFFAOYSA-N	173.081	ESI neg	1.179	590830	2229974	627894	468961	418861	467084	448845	442676	537554	455983	761962	1017188	786679	759089	534467	737634	629701	748514	655374	718654	745102	38093902	637273	217220	259378	304831
0.22_163.06	sugar alcohol	[M-H-H2O]-		163.06	ESI neg	0.221	8358	26380	25357	1439	13226	22047	90438	137134		225	5389347	4458957	3893630	3894970	3554093	3621979	3164138	4503597	3946755	4541211	6712	2473	1194		2626	692
0.23_124.01	Taurine	[M-H]-	XOAAWQZATWQOTB-UHFFFAOYSA-N	124.006	ESI neg	0.227	60328467	118046487	125046695	115592576	85287926	84363073	129251934	140089394	112423389	161877577	130249651	102729987	99002955	135596634	108555304	101917181	123394207	122462677	104452874	113511521	852076	283209	146309	429105	150652	465633
5.54_257.18	Tetradecanedioic acid	[M-H]-	HQHCYKULIHKCEB-UHFFFAOYSA-N	257.176	ESI neg	5.535	136614	248420	143670	104565	95866	142132	111324	130772	125625	121289	103257	154190	123797	134777	90023	123427	120643	112114	124666	136348	145766	1852866	153614	78540	132844	80833
0.46_321.05	Thymidine 5'-monophosphate	[M-H]-	GYOZYWVXFNDGLU-XLPZGREQSA-N	321.049	ESI neg	0.457	332486	159551	139230	193906	70877	102996	197092	156573	116578	127730	1095139	944844	722045	1122259	1152663	2144785	804392	1271758	1325669	1664510		1967	2217
4.13_227.13	trans-Traumatic acid	[M-H]-	MAZWDMBCPDUFDJ-VQHVLOKHSA-N	227.129	ESI neg	4.13	10546	19731	4386	8975	2616	2813	12411	9944	30123	16050	6756	11772	805	23390	11186	19268	8686	8066	11012	27746	1167725	158215	4890	6425	8457	1771
0.21_365.11	Trehalose	[M+Na]+	HDTRYLNUVZCQOY-LIZSDCNHSA-N	365.105	ESI pos	0.214	23914145	10917565	25752870	29952029	14461867	7595026	20421009	15724211	22921286	18026889	7708161	25085320	23304961	20967388	15345410	17342722	18087919	18624346	35917809	37477293	128917	654009	104990	26213	72511
0.22_503.16	trisaccharide	[M-H]-		503.162	ESI neg	0.216	143532	100011	72118	194056	39550	10296	53315	75930	91769	136691	7882488	5648098	5694760	3797529	3317269	6886063	3871674	4611789	3281613	8687970	7203	113393	36800	2957	10426	1791
0.55_205.10	Tryptophan	[M+H]+	QIVBCDIJIAJPQS-VIFPVBQESA-N	205.097	ESI pos	0.548	7705683	3351650	72746	6022428	3289414	6649287	5359712	3534072	5810793	4509712	1598432	2461122	2299017	1928279	2413085	2689702	2732526	2045495	2588066	51432	43825	408244				10296
3.78_215.13	Undecanedioic acid	[M-H]-	LWBHHRRTOZQPDM-UHFFFAOYSA-N	215.128	ESI neg	3.776	250715	444189	260159	198614	190516	7797	193314	262098	45078	166512	20353	267735	240057	265526	241364	332342	204743	199978	316728	222351	356581	2412586	236319	89864	123643	106607
0.26_167.02	Uric acid	[M-H]-	LEHOTFFKMJEONL-UHFFFAOYSA-N	167.02	ESI neg	0.262	85681	81647	173267		98042	270609	126046	193808	117243	84205	488296	309263	240424	445714	460843	288274	301700	129503	194258	360764	526331	80876	39473	338	1491
0.37_325.04	Uridine 5'-monophosphate	[M+H]+	DJJCXFVJDGTHFX-XVFCMESISA-N	325.043	ESI pos	0.374	340855	324809	398632	524297	438909	191681	637614	589603	521869	488941	610651	862478	1062079	783045	819309	903808	1022375	771985	876640	676635
0.09_126.97				126.972	ESI pos	0.092	35490	28585	85217	60967	39954	28876	46442	51297	74018	364609	35057	35845	42505	60360	30267	44606	45395	41162	76842	40207	906916	40333	93702	37564	44966	113412
0.10_125.96				125.964	ESI pos	0.096	25918	24695	48958	36905	30589	22740	31836	48603	36745	280409	15875	27277	28428	43233	19853	27468	30195	32390	58403	33609	543865	31012	65418	30824	30253	129483
0.25_127.51				127.513	ESI pos	0.246	1601484	1598476	728977	1295117	444702	1762462	396211	555310	1140939	1414868	1673964	2081768	293478	873258	886262	607146	387531	3029954	861225	631880	5185973	14152383	2470963	960114	1839829	6405604
8.16_130.97				130.966	ESI pos	8.158	7273	1755	11118	6572	3781	2313	60001	92752	70021	308792	40708	3996	70490	6980	13196	92357	6626	5880	25696	71585	120948	2878	7781	47218	4242	116599
8.15_128.95				128.951	ESI pos	8.149	17491	3949	32414	11894	4655	2928	128714	217680	200430	440239	112118	5845	163257	8522	23953	219554	10963	6280	86891	188926	185314	2559	14615	111167	7957	386451
0.24_133.06				133.061	ESI pos	0.242	1496474	1757229	3412148	2038203	1649716	1709929	2321877	1676821	1892815	2328028	716507	595201	779932	397916	945085	312717	640696	512953	1054753	553829	71699		5104	29167	7165	30222
0.11_140.95				140.951	ESI pos	0.109	86060	97274	214669	141553	104499	75538	120664	117700	136039	2246430	67687	107431	129858	126322	68478	99723	89588	105426	160655	127857	1897671	107766	240144	88901	109018	236068
0.52_144.99				144.988	ESI pos	0.516	3377775	3318715	3532069	5236355	2712099	3090704	6470350	5138350	4306356	25264114	4150535	3566116	4453178	4746420	2785679	4224243	3622407	4644618	4003307	4577228	11210731	6856997	7961751	3043227	7055232	2501366
0.52_143.99				143.99	ESI pos	0.522	173671	165352	237716	312163	116824	210876	397747	341750	309372	1443892	209974	192584	218515	204923	169601	266610	220465	305026	190450	223254	627478	412900	515400	190447	395252	108649
0.44_144.99				144.988	ESI pos	0.444	4048118	3457579	6310599	5996314	4477499	3326179	5131531	6983399	5192256	35317060	4150535	4838784	7431102	5405388	3157788	4800226	5394347	4625887	6458439	5626071	16170865	7673694	12719827	4285641	9127192	5707723
0.43_143.99				143.99	ESI pos	0.428	244584	138117	313882	335364	182668	194949	220381	360520	311628	2129793	209974	214477	543069	315328	138289	303453	354136	251907	352312	311796	1092335	501398	801543	270931	536848	412096
0.25_149.53				149.526	ESI pos	0.25	23789737	23764904	20545624	29209937	15157012	19186040	28439311	29717711	35854791	33581142	19967715	24504190	17891322	21884854	25297667	16889190	18278515	23498008	18975498	19029899	15324819	18508931	12679926	6875101	8093374	14380442
0.52_165.50				165.501	ESI pos	0.515	1110608	1024805	1271983	1664481	837812	930034	1898683	1661728	1559664	7246985	1112158	1095796	1570602	1626641	886914	1378387	1188867	1324267	1164404	1542153	3386781	2049373	2691109	860931	2531239	797390
0.51_164.50				164.504	ESI pos	0.505	34075	34767	20600	45068	10853	15235	89211	76025	35054	429915	16222	17996	101700	44642	45102	53159	17662	55065	17359	62683	181272	99713	141998	39831	118226
0.44_168.02				168.02	ESI pos	0.44	3673007	3778808	1545877	3755560	1669608	2708416	4093768	4898707	4664186	5521554	1856956	2723220	1795172	1988094	3442765	1250819	1392342	2614434	2152745	1769807	1098102	1315354	1274548	639697	834108	593082
0.25_168.02				168.02	ESI pos	0.25	75843550	73005120	65620494	86913463	44485251	62107461	94587503	92247472	106534590	102177307	58196971	74046637	53200961	67738476	80509853	50446981	57904659	73812865	63311884	58491368	42292527	53780580	40383284	22388569	22632712	42831526
8.16_171.99				171.993	ESI pos	8.16	57999	30073	81439	74405	37745	22350	266101	526639	566286	1484998	287449	33362	383350	54656	60351	507803	55478	48986	198976	442044	712455	46350	94717	367443	46736	754776
8.14_169.98				169.977	ESI pos	8.145	377145	62908	287053	126398	90333	57768	1376283	2441205	2335979	4404705	1279805	77414	1988823	138587	283129	2282090	180338	99005	1106537	2355452	2004014	95394	262317	1420597	95416	3938083
0.13_174.95				174.953	ESI pos	0.13	84864	63756	141132	117823	66222	58897	74335	163342	92623	366096	66926	63262	72800	65669	64754	67271	76258	102213	142732	72572	301319	79768	187201	84028	98721	239156
8.15_180.99				180.99	ESI pos	8.148	95848	50636	178564	66597	68178	50999	380762	645027	640527	1775207	373396	66185	501006	121553	104782	532777	93098	75400	333740	525565	778618	78863	191921	360026	80811	1211340
8.15_179.99				179.986	ESI pos	8.151	11678	2268	19600	9685	4977	800	45256	125841	122612	356099	62301	2588	82364	5329	16723	114498	4848	8324	33720	83103	126010	4966	8720	81305	2782	201104
0.14_182.99				182.985	ESI pos	0.14	3478291	2493091	5511546	5145938	2744699	2105499	3072340	7322796	3611399	46033019	2910520	3069359	3672266	3716769	2729784	2850564	2985332	5122430	4422842	3701214	16632415	3757549	6978631	1711293	3853149	5642201
0.15_181.99				181.988	ESI pos	0.151	60851	47776	158607	63204	61072	43430	71373	87400	67411	1501656	48362	67375	62862	71431	60921	67314	62921	84210	94711	77001	335493	70982	188614	54988	79088	195562
0.27_183.99				183.995	ESI pos	0.27	2427556	2466158	7394042	3658824	3138761	2301921	3153244	4572003	4077181	30045907	2221776	4400050	4624580	4814265	2058607	5615465	2882479	3205606	5843204	5190704	36573086	9046781	18966003	6917703	16825106	14787642
0.22_185.03				185.032	ESI pos	0.216	7005617	10122732	8224968	13754325	7191304	8149530	12171502	14180545	10724813	13943341	1456902	1200134	1925404	1300235	2990427	1333029	1651829	973799	1290556	881373	285776	824756	413596	54185	56513	1069890
0.09_193.99				193.989	ESI pos	0.09	124470	152722	320549	188326	164466	135199	172133	203438	201592	432126	131484	180992	202470	206940	116930	176613	136418	166321	288181	214751	346837	218570	537235	98884	202403	242294
0.09_191.98				191.977	ESI pos	0.091	125509	164547	205804	245372	155734	107824	154149	443958	197916	1126274	104915	199079	272228	220330	169906	176806	181574	169735	277848	231313	1414250	239490	477291	65437	213601	176650
8.16_196.02				196.017	ESI pos	8.158	165794	77955	286656	201602	101822	73476	942617	1451962	1794365	4424080	943676	98799	1218352	154957	204530	1539401	145754	123483	659781	1259980	1856432	106174	246227	998930	125106	2617897
8.17_195.01				195.009	ESI pos	8.166	10566	5067	13577	10843	60024	2073	72417	86830	116109	252142	55216	5065	72437	6619	17290	89506	6412	7013	31657	84570	113780	4638	8225	50512	6952	108931
8.16_201.99				201.991	ESI pos	8.165	20936	24325	92453	20955	19307	28655	58684	21786	8398	247872	19517	47636	52870	123198	29983	17423	40663	38814	111663	65312	136215	94900	267593	37418	79894	88139
8.15_201.00				200.995	ESI pos	8.154	60988	47331	163822	59096	47855	49937	181292	198039	185153	842700	133871	74520	179850	146275	56563	173878	75926	63161	197528	198036	344507	96143	223593	128414	92625	401130
0.69_201.13				201.125	ESI pos	0.693	14921	8625	9646	55722	135812	27491	27699	109670	42247	834678	13070	18039	634881	657784	9933	19123	25197	24076	6039	124791	20322	24945	939204	15627	102301	553818
0.22_201.93				201.934	ESI pos	0.216	958801	2249900	1748900	2594123	1552925	1528418	2867587	3700481	2670188	3907958	952119	890879	968101	1459401	1181750	782837	1455273	917359	1065600	624787
0.22_222.02				222.019	ESI pos	0.22	399909	1188173	741332	921140	824061	1714026	1039160	2195566	991006	1521325	23042558	25942351	36090043	31775629	26354515	33541964	28764901	24606315	32679114	39941171	36803	152268	27717			131652
0.21_222.99				222.988	ESI pos	0.214	1411200	1994524	1356087	2227560	1379052	1294305	2112293	3225191	1743212	2478957	222720	99040	159524	161357	385111	62324	151648	74224	183285	21838
0.24_227.01				227.007	ESI pos	0.242	7630676	6447483	5564849	8081025	4283847	6355792	7834690	8469812	9611883	8549910	4972471	6787761	4654087	5327778	6933561	4490577	4857201	6511307	4698644	4203032	2101939	3279500	1886602	1004501	909309	2470395
0.24_225.01				225.01	ESI pos	0.242	41682308	34955958	30412729	43502924	23064023	32395639	43295042	44838789	51933216	44312550	26500998	34290823	24202211	29470436	36628751	24011858	24959698	35654767	26801809	22519578	11712817	17060800	10030926	5264743	5576130	13712090
0.24_242.98				242.983	ESI pos	0.243	1633232	1365607	808469	1188333	383459	1869594	689143	825119	1135943	1073464	1416800	2663468	210239	877748	1114036	410594	275476	3174585	726355	400699	3210607	10657158	1606293	621095	904612	4327670
0.21_254.04				254.043	ESI pos	0.215	126408	162032	288348	285811	181602	128245	264722	306184	251507	432455	177476	160156	220613	179634	134853	269509	170853	231068	345278	214159	18590		35382	21091	20338	39721
0.21_252.05				252.046	ESI pos	0.213	2895609	3004917	4735286	4003432	3138170	2331918	3955950	4334676	4252657	6029734	2490357	3075360	3866917	3249552	2733006	3265553	3454536	2971076	4332005	3547139	357583	202842	729383	333408	307069	759714
0.49_258.96				258.961	ESI pos	0.487	367811	431190	257838	518586	296599	390505	542390	559340	553189	1612316	343678	445567	554307	414938	340929	465572	520109	442894	400010	372038	1435554	736275	823737	429035	854767	401241
0.48_256.96				256.96	ESI pos	0.484	3179367	2533869	2839031	4848153	3238070	2779682	4917278	4229615	3844048	24530532	2893673	3443427	5242830	3804532	2373695	3922725	4011703	3638362	4675620	3355095	11493095	6930616	6912564	3161976	6777413	3174396
3.02_259.09				259.09	ESI pos	3.019	5579802	5372692	5361339	9934673	3782684	4470537	7545288	6256151	7889177	22885117	5960696	5680977	4456838	5310276	5266493	7142083	6271546	7508668	5994762	4615620	5246125	5828828	8940717	4316662	6237655	3852791
0.32_278.98				278.978	ESI pos	0.315	624693	645230	166201	627130	206490	436918	690281	837368	920204	870323	307559	366204	123350	251275	773851	164982	161132	493481	127600	90994
0.40_283.90				283.897	ESI pos	0.398	109373	73376	149395	182640	132232	85059	67792	162796	104753	443438	31356	63695	92510	191139	17173	156404	120072	142619	87215	107952	352980	149562	178604	84928	103983	119820
0.40_281.90				281.9	ESI pos	0.395	270493	164264	518501	265812	283529	133671	212985	306018	303064	619636	143490	88420	140502	287181	95941	202037	165591	211573	132155	249554	522469	228389	316246	172714	226743	138522
6.02_288.64				288.641	ESI pos	6.021	958321	954806	1081064	606802	1013476	710845	684475	148083	606681	3411384	231826	470023	73081	125771	567998	83213	279643	237806	68741	117384
6.02_288.14				288.137	ESI pos	6.019	195576	116831	318813	143045	257592	109714	207781	17443	125392	344998	37655	80095	15706	7847	98394	5160	83157	44241	8759	24200					5447
0.39_294.99				294.992	ESI pos	0.389	633067	484153	224448	456293	228840	347832	509870	647555	575114	595366	175215	256107	37033	176015	429100	35443	57554	351095	26776	69775		40855			14493	19369
0.39_292.99				292.995	ESI pos	0.387	953827	858038	454554	966218	337680	557604	907315	1059021	955988	1028301	339229	595882	221957	387701	660180	172477	120038	648963	258945	254919	22670	123891	59393
3.02_315.18				315.178	ESI pos	3.024	400463	315344	612565	1153567	221205	347487	998450	447320	596528	644599	747752	215585	895858	723610	537431	1013110	2397737	566957	216428	983091
0.38_324.95				324.945	ESI pos	0.376	30300	43199	68467	63803	29554	11066	31678	319033	81879	960160	56172	58816	70476	78245	20175	86222	51115	62286	44406	40495	298078	48812	45687	39261	91051
1.98_330.13				330.133	ESI pos	1.983	696784	2184877	1756288	3220321	1613625	2426927	7765665	3849415	4715261	2296501	111916	104596	217437	221459	288875	129848	531648	105483	112951	65015
8.15_330.92				330.916	ESI pos	8.149	26608	11712	57418	12486	17816	16000	96303	208832	103600	564912	91078	22468	119509	75921	33987	147232	23550	24022	120448	173005	309059	45841	156796	159466	36416	586111
8.16_328.92				328.915	ESI pos	8.156	68121	25170	145503	80994	35232	26359	392112	979539	1334774	4081612	723093	53319	978712	139846	90936	922048	65600	60250	326572	790559	1294884	58178	193153	588443	66154	2333658
6.39_380.21				380.209	ESI pos	6.388	361686	472572	581051	406839	402858	553560	417530	57286	207517	715607	387383	540639	206029	542879	450076	106882	246607	160138	55168	154757	2433				6888
[truncated: 5,964 more rows]

## Sheet: Lipids WCMC orginal
						Label	SP1	SP2	SP3	SP4	SP5	SP6	SP7	SP8	SP9	SP10	OP1	OP2	OP3	OP4	OP5	OP6	OP7	OP8	OP9	OP10	B4	B5	B6	MtdBlank001	MtdBlank002	MtdBlank003	MtdBlank004	PoolQC001	PoolQC002	PoolQC003	PoolQC004
[truncated: 7,027 more rows]
